# Supplementary material for: Dynamic evolution of rocky desertification and vegetation restoration and analysis of driving forces in Southwest Karst Region from 2000 to 2020
Source: PLoS One. 2025 Nov 14;20(11):e0332644. doi: 10.1371/journal.pone.0332644 (PMC12617925; doi:10.1371/journal.pone.0332644)
Supplement: S1 Data — (ZIP) [file pone.0332644.s001.zip]

Archive with 4 entries (3 files):
- minimum dataset/NDVI Classified Statistics.csv
- minimum dataset/NDVI in Different Regions.csv
- minimum dataset/result.xls
- minimum dataset/
