# Supplementary material for: Dynamic evolution of rocky desertification and vegetation restoration and analysis of driving forces in Southwest Karst Region from 2000 to 2020
Source: PLoS One. 2025 Nov 14;20(11):e0332644. doi: 10.1371/journal.pone.0332644 (PMC12617925; doi:10.1371/journal.pone.0332644)
Supplement: S1 Data — (ZIP) [file pone.0332644.s001.zip › minimum dataset/NDVI Classified Statistics.csv]

Äê·Ý	0-0.4 Low density vegetation	0.4-0.6 Medium and low density vegetation	0.6-0.8 Medium density vegetation	>0.8 High density vegetation
2000	160015	1749243	462446	38
2001	157459	1743711	470524	178
2002	120940	1673211	577414	322
2003	173629	1650244	547531	341
2004	119632	1592735	659345	80
2005	207872	1841202	322737	55
2006	130718	1734867	505940	412
2007	110649	1646459	614802	122
2008	114538	1713573	543615	124
2009	113825	1439925	817644	517
2010	137444	1672839	561653	164
2011	133118	1515472	722825	665
2012	172861	1855102	343997	73
2013	97516	1141589	1131777	985
2014	125071	1566887	679568	667
2015	93286	1300492	975940	2370
2016	89793	1058288	1219748	4280
2017	95819	1245708	1029236	1324
2018	111233	1249946	1009726	1062
2019	102847	1187502	1076799	4746
2020	116614	1459704	794506	1434
