# Supplementary material for: Dynamic evolution of rocky desertification and vegetation restoration and analysis of driving forces in Southwest Karst Region from 2000 to 2020
Source: PLoS One. 2025 Nov 14;20(11):e0332644. doi: 10.1371/journal.pone.0332644 (PMC12617925; doi:10.1371/journal.pone.0332644)
Supplement: S1 Data — (ZIP) [file pone.0332644.s001.zip › minimum dataset/NDVI in Different Regions.csv]

year	Stable Zone	Reversal Zone	Recovery Zone
2000	0.5393191	0.4887045	0.5116448
2001	0.53086096	0.47947258	0.5161172
2002	0.5495319	0.4914274	0.5328427
2003	0.535003	0.47596177	0.51829314
2004	0.5530599	0.49769488	0.53039545
2005	0.51870686	0.4658753	0.49987707
2006	0.5435752	0.48689073	0.5244553
2007	0.5556442	0.50281745	0.5363143
2008	0.5534727	0.5019594	0.5352194
2009	0.5692724	0.5081254	0.55127674
2010	0.54991245	0.49345452	0.5313969
2011	0.55704707	0.49560043	0.5423387
2012	0.52152383	0.47226706	0.5103723
2013	0.5976721	0.53501576	0.5767895
2014	0.556779	0.50740254	0.5371137
2015	0.58690256	0.5333767	0.56803435
2016	0.60704595	0.5549107	0.5866257
2017	0.5880409	0.5387126	0.5706517
2018	0.5845148	0.5301119	0.56382793
2019	0.5935124	0.5431958	0.57705075
2020	0.5669233	0.51783276	0.5540769
