# Supplementary material for: Dynamic evolution of rocky desertification and vegetation restoration and analysis of driving forces in Southwest Karst Region from 2000 to 2020
Source: PLoS One. 2025 Nov 14;20(11):e0332644. doi: 10.1371/journal.pone.0332644 (PMC12617925; doi:10.1371/journal.pone.0332644)
Supplement: S1 Data — (ZIP) [file pone.0332644.s001.zip › minimum dataset/result.xls]

## Sheet: 100
Id	Y	X1	X2	X3	X4	X5	X6	X7
0	0.656884	1	2	1	5	5.45114	8	5.97047
0	0.663214	1	2	1	3.59201	6	8	5.7977
0	0.581021	1	2	1	2.85352	6	8	4.07302
0	0.57384	1	2	1	7.88528	6	8	3.99105
0	0.641993	1	2	1	3.72107	6	8	3.66573
0	0.651961	1	2	1	4.04047	5	8	3.59115
0	0.665352	1	2	1	4.68147	6	8	3.40622
0	0.541163	1	2	1	4	6	8	3.16825
0	0.585643	1	2	1	3.03101	6	8	3
0	0.589683	1	2	1	3	6	8	2.06359
0	0.649815	1	2	1	4	6	8	2.05303
0	0.707557	1	2	1	4.18219	5	7	7.89671
0	0.560035	1	2	1	4	6	7	6.16586
0	0.650991	1	2	1	4	5.86801	7	6.09142
0	0.640484	1	2	1	4	6	7	6.02522
0	0.610006	1	2	1	5	5.78305	7	5.96444
0	0.718755	1	2	1	3.33774	6	7	5.95747
0	0.591369	1	2	1	4.3928	4	7	5.83394
0	0.659276	1	2	1	4	5	7	5.79139
0	0.607754	1	2	1	5	6	7	5.4304
0	0.636227	1	2	1	5	6	7	5.01463
0	0.60338	1	2	1	4.91325	6	7	4.86485
0	0.602152	1	2	1	4	6	7	4.77761
0	0.623235	1	2	1	4	6	7	4.68582
0	0.692553	1	2	1	4	6	7	4.46177
0	0.621104	1	2	1	4	6	7	4.4154
0	0.662682	1	2	1	4.26139	6	7	4.35855
0	0.617782	1	2	1	5	6	7	4
0	0.640429	1	2	1	4.99713	6	7	3.64143
0	0.63681	1	2	1	4	6	7	3.61559
0	0.559595	1	2	1	4	6	7	3.49586
0	0.636264	1	2	1	4.57096	6	7	3.34715
0	0.665633	1	2	1	5	6	7	3.27573
0	0.667062	1	2	1	5	6	7	3.12593
0	0.609128	1	2	1	5	5	7	3
0	0.611629	1	2	1	6	5	7	2.413
0	0.569566	1	2	1	3.71227	6	7	1.8125
0	0.598898	1	2	1	4	6	7	1.54578
0	0.608143	1	2	1	6	5	6	6.7988
0	0.643789	1	2	1	5	6	6	6.77103
0	0.571418	1	2	1	5	6	6	6.69668
0	0.605968	1	2	1	4.8946	5.28993	6	6.14775
0	0.623135	1	2	1	5	5.98935	6	5.91905
0	0.676641	1	2	1	5	5.00405	6	5.63384
0	0.467784	1	2	1	5	6	6	4.99351
0	0.616497	1	2	1	5	5.88162	6	4.98314
0	0.648111	1	2	1	5.71914	5	6	4.96067
0	0.550434	1	2	1.30258	4.58186	5.55019	6	4.94957
0	0.641375	1	2	1	5	5.55741	6	4.76763
0	0.509121	1	2	1	6.27739	6	6	4
0	0.658626	1	2	1	5	6	6	4
0	0.463007	1	2	1	8	4	6	3.81405
0	0.622305	1	2	1	6	5.49025	6	3.74062
0	0.595918	1	2	1	5	5.68768	6	3.63605
0	0.637525	1	2	1	5	5.31413	6	3.25243
0	0.683324	1	2	1	4.99577	6	6	3.11413
0	0.68312	1	2	1	5.9345	5	6	2.74793
0	0.585245	1	2	2	5	6	6	2.54282
0	0.61326	1	2	1	6	5	6	2.09522
0	0.631319	1	2	1	6	5	6	2.04332
0	0.634156	1	2	1	6	5.7981	6	1.90839
0	0.61456	1	2	1	4	6	6	1.85891
0	0.636204	1	2	1	5.02176	6	6	1.23932
0	0.748206	1	2	1	4	6	5	8
0	0.575032	1	2	1	5.4029	5.22792	5	7.57854
0	0.568137	1	2	1	6	5.11887	5	7
0	0.69284	1	2	1	5	5	5	6.33305
0	0.6672	1	2	1	5	5	5	6.30036
0	0.682093	1	2	1	5.02935	5.41768	5	6.24686
0	0.551076	1	2	1	5	6	5	6.08611
0	0.654464	1	2	1	4.03661	6	5	6
0	0.608476	1	2	1	5.34887	5	5	5.84102
0	0.666903	1	2	1	5	5	5	5.2462
0	0.632822	1	2	1	5	5.70577	5	5.18269
0	0.644569	1	2	1	5.43777	5	5	4.80849
0	0.672443	1	2	1	5.10978	5	5	4.19918
0	0.580078	1	2	1	7	5	5	4.10848
0	0.589886	1	2	1	5.99414	5	5	4
0	0.513342	1	2	1	6.08098	4	5	3.60613
0	0.511491	1	2	1	6	6	5	3.40682
0	0.602763	1	2	1	6	5	5	3.3486
0	0.615077	1	2	1	6	5	5	3.15597
0	0.634245	1	2	1	5	5.91497	5	2.99351
0	0.483648	1	2	1.9474	6.92592	6	5	2.99021
0	0.617325	1	2	1	5.96962	5	5	2.6857
0	0.542692	1	2	1	5.41532	5	5	2.62032
0	0.615667	1	2	1	6	5	5	2.53192
0	0.514727	1	2	2	5	6	5	2.39995
0	0.642932	1	2	1	6	5	5	2.38723
0	0.650495	1	2	1	7	5	5	2.29398
0	0.634061	1	2	1	5.06414	5	5	2.29091
0	0.563952	1	2	1	6	6	5	2.20903
0	0.652875	1	2	1	6	5	5	2
0	0.541555	1	2	1	6	6	5	1.99172
0	0.518851	1	2	1	5.78286	6	5	1.45623
0	0.602372	1	2	1	5.01135	6	5	1
0	0.595669	1	2	1	5	6	5	1
0	0.648965	1	2	1	6	6	4.88758	3.89258
0	0.644071	1	2	1	5	5.04975	4.87014	7
0	0.509015	1	2	1	5.34095	6	4.57784	3.6116
0	0.528982	1	2	1	5.53469	6	4.24638	2.21591
0	0.618754	1	2	2	5.88425	5	4.02278	3.80839
0	0.608451	1	2	1	5	5.90594	4	6.7764
0	0.487282	1	2	1	5.65033	6	4	5.44758
0	0.677857	1	2	1	5.76009	6	4	5.43261
0	0.625041	1	2	1	7	7	4	5.42047
0	0.664823	1	2	1	6	5	4	5.00468
0	0.391543	1	2	1	8	4	4	4.7634
0	0.623261	1	2	1	6.3711	5	4	4.39864
0	0.465241	1	2	1	8	4	4	4.30912
0	0.598093	1	2	1	7	7	4	4.03677
0	0.641711	1	2	1	6	5	4	4.00607
0	0.587294	1	2	1	5.57124	6	4	3.61409
0	0.40833	1	2	1	6.96409	6	4	3.56795
0	0.559522	1	2	1	5	6	4	3.50546
0	0.525485	1	2	1	6	6	4	3.28059
0	0.659739	1	2	1	5	5	4	3.17546
0	0.562502	1	2	1	6	6	4	3.0794
0	0.511375	1	2	2	6	5	4	3.0033
0	0.573229	1	2	1	7	6	4	3.00116
0	0.480738	1	2	1	5	6	4	2.98329
0	0.488745	1	2	1	7	6	4	2.93827
0	0.582719	1	2	1	6	6	4	2.81596
0	0.626835	1	2	1	6.34983	6	4	2.52967
0	0.465119	1	2	1	7	6	4	2.48023
0	0.414554	1	2	1	7	6	4	2.44772
0	0.629328	1	2	1	6	5	4	2.40039
0	0.636057	1	2	1	6	5	4	2.11654
0	0.553301	1	2	1.87961	6	6	4	2
0	0.542158	1	2	1	6.95516	5	4	2
0	0.497815	1	2	1	6.43787	6	4	1.98375
0	0.492823	1	2	1	6.48815	6	4	1.76587
0	0.545865	1	2	2	6	6	4	1.56496
0	0.487276	1	2	1	7	5	4	1.42299
0	0.541895	1	2	2	6	5	4	1.38636
0	0.613673	1	2	1	6.6527	5.52753	4	1.35828
0	0.45709	1	2	1	7	6	4	1.34208
0	0.658717	1	2	1	6	5	4	1.34068
0	0.641031	1	2	1	5.90116	6	4	1.21472
0	0.577241	1	2	1	6	5.71286	4	1.19165
0	0.449719	1	2	1	7	6	4	1.11709
0	0.462116	1	2	1	7	6	4	1
0	0.614799	1	2	1	6	6	4	1
0	0.428338	1	2	1	5.28921	6	4	1
0	0.440415	1	2	1	5.23725	6	4	1
0	0.473743	1	2	1	5	6	4	1
0	0.501602	1	2	1	6	5.06705	4	1
0	0.511753	1	2	1.0929	7	5	3	6.00151
0	0.582207	1	2	2	5.90787	5	3	5.48155
0	0.57437	1	2	1	7	6	3	4.67907
0	0.699496	1	2	1	7	5	3	4.63234
0	0.516423	1	2	1	6.3945	6	3	4.17602
0	0.583164	1	2	1.13291	6	6	3	4.12194
0	0.503586	1	2	2	5.80331	6	3	4.05016
0	0.598413	1	2	1	6.04537	5	3	4
0	0.607694	1	2	1	5	6	3	3.83476
0	0.565948	1	2	1	5.53359	6	3	3.822
0	0.633743	1	2	1	5	5	3	3.52049
0	0.511098	1	2	1	8	6	3	3.48152
0	0.536079	1	2	1.0452	7	5	3	3.45354
0	0.575003	1	2	1.22671	6	5	3	3.42621
0	0.52572	1	2	1	6.96896	5	3	3.38901
0	0.661823	1	2	1	5.23944	5	3	3.27184
0	0.529412	1	2	1	6.29436	5	3	3.10079
0	0.541683	1	2	1	7	6	3	3
0	0.558478	1	2	2	5.45591	6	3	3
0	0.511101	1	2	1	7.70718	4	3	2.82552
0	0.543858	1	2	1	6.99697	6	3	2.81805
0	0.481937	2	2	2	7	6	3	2.61476
0	0.50713	1	2	1.40261	7	6	3	2.52114
0	0.574453	1	2	1	7	6	3	2.51312
0	0.681977	1	2	1	5	5	3	2.47012
0	0.46268	1	2	1	8	6	3	2.35577
0	0.614937	1	2	1	6	5	3	2.26812
0	0.519753	1	2	1.54606	7.9956	6	3	2.21467
0	0.462578	1	2	3	7.31787	6	3	2.14577
0	0.509889	1	2	1	7	6	3	2.0715
0	0.581783	1	2	1	6.9883	5	3	2.02393
0	0.52111	1	2	1	7.97378	4	3	2.01738
0	0.442291	1	2	1	7	6	3	2
0	0.627386	1	2	1	7	6	3	2
0	0.416193	1.00043	2	1	6.8585	6	3	2
0	0.571978	1	2	2	6	6	3	2
0	0.474718	1	2	1	5	6	3	2
0	0.621909	1	2	1	6.88904	5	3	2
0	0.462876	1	2	1	7	6	3	1.94565
0	0.571927	1	2	1	7	5	3	1.94167
0	0.48465	1	2	1	5.26481	6	3	1.88276
0	0.473655	1	2	1	6	6	3	1.7781
0	0.510801	1	2	1	6	6	3	1.77146
0	0.46709	1	2	1	5	6	3	1.7209
0	0.480923	1	2	1	6	6	3	1.54618
0	0.553353	1	2	1	6.71761	6	3	1.46558
0	0.505321	1	2	1	6	6	3	1.45103
0	0.572742	1	2	2	6	6	3	1.29505
0	0.504549	1	2	1	7	6	3	1.19895
0	0.451755	1.00028	2	1	7	6	3	1.18633
0	0.452103	1	2	1	6.73994	6	3	1.18569
0	0.458246	1	2	1	7	6	3	1.15695
0	0.552174	1	2	1	7	5	3	1.04577
0	0.579217	1	2	1.80517	6	6	3	1.00318
0	0.396595	1	2	2	8	6	3	1
0	0.454623	1	2	1	8	6	3	1
0	0.431957	1	2	1	7.80841	6	3	1
0	0.466422	1	2	1	7.51943	6	3	1
0	0.472785	1	2	1	7.26798	6	3	1
0	0.408788	1	2	1	7.01674	6	3	1
0	0.428221	2	2	2	7	6	3	1
0	0.380702	1	2	2	7	6	3	1
0	0.39981	1	2	2	7	6	3	1
0	0.508949	1	2	1.93598	7	6	3	1
0	0.46036	2	2	1.79184	7	6	3	1
0	0.462747	1	2	1.45336	7	6	3	1
0	0.418634	1	2	1	7	6	3	1
0	0.455612	1	2	1	7	6	3	1
0	0.464893	1	2	1	7	6	3	1
0	0.480021	1	2	1	7	6	3	1
0	0.553895	1	2	1	7	6	3	1
0	0.46565	1	2	1	6.79026	6	3	1
0	0.486151	1	2	2.06093	6.68369	6	3	1
0	0.487804	1	2	2	6	6	3	1
0	0.441663	1	2	1	6	6	3	1
0	0.648874	1	2	1	6	6	3	1
0	0.482631	1.56579	2	1.67874	6	5	3	1
0	0.438656	1	2	1	6	5	3	1
0	0.501656	1	2	1	7	5	2.80781	1.82164
0	0.568905	3	3.27136	3.86897	7	5	2	4.81228
0	0.542239	1	2	3.4619	6.93258	5	2	3.85767
0	0.534575	1	2	1	7	6	2	3.74228
0	0.610098	1	2	1	6.17448	6	2	2.89805
0	0.471508	1	2	2	7	6	2	2.88899
0	0.580351	1	2	2	7	7	2	2.79757
0	0.65399	1	2	1	5	5	2	2.56576
0	0.433362	1	2	3	8	6	2	2.35557
0	0.611098	1	2	1	7	5	2	2.20239
0	0.616241	1	2	1	6	5	2	2.16152
0	0.616686	1	2	1.78819	7	5	2	2.0646
0	0.462371	1	2	2	6	6	2	2
0	0.470558	2	2	2	5	6	2	2
0	0.532354	1	2	1	7	5	2	2
0	0.593927	1	2	2	7	5	2	1.98915
0	0.647791	1	2	1	6	5	2	1.82897
0	0.527807	1	2	1	7	6	2	1.65859
0	0.5205	1	2	1.52682	7.64923	6	2	1.59009
0	0.512667	1	2	1	7	6	2	1.58603
0	0.512201	1	2	1	7	6	2	1.57367
0	0.477257	1	2	1	7	6	2	1.55183
0	0.563756	1	2	1	7	7	2	1.48522
0	0.50427	3	3	4.08505	7	5	2	1.45267
0	0.620892	1	2	1	7	5	2	1.41762
0	0.455425	1	2	2	7	6	2	1.40298
0	0.525226	1	2	1	5	5	2	1.36869
0	0.461567	1	2	1.02263	7	6	2	1.32451
0	0.424804	1	2	1	8	6	2	1.31577
0	0.548852	1	2	1	7	6	2	1.30127
0	0.492091	1	2	1.59589	7	6	2	1.18807
0	0.481095	1	2	1.32871	6.58128	6	2	1.09804
0	0.498779	1.43088	2	1	7	6	2	1.07485
0	0.522379	1	2	1	7	6	2	1.01879
0	0.428644	1	2	1.16757	8	6	2	1
0	0.416248	1	2	1	8	6	2	1
0	0.433289	1	2	1	8	6	2	1
0	0.453748	1	2	1	8	6	2	1
0	0.454051	1	2	1	8	6	2	1
0	0.453968	1	2	1	7.90975	6	2	1
0	0.511353	1	2	1	7.35157	6	2	1
0	0.455227	1	2	1	7.30318	6	2	1
0	0.445877	1	2	2	7.17033	6	2	1
0	0.477107	1	2	2	7.07001	6	2	1
0	0.42439	1	2	1	7.06426	6	2	1
0	0.476994	1	2	2.43403	7	6	2	1
0	0.405576	1	2	2	7	6	2	1
0	0.531095	1	2	2	7	6	2	1
0	0.44614	1	2	1.92692	7	6	2	1
0	0.520999	1	2	1.9002	7	6	2	1
0	0.510874	1	2	1.2336	7	6	2	1
0	0.531941	1	2	1.01487	7	6	2	1
0	0.414051	1	2	1	7	6	2	1
0	0.442549	1	2	1	7	6	2	1
0	0.484429	1	2	1	7	6	2	1
0	0.492238	1	2	1	7	6	2	1
0	0.495237	1	2	1	6.77715	6	2	1
0	0.479907	1	2	1	6.32596	6	2	1
0	0.488987	1	2	2	6	6	2	1
0	0.543673	1	2	2	7	5	2	1
0	0.523754	1	2	1	7	5	2	1
0	0.301263	1	2	5	7.94793	5	1	1.49439
0	0.466107	1	2	1	6.71813	5	1	1.37224
0	0.444468	1	2	1.87495	7.35281	6	1	1.20925
0	0.499006	1	2	1.8602	7	6	1	1
0	0.469148	1	2	1	7	6	1	1
0	0.474934	1	2	1	7	6	1	1
0	0.517969	1	2	1	7	6	1	1
0	0.207677	1	2	2	7.42714	5	1	1
0	0.420901	1	2	2	7	5	1	1
0	0.336687	1	2	1.09381	7	4	1	1

## Sheet: 均值
Id	Y	X1	X2	X3	X4	X5	X6	X7
0	0.907729	1	1	4	2	1	3	6
0	0.722651	1	1	3	1	1	3	6
0	0.52054	1	1	5	2	4	2	6
0	0.999579	3	1	4	2	1	2	6
0	0.923383	3	1	4	2	1	2	6
0	0.761439	1	1	4	2	1	2	6
0	1.08291	3	1	4	1	1	2	6
0	1.19245	6	1	3	1	1	2	6
0	1.1976	5	1	3	1	1	2	6
0	0.964907	4	1	3	1	1	2	6
0	1.03648	3	1	3	1	1	2	6
0	1.20878	2	1	3	1	1	2	6
0	1.01062	2	1	3	1	1	2	6
0	0.449734	1	3	4	5	5	1	6
0	0.789553	1	1	4	2	4	1	6
0	0.785853	1	1	4	2	4	1	6
0	0.81576	1	1	4	2	3	1	6
0	0.811475	1	1	4	2	3	1	6
0	0.953073	1	1	4	1	3	1	6
0	0.833108	1	1	3	1	3	1	6
0	0.997662	3	1	4	2	2	1	6
0	0.853007	2	1	4	2	2	1	6
0	0.99228	1	1	4	2	2	1	6
0	0.92046	1	1	3	2	2	1	6
0	0.851238	1	1	3	2	2	1	6
0	0.830752	1	1	3	2	2	1	6
0	1.01948	1	1	5	1	2	1	6
0	0.851307	2	1	4	1	2	1	6
0	0.834509	2	1	3	1	2	1	6
0	0.983039	3	1	5	2	1	1	6
0	0.901724	2	1	5	2	1	1	6
0	0.960575	1	1	5	2	1	1	6
0	0.911475	1	1	5	2	1	1	6
0	0.826719	1	1	5	2	1	1	6
0	1.06771	5	1	4	2	1	1	6
0	0.950628	5	1	4	2	1	1	6
0	0.909742	3	1	4	2	1	1	6
0	0.894433	3	1	4	2	1	1	6
0	1.10914	2	1	4	2	1	1	6
0	1.08453	2	1	4	2	1	1	6
0	0.873466	2	1	4	2	1	1	6
0	1.19579	1	1	4	2	1	1	6
0	1.09867	1	1	4	2	1	1	6
0	0.961307	1	1	4	2	1	1	6
0	0.889061	1	1	4	2	1	1	6
0	0.857974	1	1	4	2	1	1	6
0	0.852315	1	1	4	2	1	1	6
0	0.798616	1	1	4	2	1	1	6
0	0.739922	1	1	4	2	1	1	6
0	0.890904	5	1	3	2	1	1	6
0	0.949688	3	1	3	2	1	1	6
0	0.979862	2	1	3	2	1	1	6
0	0.869263	2	1	3	2	1	1	6
0	0.724034	2	1	3	2	1	1	6
0	0.840707	1	1	3	2	1	1	6
0	0.859216	2	1	5	1	1	1	6
0	1.07574	1	1	5	1	1	1	6
0	1.06954	1	1	5	1	1	1	6
0	0.953246	1	1	5	1	1	1	6
0	0.901175	1	1	5	1	1	1	6
0	1.10989	5	1	4	1	1	1	6
0	0.983652	5	1	4	1	1	1	6
0	1.02746	4	1	4	1	1	1	6
0	0.937162	4	1	4	1	1	1	6
0	0.771401	4	1	4	1	1	1	6
0	1.11671	3	1	4	1	1	1	6
0	1.07548	3	1	4	1	1	1	6
0	0.960022	3	1	4	1	1	1	6
0	1.02221	2	1	4	1	1	1	6
0	0.997983	2	1	4	1	1	1	6
0	0.985537	2	1	4	1	1	1	6
0	0.944289	2	1	4	1	1	1	6
0	0.937647	2	1	4	1	1	1	6
0	0.831845	2	1	4	1	1	1	6
0	0.767477	2	1	4	1	1	1	6
0	1.01644	1	1	4	1	1	1	6
0	0.950286	1	1	4	1	1	1	6
0	0.921254	1	1	4	1	1	1	6
0	0.851025	1	1	4	1	1	1	6
0	0.816337	1	1	4	1	1	1	6
0	0.793519	1	1	4	1	1	1	6
0	0.705252	1	1	4	1	1	1	6
0	1.10147	6	1	3	1	1	1	6
0	0.906394	6	1	3	1	1	1	6
0	0.287019	6	1	3	1	1	1	6
0	1.16382	5	1	3	1	1	1	6
0	1.11476	5	1	3	1	1	1	6
0	1.00643	5	1	3	1	1	1	6
0	0.592694	5	1	3	1	1	1	6
0	0.90429	3	1	3	1	1	1	6
0	1.15397	2	1	3	1	1	1	6
0	1.10053	2	1	3	1	1	1	6
0	1.02848	2	1	3	1	1	1	6
0	1.00504	2	1	3	1	1	1	6
0	0.980375	2	1	3	1	1	1	6
0	0.919693	2	1	3	1	1	1	6
0	0.910273	2	1	3	1	1	1	6
0	0.896969	2	1	3	1	1	1	6
0	0.833208	2	1	3	1	1	1	6
0	0.799295	2	1	3	1	1	1	6
0	0.763439	2	1	3	1	1	1	6
0	0.701365	2	1	3	1	1	1	6
0	0.717786	1	1	3	1	1	1	6
0	1.00566	2	2	5	2	3	3	5
0	0.85548	1	1	4	2	1	3	5
0	0.873277	2	1	3	2	1	3	5
0	0.857288	1	1	3	2	1	3	5
0	0.884103	1	1	4	2	5	2	5
0	0.829967	1	2	4	4	4	2	5
0	0.999189	4	2	5	3	4	2	5
0	0.871067	1	1	5	2	4	2	5
0	0.934452	2	1	4	2	4	2	5
0	0.931027	1	1	5	2	3	2	5
0	0.908765	1	1	5	2	3	2	5
0	0.886672	1	1	5	2	3	2	5
0	0.785437	1	1	5	2	3	2	5
0	1.08874	4	1	4	2	3	2	5
0	0.933862	3	1	4	2	3	2	5
0	1.09294	2	1	4	2	3	2	5
0	0.953713	2	1	4	2	3	2	5
0	1.02078	1	1	4	2	3	2	5
0	0.940357	1	1	4	2	3	2	5
0	0.765521	1	1	4	2	3	2	5
0	0.73237	1	1	4	2	3	2	5
0	0.711371	1	1	4	2	3	2	5
0	0.653159	1	1	4	2	3	2	5
0	0.64995	1	1	4	2	3	2	5
0	0.876143	2	1	5	2	2	2	5
0	0.828443	2	1	5	2	2	2	5
0	1.06974	1	1	5	2	2	2	5
0	0.884551	1	1	5	2	2	2	5
0	0.87924	1	1	5	2	2	2	5
0	1.09273	3	1	4	2	2	2	5
0	0.889468	1	1	4	2	2	2	5
0	0.804183	2	1	3	2	2	2	5
0	0.96675	4	1	5	2	1	2	5
0	1.05468	3	1	5	2	1	2	5
0	0.892991	2	1	5	2	1	2	5
0	1.09262	1	1	5	2	1	2	5
0	1.08927	1	1	5	2	1	2	5
0	1.06195	1	1	5	2	1	2	5
0	1.05671	1	1	5	2	1	2	5
0	1.04811	1	1	5	2	1	2	5
0	1.02305	1	1	5	2	1	2	5
0	1.02302	1	1	5	2	1	2	5
0	0.993088	1	1	5	2	1	2	5
0	0.945873	1	1	5	2	1	2	5
0	0.926977	1	1	5	2	1	2	5
0	0.887441	1	1	5	2	1	2	5
0	0.861798	1	1	5	2	1	2	5
0	0.852249	1	1	5	2	1	2	5
0	0.821912	1	1	5	2	1	2	5
0	0.791681	1	1	5	2	1	2	5
0	0.827817	3	2	4	2	1	2	5
0	1.09036	5	1	4	2	1	2	5
0	0.958282	5	1	4	2	1	2	5
0	1.04082	4	1	4	2	1	2	5
0	1.00033	4	1	4	2	1	2	5
0	0.980368	4	1	4	2	1	2	5
0	1.1691	3	1	4	2	1	2	5
0	1.06377	3	1	4	2	1	2	5
0	1.0509	3	1	4	2	1	2	5
0	1.02064	3	1	4	2	1	2	5
0	0.983029	3	1	4	2	1	2	5
0	0.893196	3	1	4	2	1	2	5
0	0.890057	3	1	4	2	1	2	5
0	1.22216	2	1	4	2	1	2	5
0	1.1713	2	1	4	2	1	2	5
0	1.03606	2	1	4	2	1	2	5
0	1.03197	2	1	4	2	1	2	5
0	1.02142	2	1	4	2	1	2	5
0	1.01212	2	1	4	2	1	2	5
0	1.00358	2	1	4	2	1	2	5
0	1.00088	2	1	4	2	1	2	5
0	0.998812	2	1	4	2	1	2	5
0	0.915658	2	1	4	2	1	2	5
0	0.862492	2	1	4	2	1	2	5
0	0.979395	1	1	4	2	1	2	5
0	0.975471	1	1	4	2	1	2	5
0	0.965292	1	1	4	2	1	2	5
0	0.942807	1	1	4	2	1	2	5
0	0.921698	1	1	4	2	1	2	5
0	0.910404	1	1	4	2	1	2	5
0	0.907888	1	1	4	2	1	2	5
0	0.884653	1	1	4	2	1	2	5
0	0.879394	1	1	4	2	1	2	5
0	0.873441	1	1	4	2	1	2	5
0	0.867713	1	1	4	2	1	2	5
0	0.860275	1	1	4	2	1	2	5
0	0.823246	1	1	4	2	1	2	5
0	0.817091	1	1	4	2	1	2	5
0	1.1776	5	1	3	2	1	2	5
0	0.841493	2	1	3	2	1	2	5
0	0.814687	1	1	3	2	1	2	5
0	1.18111	4	1	5	1	1	2	5
0	1.14181	4	1	5	1	1	2	5
0	1.08912	3	1	5	1	1	2	5
0	1.21064	2	1	5	1	1	2	5
0	1.07735	1	1	5	1	1	2	5
0	0.957639	1	1	5	1	1	2	5
0	1.21805	5	1	4	1	1	2	5
0	0.74205	5	1	4	1	1	2	5
0	1.22971	4	1	4	1	1	2	5
0	1.14818	4	1	4	1	1	2	5
0	1.14785	4	1	4	1	1	2	5
0	1.18185	3	1	4	1	1	2	5
0	1.17623	3	1	4	1	1	2	5
0	1.19296	2	1	4	1	1	2	5
0	1.10632	2	1	4	1	1	2	5
0	1.05692	2	1	4	1	1	2	5
0	0.995173	2	1	4	1	1	2	5
0	1.29651	1	1	4	1	1	2	5
0	1.17822	1	1	4	1	1	2	5
0	1.11431	1	1	4	1	1	2	5
0	0.825309	1	1	4	1	1	2	5
0	1.30122	5	1	3	1	1	2	5
0	0.967487	5	1	3	1	1	2	5
0	1.24684	3	1	3	1	1	2	5
0	1.21005	3	1	3	1	1	2	5
0	1.0851	3	1	3	1	1	2	5
0	1.25388	2	1	3	1	1	2	5
0	1.24748	2	1	3	1	1	2	5
0	1.04901	2	1	3	1	1	2	5
0	0.990216	2	1	3	1	1	2	5
0	0.963336	2	1	3	1	1	2	5
0	1.20835	1	1	3	1	1	2	5
0	1.0208	1	1	3	1	1	2	5
0	0.921507	1	1	3	1	1	2	5
0	0.529043	1	2	4	3	4	1	5
0	0.905593	1	2	4	2	4	1	5
0	0.80718	1	1	4	2	4	1	5
0	0.751056	1	1	4	2	4	1	5
0	0.828011	4	1	3	2	4	1	5
0	0.938366	5	1	3	1	4	1	5
0	0.709181	1	2	3	4	3	1	5
0	0.819431	1	2	4	2	3	1	5
0	1.00117	4	1	4	2	3	1	5
0	0.924716	3	1	4	2	3	1	5
0	0.961138	1	1	4	2	3	1	5
0	0.953785	1	1	4	2	3	1	5
0	0.847846	1	1	4	2	3	1	5
0	0.839925	1	1	4	2	3	1	5
0	0.824923	3	2	3	2	3	1	5
0	0.798373	1	1	3	2	3	1	5
0	0.772093	1	1	3	2	3	1	5
0	0.960618	2	1	5	1	3	1	5
0	1.04391	2	1	4	1	3	1	5
0	0.999177	1	2	5	2	2	1	5
0	1.09849	2	1	5	2	2	1	5
0	0.970182	1	1	5	2	2	1	5
0	0.957767	1	1	5	2	2	1	5
0	0.946937	1	1	5	2	2	1	5
0	0.861591	1	1	5	2	2	1	5
0	0.851324	1	1	5	2	2	1	5
0	0.81708	1	1	5	2	2	1	5
0	0.976201	2	1	4	2	2	1	5
0	0.917255	2	1	4	2	2	1	5
0	1.13117	1	1	4	2	2	1	5
0	1.01222	1	1	4	2	2	1	5
0	0.973062	1	1	4	2	2	1	5
0	0.952456	1	1	4	2	2	1	5
0	0.912844	1	1	4	2	2	1	5
0	0.892941	1	1	4	2	2	1	5
0	0.839584	1	1	4	2	2	1	5
0	0.838042	1	1	4	2	2	1	5
0	0.758628	1	1	4	2	2	1	5
0	0.860206	1	1	3	2	2	1	5
0	1.06011	5	1	5	1	2	1	5
0	1.06384	1	1	5	1	2	1	5
0	1.03565	1	1	5	1	2	1	5
0	0.908001	4	1	4	1	2	1	5
0	1.06885	3	1	4	1	2	1	5
0	1.0365	2	1	3	1	2	1	5
0	1.06444	5	1	5	2	1	1	5
0	1.08123	4	1	5	2	1	1	5
0	1.10325	3	1	5	2	1	1	5
0	1.01054	3	1	5	2	1	1	5
0	1.00389	3	1	5	2	1	1	5
0	0.891889	3	1	5	2	1	1	5
0	1.22825	2	1	5	2	1	1	5
0	1.1064	2	1	5	2	1	1	5
0	1.0898	2	1	5	2	1	1	5
0	1.07536	2	1	5	2	1	1	5
0	1.02878	2	1	5	2	1	1	5
0	0.964716	2	1	5	2	1	1	5
0	0.924577	2	1	5	2	1	1	5
0	1.14385	1	1	5	2	1	1	5
0	1.08595	1	1	5	2	1	1	5
0	1.07428	1	1	5	2	1	1	5
0	1.05106	1	1	5	2	1	1	5
0	1.04032	1	1	5	2	1	1	5
0	1.03921	1	1	5	2	1	1	5
0	1.03831	1	1	5	2	1	1	5
0	1.02017	1	1	5	2	1	1	5
0	1.0189	1	1	5	2	1	1	5
0	1.00694	1	1	5	2	1	1	5
0	0.989795	1	1	5	2	1	1	5
0	0.976306	1	1	5	2	1	1	5
0	0.974613	1	1	5	2	1	1	5
0	0.964309	1	1	5	2	1	1	5
0	0.95859	1	1	5	2	1	1	5
0	0.955121	1	1	5	2	1	1	5
0	0.953148	1	1	5	2	1	1	5
0	0.945006	1	1	5	2	1	1	5
0	0.93574	1	1	5	2	1	1	5
0	0.9267	1	1	5	2	1	1	5
0	0.916339	1	1	5	2	1	1	5
0	0.913476	1	1	5	2	1	1	5
0	0.910704	1	1	5	2	1	1	5
0	0.905832	1	1	5	2	1	1	5
0	0.899972	1	1	5	2	1	1	5
0	0.896668	1	1	5	2	1	1	5
0	0.884515	1	1	5	2	1	1	5
0	0.880435	1	1	5	2	1	1	5
0	0.88036	1	1	5	2	1	1	5
0	0.874708	1	1	5	2	1	1	5
0	0.87227	1	1	5	2	1	1	5
0	0.869253	1	1	5	2	1	1	5
0	0.869167	1	1	5	2	1	1	5
0	0.864216	1	1	5	2	1	1	5
0	0.839965	1	1	5	2	1	1	5
0	0.829639	1	1	5	2	1	1	5
0	0.801092	1	1	5	2	1	1	5
0	1.10983	2	2	4	2	1	1	5
0	0.926371	1	2	4	2	1	1	5
0	1.11388	5	1	4	2	1	1	5
0	1.0846	5	1	4	2	1	1	5
0	1.02537	5	1	4	2	1	1	5
0	1.05414	4	1	4	2	1	1	5
0	1.00158	4	1	4	2	1	1	5
0	0.996531	4	1	4	2	1	1	5
0	0.990028	4	1	4	2	1	1	5
0	0.930385	4	1	4	2	1	1	5
0	0.861686	4	1	4	2	1	1	5
0	1.04257	3	1	4	2	1	1	5
0	1.03853	3	1	4	2	1	1	5
0	1.0179	3	1	4	2	1	1	5
0	0.970023	3	1	4	2	1	1	5
0	0.966583	3	1	4	2	1	1	5
0	0.963754	3	1	4	2	1	1	5
0	0.903788	3	1	4	2	1	1	5
0	0.882505	3	1	4	2	1	1	5
0	0.867232	3	1	4	2	1	1	5
0	1.24214	2	1	4	2	1	1	5
0	1.0964	2	1	4	2	1	1	5
0	1.09636	2	1	4	2	1	1	5
0	1.09398	2	1	4	2	1	1	5
0	1.04761	2	1	4	2	1	1	5
0	1.04055	2	1	4	2	1	1	5
0	1.04001	2	1	4	2	1	1	5
0	1.03206	2	1	4	2	1	1	5
0	1.02766	2	1	4	2	1	1	5
0	1.00588	2	1	4	2	1	1	5
0	1.00374	2	1	4	2	1	1	5
0	1.00307	2	1	4	2	1	1	5
0	1.00067	2	1	4	2	1	1	5
0	0.995654	2	1	4	2	1	1	5
0	0.982905	2	1	4	2	1	1	5
0	0.97296	2	1	4	2	1	1	5
0	0.962861	2	1	4	2	1	1	5
0	0.949463	2	1	4	2	1	1	5
0	0.931313	2	1	4	2	1	1	5
0	0.930471	2	1	4	2	1	1	5
0	0.907982	2	1	4	2	1	1	5
0	0.897977	2	1	4	2	1	1	5
0	0.882802	2	1	4	2	1	1	5
0	0.871356	2	1	4	2	1	1	5
0	0.868604	2	1	4	2	1	1	5
0	0.860415	2	1	4	2	1	1	5
0	0.845892	2	1	4	2	1	1	5
0	0.806476	2	1	4	2	1	1	5
0	1.20414	1	1	4	2	1	1	5
0	1.07127	1	1	4	2	1	1	5
0	1.05339	1	1	4	2	1	1	5
0	1.02482	1	1	4	2	1	1	5
0	1.00462	1	1	4	2	1	1	5
0	1.00148	1	1	4	2	1	1	5
0	0.997845	1	1	4	2	1	1	5
0	0.992666	1	1	4	2	1	1	5
0	0.983148	1	1	4	2	1	1	5
0	0.979929	1	1	4	2	1	1	5
0	0.964156	1	1	4	2	1	1	5
0	0.960704	1	1	4	2	1	1	5
0	0.958388	1	1	4	2	1	1	5
0	0.942905	1	1	4	2	1	1	5
0	0.94162	1	1	4	2	1	1	5
0	0.930637	1	1	4	2	1	1	5
0	0.924107	1	1	4	2	1	1	5
0	0.919855	1	1	4	2	1	1	5
0	0.918178	1	1	4	2	1	1	5
0	0.915545	1	1	4	2	1	1	5
0	0.915404	1	1	4	2	1	1	5
0	0.913618	1	1	4	2	1	1	5
0	0.912646	1	1	4	2	1	1	5
0	0.90756	1	1	4	2	1	1	5
0	0.902549	1	1	4	2	1	1	5
0	0.876352	1	1	4	2	1	1	5
0	0.873784	1	1	4	2	1	1	5
0	0.852562	1	1	4	2	1	1	5
0	0.836595	1	1	4	2	1	1	5
0	0.725073	1	1	4	2	1	1	5
0	0.944331	6	1	3	2	1	1	5
0	1.10829	4	1	3	2	1	1	5
0	1.0589	3	1	3	2	1	1	5
0	0.941357	3	1	3	2	1	1	5
0	0.910497	2	1	3	2	1	1	5
0	0.888502	2	1	3	2	1	1	5
0	0.876468	2	1	3	2	1	1	5
0	0.650211	2	1	3	2	1	1	5
0	0.923718	1	1	3	2	1	1	5
0	0.915776	1	1	3	2	1	1	5
0	1.01232	5	1	5	1	1	1	5
0	1.05975	4	1	5	1	1	1	5
0	1.06085	3	1	5	1	1	1	5
0	0.877611	3	1	5	1	1	1	5
0	1.12908	2	1	5	1	1	1	5
0	1.09362	2	1	5	1	1	1	5
0	1.09274	2	1	5	1	1	1	5
0	1.0566	2	1	5	1	1	1	5
0	0.988838	2	1	5	1	1	1	5
0	0.978399	2	1	5	1	1	1	5
0	0.973813	2	1	5	1	1	1	5
0	0.956748	2	1	5	1	1	1	5
0	0.860528	2	1	5	1	1	1	5
0	1.14146	1	1	5	1	1	1	5
0	1.11993	1	1	5	1	1	1	5
0	1.0456	1	1	5	1	1	1	5
0	1.03334	1	1	5	1	1	1	5
0	1.03263	1	1	5	1	1	1	5
0	1.02398	1	1	5	1	1	1	5
0	1.02033	1	1	5	1	1	1	5
0	0.99748	1	1	5	1	1	1	5
0	0.990522	1	1	5	1	1	1	5
0	0.942117	1	1	5	1	1	1	5
0	0.934469	1	1	5	1	1	1	5
0	0.93032	1	1	5	1	1	1	5
0	0.920623	1	1	5	1	1	1	5
0	0.898785	1	1	5	1	1	1	5
0	0.886215	1	1	5	1	1	1	5
0	1.16907	6	1	4	1	1	1	5
0	0.945583	6	1	4	1	1	1	5
0	1.11356	5	1	4	1	1	1	5
0	1.06544	5	1	4	1	1	1	5
0	1.25743	4	1	4	1	1	1	5
0	1.21326	4	1	4	1	1	1	5
0	1.19601	4	1	4	1	1	1	5
0	1.16869	4	1	4	1	1	1	5
0	1.15693	4	1	4	1	1	1	5
0	1.08398	4	1	4	1	1	1	5
0	1.05851	4	1	4	1	1	1	5
0	1.03397	4	1	4	1	1	1	5
0	0.884788	4	1	4	1	1	1	5
0	1.26769	3	1	4	1	1	1	5
0	1.20299	3	1	4	1	1	1	5
0	1.14947	3	1	4	1	1	1	5
0	1.12306	3	1	4	1	1	1	5
0	1.12254	3	1	4	1	1	1	5
0	1.09862	3	1	4	1	1	1	5
0	1.09599	3	1	4	1	1	1	5
0	1.09593	3	1	4	1	1	1	5
0	1.05949	3	1	4	1	1	1	5
0	1.04082	3	1	4	1	1	1	5
0	1.01476	3	1	4	1	1	1	5
0	0.992289	3	1	4	1	1	1	5
0	0.98653	3	1	4	1	1	1	5
0	0.985023	3	1	4	1	1	1	5
0	0.967684	3	1	4	1	1	1	5
0	0.953475	3	1	4	1	1	1	5
0	0.862528	3	1	4	1	1	1	5
0	1.30559	2	1	4	1	1	1	5
0	1.20415	2	1	4	1	1	1	5
0	1.19984	2	1	4	1	1	1	5
0	1.1094	2	1	4	1	1	1	5
0	1.10851	2	1	4	1	1	1	5
0	1.08351	2	1	4	1	1	1	5
0	1.07327	2	1	4	1	1	1	5
0	1.06664	2	1	4	1	1	1	5
0	1.04328	2	1	4	1	1	1	5
0	1.01709	2	1	4	1	1	1	5
0	1.01533	2	1	4	1	1	1	5
0	1.00354	2	1	4	1	1	1	5
0	0.946331	2	1	4	1	1	1	5
0	0.918403	2	1	4	1	1	1	5
0	0.907702	2	1	4	1	1	1	5
0	0.875901	2	1	4	1	1	1	5
0	1.27401	1	1	4	1	1	1	5
0	1.21343	1	1	4	1	1	1	5
0	1.19562	1	1	4	1	1	1	5
0	1.18814	1	1	4	1	1	1	5
0	1.1615	1	1	4	1	1	1	5
0	1.09408	1	1	4	1	1	1	5
0	1.06253	1	1	4	1	1	1	5
0	1.04613	1	1	4	1	1	1	5
0	1.03092	1	1	4	1	1	1	5
0	1.02467	1	1	4	1	1	1	5
0	0.980564	1	1	4	1	1	1	5
0	0.959377	1	1	4	1	1	1	5
0	0.937195	1	1	4	1	1	1	5
0	0.91379	1	1	4	1	1	1	5
0	0.905558	1	1	4	1	1	1	5
0	0.904981	1	1	4	1	1	1	5
0	0.868721	1	1	4	1	1	1	5
0	0.864634	1	1	4	1	1	1	5
0	1.18275	6	1	3	1	1	1	5
0	1.1047	6	1	3	1	1	1	5
0	1.18072	5	1	3	1	1	1	5
0	1.16859	5	1	3	1	1	1	5
0	1.04881	5	1	3	1	1	1	5
0	0.995648	5	1	3	1	1	1	5
0	0.97504	5	1	3	1	1	1	5
0	0.936166	5	1	3	1	1	1	5
0	0.862511	5	1	3	1	1	1	5
0	1.23969	4	1	3	1	1	1	5
0	1.17832	4	1	3	1	1	1	5
0	1.08491	4	1	3	1	1	1	5
0	1.07689	4	1	3	1	1	1	5
0	1.05509	4	1	3	1	1	1	5
0	1.04851	4	1	3	1	1	1	5
0	1.02471	4	1	3	1	1	1	5
0	1.00416	4	1	3	1	1	1	5
0	0.955511	4	1	3	1	1	1	5
0	0.938762	4	1	3	1	1	1	5
0	0.86223	4	1	3	1	1	1	5
0	1.21827	3	1	3	1	1	1	5
0	1.08512	3	1	3	1	1	1	5
0	1.0759	3	1	3	1	1	1	5
0	1.01725	3	1	3	1	1	1	5
0	1.00037	3	1	3	1	1	1	5
0	0.846431	3	1	3	1	1	1	5
0	1.06636	2	1	3	1	1	1	5
0	1.01715	2	1	3	1	1	1	5
0	1.01676	2	1	3	1	1	1	5
0	1.00303	2	1	3	1	1	1	5
0	0.976871	2	1	3	1	1	1	5
0	0.972281	2	1	3	1	1	1	5
0	0.96014	2	1	3	1	1	1	5
0	0.924296	2	1	3	1	1	1	5
0	0.895564	2	1	3	1	1	1	5
0	0.862582	2	1	3	1	1	1	5
0	1.19977	1	1	3	1	1	1	5
0	1.126	1	1	3	1	1	1	5
0	0.897003	1	1	3	1	1	1	5
0	0.884379	1	1	3	1	1	1	5
0	0.786164	1	1	3	1	1	1	5
0	0.715366	1	1	3	1	1	1	5
0	1.08746	5	1	4	1	2	3	4
0	0.875895	4	1	4	2	1	3	4
0	0.982465	3	1	4	2	1	3	4
0	0.999039	2	1	4	2	1	3	4
0	0.994826	2	1	4	2	1	3	4
0	0.968948	2	1	4	2	1	3	4
0	0.875996	2	1	4	2	1	3	4
0	0.583865	2	1	4	2	1	3	4
0	1.09121	1	1	4	2	1	3	4
0	1.0261	1	1	4	2	1	3	4
0	0.923524	1	1	4	2	1	3	4
0	0.4369	1	1	4	2	1	3	4
0	0.944097	2	1	3	2	1	3	4
0	1.04333	3	1	4	1	1	3	4
0	0.969635	1	1	4	1	1	3	4
0	0.684897	2	2	4	3	4	2	4
0	0.877023	1	1	4	2	4	2	4
0	0.924813	2	2	5	2	3	2	4
0	1.28252	1	1	5	2	3	2	4
0	0.931054	2	2	4	2	3	2	4
0	0.82258	3	1	4	1	3	2	4
0	1.05102	3	1	5	2	2	2	4
0	1.02458	3	1	5	2	2	2	4
0	1.06278	1	1	5	2	2	2	4
0	1.00995	5	1	4	2	2	2	4
0	1.03373	4	1	4	2	2	2	4
0	1.01487	2	1	4	2	2	2	4
0	0.835314	2	1	4	2	2	2	4
0	1.09301	2	1	3	2	2	2	4
0	1.1392	6	1	5	2	1	2	4
0	1.31659	4	1	5	2	1	2	4
0	1.22052	4	1	5	2	1	2	4
0	1.18394	4	1	5	2	1	2	4
0	1.17492	4	1	5	2	1	2	4
0	1.1431	4	1	5	2	1	2	4
0	1.10944	4	1	5	2	1	2	4
0	1.08894	4	1	5	2	1	2	4
0	1.2353	3	1	5	2	1	2	4
0	1.19817	3	1	5	2	1	2	4
0	1.12024	3	1	5	2	1	2	4
0	1.07842	3	1	5	2	1	2	4
0	1.07644	3	1	5	2	1	2	4
0	1.00673	3	1	5	2	1	2	4
0	1.22088	2	1	5	2	1	2	4
0	1.20634	2	1	5	2	1	2	4
0	1.11275	2	1	5	2	1	2	4
0	1.10458	2	1	5	2	1	2	4
0	1.09799	2	1	5	2	1	2	4
0	1.06092	2	1	5	2	1	2	4
0	1.05249	2	1	5	2	1	2	4
0	1.05104	2	1	5	2	1	2	4
0	1.03	2	1	5	2	1	2	4
0	0.941473	2	1	5	2	1	2	4
0	1.20549	1	1	5	2	1	2	4
0	1.08709	1	1	5	2	1	2	4
0	1.0854	1	1	5	2	1	2	4
0	1.07716	1	1	5	2	1	2	4
0	1.0122	1	1	5	2	1	2	4
0	0.988048	1	1	5	2	1	2	4
0	0.915728	1	1	5	2	1	2	4
0	0.870738	4	2	4	2	1	2	4
0	0.953057	2	2	4	2	1	2	4
0	0.840893	6	1	4	2	1	2	4
0	1.14743	5	1	4	2	1	2	4
0	1.13047	5	1	4	2	1	2	4
0	1.06273	5	1	4	2	1	2	4
0	0.934565	5	1	4	2	1	2	4
0	1.22848	4	1	4	2	1	2	4
0	1.17804	4	1	4	2	1	2	4
0	1.05545	4	1	4	2	1	2	4
0	1.02876	4	1	4	2	1	2	4
0	1.0256	4	1	4	2	1	2	4
0	0.99916	4	1	4	2	1	2	4
0	0.98967	4	1	4	2	1	2	4
0	0.981039	4	1	4	2	1	2	4
0	0.967823	4	1	4	2	1	2	4
0	0.945287	4	1	4	2	1	2	4
0	0.847968	4	1	4	2	1	2	4
0	1.11881	3	1	4	2	1	2	4
0	1.10966	3	1	4	2	1	2	4
0	1.08878	3	1	4	2	1	2	4
0	1.0877	3	1	4	2	1	2	4
0	1.08272	3	1	4	2	1	2	4
0	1.06686	3	1	4	2	1	2	4
0	1.04603	3	1	4	2	1	2	4
0	1.00844	3	1	4	2	1	2	4
0	1.00632	3	1	4	2	1	2	4
0	0.981339	3	1	4	2	1	2	4
0	0.979977	3	1	4	2	1	2	4
0	0.977427	3	1	4	2	1	2	4
0	0.973223	3	1	4	2	1	2	4
0	0.967972	3	1	4	2	1	2	4
0	0.953256	3	1	4	2	1	2	4
0	0.945688	3	1	4	2	1	2	4
0	0.94364	3	1	4	2	1	2	4
0	0.928918	3	1	4	2	1	2	4
0	0.919279	3	1	4	2	1	2	4
0	0.918141	3	1	4	2	1	2	4
0	0.885741	3	1	4	2	1	2	4
0	0.86568	3	1	4	2	1	2	4
0	0.825752	3	1	4	2	1	2	4
0	1.20414	2	1	4	2	1	2	4
0	1.19189	2	1	4	2	1	2	4
0	1.19173	2	1	4	2	1	2	4
0	1.15	2	1	4	2	1	2	4
0	1.13497	2	1	4	2	1	2	4
0	1.12942	2	1	4	2	1	2	4
0	1.11273	2	1	4	2	1	2	4
0	1.10707	2	1	4	2	1	2	4
0	1.09758	2	1	4	2	1	2	4
0	1.09653	2	1	4	2	1	2	4
0	1.04553	2	1	4	2	1	2	4
0	1.0307	2	1	4	2	1	2	4
0	1.01407	2	1	4	2	1	2	4
0	1.01014	2	1	4	2	1	2	4
0	1.00405	2	1	4	2	1	2	4
0	0.990939	2	1	4	2	1	2	4
0	0.986603	2	1	4	2	1	2	4
0	0.985822	2	1	4	2	1	2	4
0	0.977278	2	1	4	2	1	2	4
0	0.964297	2	1	4	2	1	2	4
0	0.956006	2	1	4	2	1	2	4
0	0.947307	2	1	4	2	1	2	4
0	0.93513	2	1	4	2	1	2	4
0	0.935018	2	1	4	2	1	2	4
0	0.930172	2	1	4	2	1	2	4
0	0.927495	2	1	4	2	1	2	4
0	0.923261	2	1	4	2	1	2	4
0	0.921497	2	1	4	2	1	2	4
0	0.913887	2	1	4	2	1	2	4
0	0.898352	2	1	4	2	1	2	4
0	0.898044	2	1	4	2	1	2	4
0	0.893982	2	1	4	2	1	2	4
0	0.883253	2	1	4	2	1	2	4
0	0.881211	2	1	4	2	1	2	4
0	0.863731	2	1	4	2	1	2	4
0	1.20856	1	1	4	2	1	2	4
0	0.973384	1	1	4	2	1	2	4
0	0.965849	1	1	4	2	1	2	4
0	0.943922	1	1	4	2	1	2	4
0	0.929556	1	1	4	2	1	2	4
0	0.924467	1	1	4	2	1	2	4
0	0.923057	1	1	4	2	1	2	4
0	0.904191	1	1	4	2	1	2	4
0	0.885196	1	1	4	2	1	2	4
0	0.809351	1	1	4	2	1	2	4
0	0.966176	4	1	3	2	1	2	4
0	1.35331	3	1	3	2	1	2	4
0	1.25588	2	1	3	2	1	2	4
0	1.12844	2	1	3	2	1	2	4
0	1.06503	2	1	3	2	1	2	4
0	1.0596	2	1	3	2	1	2	4
0	1.04914	2	1	3	2	1	2	4
0	1.12463	6	1	5	1	1	2	4
0	1.14851	5	1	5	1	1	2	4
0	1.13772	5	1	5	1	1	2	4
0	1.06984	5	1	5	1	1	2	4
0	1.0148	5	1	5	1	1	2	4
0	1.26256	4	1	5	1	1	2	4
0	1.20225	4	1	5	1	1	2	4
0	1.18118	4	1	5	1	1	2	4
0	1.17524	4	1	5	1	1	2	4
0	1.17144	4	1	5	1	1	2	4
0	1.15673	4	1	5	1	1	2	4
0	1.1252	4	1	5	1	1	2	4
0	1.12127	4	1	5	1	1	2	4
0	1.10882	4	1	5	1	1	2	4
0	1.08599	4	1	5	1	1	2	4
0	1.08286	4	1	5	1	1	2	4
0	1.00972	4	1	5	1	1	2	4
0	1.23013	3	1	5	1	1	2	4
0	1.19418	3	1	5	1	1	2	4
0	1.17066	3	1	5	1	1	2	4
0	1.16446	3	1	5	1	1	2	4
0	1.16315	3	1	5	1	1	2	4
0	1.15735	3	1	5	1	1	2	4
0	1.13413	3	1	5	1	1	2	4
0	1.12336	3	1	5	1	1	2	4
0	1.10602	3	1	5	1	1	2	4
0	1.08908	3	1	5	1	1	2	4
0	1.08155	3	1	5	1	1	2	4
0	1.02985	3	1	5	1	1	2	4
0	1.28096	2	1	5	1	1	2	4
0	1.14957	2	1	5	1	1	2	4
0	1.1414	2	1	5	1	1	2	4
0	1.11931	2	1	5	1	1	2	4
0	1.10733	2	1	5	1	1	2	4
0	1.09687	2	1	5	1	1	2	4
0	1.0589	2	1	5	1	1	2	4
0	1.04242	2	1	5	1	1	2	4
0	1.02303	2	1	5	1	1	2	4
0	1.02273	2	1	5	1	1	2	4
0	0.941671	2	1	5	1	1	2	4
0	0.907563	2	1	5	1	1	2	4
0	1.28598	1	1	5	1	1	2	4
0	1.20192	1	1	5	1	1	2	4
0	1.18745	1	1	5	1	1	2	4
0	1.18168	1	1	5	1	1	2	4
0	1.15523	1	1	5	1	1	2	4
0	1.14165	1	1	5	1	1	2	4
0	1.10125	1	1	5	1	1	2	4
0	1.09974	1	1	5	1	1	2	4
0	1.08055	1	1	5	1	1	2	4
0	1.07204	1	1	5	1	1	2	4
0	1.05104	1	1	5	1	1	2	4
0	1.01653	1	1	5	1	1	2	4
0	1.0108	1	1	5	1	1	2	4
0	1.00841	1	1	5	1	1	2	4
0	1.00586	1	1	5	1	1	2	4
0	1.00238	1	1	5	1	1	2	4
0	0.991328	1	1	5	1	1	2	4
0	0.901991	1	1	5	1	1	2	4
0	1.15708	5	1	4	1	1	2	4
0	1.125	5	1	4	1	1	2	4
0	1.05795	5	1	4	1	1	2	4
0	1.0095	5	1	4	1	1	2	4
0	1.21995	4	1	4	1	1	2	4
0	1.16175	4	1	4	1	1	2	4
0	1.08959	4	1	4	1	1	2	4
0	1.06911	4	1	4	1	1	2	4
0	1.05234	4	1	4	1	1	2	4
0	1.01325	4	1	4	1	1	2	4
0	0.990323	4	1	4	1	1	2	4
0	0.982224	4	1	4	1	1	2	4
0	0.960598	4	1	4	1	1	2	4
0	0.950112	4	1	4	1	1	2	4
0	0.888135	4	1	4	1	1	2	4
0	1.37783	3	1	4	1	1	2	4
0	1.31087	3	1	4	1	1	2	4
0	1.24069	3	1	4	1	1	2	4
0	1.23888	3	1	4	1	1	2	4
0	1.23353	3	1	4	1	1	2	4
0	1.22078	3	1	4	1	1	2	4
0	1.15913	3	1	4	1	1	2	4
0	1.15328	3	1	4	1	1	2	4
0	1.13742	3	1	4	1	1	2	4
0	1.08645	3	1	4	1	1	2	4
0	1.08586	3	1	4	1	1	2	4
0	1.0597	3	1	4	1	1	2	4
0	1.01538	3	1	4	1	1	2	4
0	0.994653	3	1	4	1	1	2	4
0	0.959086	3	1	4	1	1	2	4
0	0.942215	3	1	4	1	1	2	4
0	1.28886	2	1	4	1	1	2	4
0	1.27862	2	1	4	1	1	2	4
0	1.21623	2	1	4	1	1	2	4
0	1.17898	2	1	4	1	1	2	4
0	1.16909	2	1	4	1	1	2	4
0	1.14841	2	1	4	1	1	2	4
0	1.14821	2	1	4	1	1	2	4
0	1.14331	2	1	4	1	1	2	4
0	1.14124	2	1	4	1	1	2	4
0	1.13616	2	1	4	1	1	2	4
0	1.13366	2	1	4	1	1	2	4
0	1.10237	2	1	4	1	1	2	4
0	1.08714	2	1	4	1	1	2	4
0	1.06421	2	1	4	1	1	2	4
0	1.06061	2	1	4	1	1	2	4
0	1.05587	2	1	4	1	1	2	4
0	1.04218	2	1	4	1	1	2	4
0	1.00657	2	1	4	1	1	2	4
0	0.997438	2	1	4	1	1	2	4
0	0.992241	2	1	4	1	1	2	4
0	0.966678	2	1	4	1	1	2	4
0	0.913786	2	1	4	1	1	2	4
0	1.21971	1	1	4	1	1	2	4
0	1.18787	1	1	4	1	1	2	4
0	1.10311	1	1	4	1	1	2	4
0	1.07353	1	1	4	1	1	2	4
0	1.014	1	1	4	1	1	2	4
0	0.903026	1	1	4	1	1	2	4
0	0.788627	1	1	4	1	1	2	4
0	1.26991	6	1	3	1	1	2	4
0	1.16593	6	1	3	1	1	2	4
0	1.21669	5	1	3	1	1	2	4
0	1.0771	5	1	3	1	1	2	4
0	1.22282	4	1	3	1	1	2	4
0	1.03356	4	1	3	1	1	2	4
0	1.03258	4	1	3	1	1	2	4
0	0.99187	4	1	3	1	1	2	4
0	1.45521	3	1	3	1	1	2	4
0	1.22489	3	1	3	1	1	2	4
0	0.809936	3	1	3	1	1	2	4
0	1.11224	2	1	3	1	1	2	4
0	0.953343	2	1	3	1	1	2	4
0	0.80518	2	1	3	1	1	2	4
0	1.05409	1	1	3	1	1	2	4
0	1.00627	1	1	3	1	1	2	4
0	0.842756	1	1	3	1	1	2	4
0	0.940404	2	1	4	2	3	1	4
0	0.82931	2	1	4	2	3	1	4
0	1.12764	3	1	5	2	2	1	4
0	1.25863	2	1	5	2	2	1	4
0	1.2248	2	1	5	2	2	1	4
0	1.06864	1	1	5	2	2	1	4
0	1.10934	2	1	4	2	2	1	4
0	0.895731	2	1	4	2	2	1	4
0	0.806108	2	1	4	2	2	1	4
0	1.09221	1	1	4	2	2	1	4
0	1.06001	1	1	4	2	2	1	4
0	0.969248	1	1	4	2	2	1	4
0	0.893457	1	1	4	2	2	1	4
0	0.887673	1	1	4	2	2	1	4
0	1.00061	1	1	3	2	2	1	4
0	1.07449	2	1	5	1	2	1	4
0	0.989605	1	1	5	1	2	1	4
0	0.965693	3	1	4	1	2	1	4
0	0.906804	2	1	4	1	2	1	4
0	0.736196	2	1	4	1	2	1	4
0	1.0068	5	1	3	1	2	1	4
0	1.08966	1	1	3	1	2	1	4
0	1.12094	3	2	5	2	1	1	4
0	1.26131	5	1	5	2	1	1	4
0	0.976917	5	1	5	2	1	1	4
0	1.08362	4	1	5	2	1	1	4
0	1.06338	4	1	5	2	1	1	4
0	1.00487	4	1	5	2	1	1	4
0	1.21279	3	1	5	2	1	1	4
0	1.15086	3	1	5	2	1	1	4
0	1.14737	3	1	5	2	1	1	4
0	1.04671	3	1	5	2	1	1	4
0	0.986309	3	1	5	2	1	1	4
0	1.1197	2	1	5	2	1	1	4
0	1.11447	2	1	5	2	1	1	4
0	0.990113	2	1	5	2	1	1	4
0	1.17293	1	1	5	2	1	1	4
0	1.17247	1	1	5	2	1	1	4
0	1.14976	1	1	5	2	1	1	4
0	1.06941	1	1	5	2	1	1	4
0	1.03653	1	1	5	2	1	1	4
0	1.02068	1	1	5	2	1	1	4
0	0.993595	1	1	5	2	1	1	4
0	0.974804	1	1	5	2	1	1	4
0	0.945576	1	1	5	2	1	1	4
0	0.932438	1	1	5	2	1	1	4
0	0.926648	1	1	5	2	1	1	4
0	0.98456	4	2	4	2	1	1	4
0	0.972965	3	2	4	2	1	1	4
0	1.0816	5	1	4	2	1	1	4
0	1.05334	5	1	4	2	1	1	4
0	1.0198	5	1	4	2	1	1	4
0	1.01122	5	1	4	2	1	1	4
0	0.960268	5	1	4	2	1	1	4
0	1.23112	4	1	4	2	1	1	4
0	1.10554	4	1	4	2	1	1	4
0	1.02762	4	1	4	2	1	1	4
0	1.02097	4	1	4	2	1	1	4
0	1.01538	4	1	4	2	1	1	4
0	1.00787	4	1	4	2	1	1	4
0	0.92511	4	1	4	2	1	1	4
0	1.1922	3	1	4	2	1	1	4
0	1.07684	3	1	4	2	1	1	4
0	1.07644	3	1	4	2	1	1	4
0	1.07471	3	1	4	2	1	1	4
0	1.04261	3	1	4	2	1	1	4
0	1.03691	3	1	4	2	1	1	4
0	0.984154	3	1	4	2	1	1	4
0	0.969272	3	1	4	2	1	1	4
0	0.960012	3	1	4	2	1	1	4
0	0.957809	3	1	4	2	1	1	4
0	0.939128	3	1	4	2	1	1	4
0	0.933543	3	1	4	2	1	1	4
0	0.927354	3	1	4	2	1	1	4
0	0.920023	3	1	4	2	1	1	4
0	1.2229	2	1	4	2	1	1	4
0	1.21927	2	1	4	2	1	1	4
0	1.13084	2	1	4	2	1	1	4
0	1.09542	2	1	4	2	1	1	4
0	1.05211	2	1	4	2	1	1	4
0	1.04426	2	1	4	2	1	1	4
0	1.00105	2	1	4	2	1	1	4
0	0.996994	2	1	4	2	1	1	4
0	0.982902	2	1	4	2	1	1	4
0	0.982758	2	1	4	2	1	1	4
0	0.963489	2	1	4	2	1	1	4
0	0.955317	2	1	4	2	1	1	4
0	0.944176	2	1	4	2	1	1	4
0	0.916577	2	1	4	2	1	1	4
0	0.897705	2	1	4	2	1	1	4
0	0.87906	2	1	4	2	1	1	4
0	0.873514	2	1	4	2	1	1	4
0	1.19213	1	1	4	2	1	1	4
0	1.10288	1	1	4	2	1	1	4
0	1.05902	1	1	4	2	1	1	4
0	1.05479	1	1	4	2	1	1	4
0	1.04184	1	1	4	2	1	1	4
0	1.03678	1	1	4	2	1	1	4
0	1.01337	1	1	4	2	1	1	4
0	0.992138	1	1	4	2	1	1	4
0	0.975664	1	1	4	2	1	1	4
0	0.929834	1	1	4	2	1	1	4
0	0.927596	1	1	4	2	1	1	4
0	0.914782	1	1	4	2	1	1	4
0	0.903199	1	1	4	2	1	1	4
0	0.901097	1	1	4	2	1	1	4
0	0.900493	1	1	4	2	1	1	4
0	0.879907	1	1	4	2	1	1	4
0	0.841611	1	1	4	2	1	1	4
0	0.833125	1	1	4	2	1	1	4
0	0.681868	1	1	4	2	1	1	4
0	1.00223	5	1	3	2	1	1	4
0	1.11923	4	1	3	2	1	1	4
0	0.910984	3	1	3	2	1	1	4
0	1.11812	2	1	3	2	1	1	4
0	1.04485	2	1	3	2	1	1	4
0	1.21547	5	1	5	1	1	1	4
0	1.16552	5	1	5	1	1	1	4
0	1.12398	4	1	5	1	1	1	4
0	1.10834	4	1	5	1	1	1	4
0	1.0796	4	1	5	1	1	1	4
0	1.06921	4	1	5	1	1	1	4
0	1.06746	4	1	5	1	1	1	4
0	1.06234	4	1	5	1	1	1	4
0	1.18188	3	1	5	1	1	1	4
0	1.14099	3	1	5	1	1	1	4
0	1.13684	3	1	5	1	1	1	4
0	1.09936	3	1	5	1	1	1	4
0	1.09703	3	1	5	1	1	1	4
0	1.08915	3	1	5	1	1	1	4
0	1.06963	3	1	5	1	1	1	4
0	1.06556	3	1	5	1	1	1	4
0	1.0558	3	1	5	1	1	1	4
0	1.05473	3	1	5	1	1	1	4
0	1.03935	3	1	5	1	1	1	4
0	1.01576	3	1	5	1	1	1	4
0	1.48762	2	1	5	1	1	1	4
0	1.17632	2	1	5	1	1	1	4
0	1.16623	2	1	5	1	1	1	4
0	1.15167	2	1	5	1	1	1	4
0	1.12949	2	1	5	1	1	1	4
0	1.12305	2	1	5	1	1	1	4
0	1.12049	2	1	5	1	1	1	4
0	1.11644	2	1	5	1	1	1	4
0	1.08384	2	1	5	1	1	1	4
0	1.0782	2	1	5	1	1	1	4
0	1.06027	2	1	5	1	1	1	4
0	1.05926	2	1	5	1	1	1	4
0	1.05264	2	1	5	1	1	1	4
0	1.05129	2	1	5	1	1	1	4
0	1.03057	2	1	5	1	1	1	4
0	1.18415	1	1	5	1	1	1	4
0	1.12806	1	1	5	1	1	1	4
0	1.07978	1	1	5	1	1	1	4
0	1.064	1	1	5	1	1	1	4
0	1.05593	1	1	5	1	1	1	4
0	1.01547	1	1	5	1	1	1	4
0	0.99549	1	1	5	1	1	1	4
0	0.962959	1	1	5	1	1	1	4
0	0.888273	1	1	5	1	1	1	4
0	0.80991	1	1	5	1	1	1	4
0	1.17671	6	1	4	1	1	1	4
0	1.08662	6	1	4	1	1	1	4
0	1.17614	5	1	4	1	1	1	4
0	1.15189	5	1	4	1	1	1	4
0	1.15047	5	1	4	1	1	1	4
0	1.05288	5	1	4	1	1	1	4
0	0.988595	5	1	4	1	1	1	4
0	0.982998	5	1	4	1	1	1	4
0	0.958526	5	1	4	1	1	1	4
0	1.23742	4	1	4	1	1	1	4
0	1.237	4	1	4	1	1	1	4
0	1.2166	4	1	4	1	1	1	4
0	1.18445	4	1	4	1	1	1	4
0	1.16119	4	1	4	1	1	1	4
0	1.13758	4	1	4	1	1	1	4
0	1.10566	4	1	4	1	1	1	4
0	1.10033	4	1	4	1	1	1	4
0	1.10031	4	1	4	1	1	1	4
0	1.07867	4	1	4	1	1	1	4
0	1.04345	4	1	4	1	1	1	4
0	1.02908	4	1	4	1	1	1	4
0	1.00542	4	1	4	1	1	1	4
0	0.982597	4	1	4	1	1	1	4
0	1.19962	3	1	4	1	1	1	4
0	1.19599	3	1	4	1	1	1	4
0	1.16864	3	1	4	1	1	1	4
0	1.15504	3	1	4	1	1	1	4
0	1.14985	3	1	4	1	1	1	4
0	1.14536	3	1	4	1	1	1	4
0	1.11117	3	1	4	1	1	1	4
0	1.08424	3	1	4	1	1	1	4
0	1.08187	3	1	4	1	1	1	4
0	1.07397	3	1	4	1	1	1	4
0	1.06764	3	1	4	1	1	1	4
0	1.06387	3	1	4	1	1	1	4
0	1.05279	3	1	4	1	1	1	4
0	1.04827	3	1	4	1	1	1	4
0	1.04433	3	1	4	1	1	1	4
0	1.0414	3	1	4	1	1	1	4
0	1.03495	3	1	4	1	1	1	4
0	0.994147	3	1	4	1	1	1	4
0	0.986937	3	1	4	1	1	1	4
0	0.980797	3	1	4	1	1	1	4
0	0.978548	3	1	4	1	1	1	4
0	0.961744	3	1	4	1	1	1	4
0	0.9484	3	1	4	1	1	1	4
0	0.926951	3	1	4	1	1	1	4
0	1.26296	2	1	4	1	1	1	4
0	1.21865	2	1	4	1	1	1	4
0	1.21329	2	1	4	1	1	1	4
0	1.19525	2	1	4	1	1	1	4
0	1.17888	2	1	4	1	1	1	4
0	1.16451	2	1	4	1	1	1	4
0	1.11643	2	1	4	1	1	1	4
0	1.11229	2	1	4	1	1	1	4
0	1.10866	2	1	4	1	1	1	4
0	1.08106	2	1	4	1	1	1	4
0	1.07595	2	1	4	1	1	1	4
0	1.072	2	1	4	1	1	1	4
0	1.06025	2	1	4	1	1	1	4
0	1.0477	2	1	4	1	1	1	4
0	1.03616	2	1	4	1	1	1	4
0	1.02165	2	1	4	1	1	1	4
0	1.01343	2	1	4	1	1	1	4
0	0.999192	2	1	4	1	1	1	4
0	0.942933	2	1	4	1	1	1	4
0	0.941033	2	1	4	1	1	1	4
0	0.93464	2	1	4	1	1	1	4
0	0.901767	2	1	4	1	1	1	4
0	0.843383	2	1	4	1	1	1	4
0	1.34235	1	1	4	1	1	1	4
0	1.26301	1	1	4	1	1	1	4
0	1.22232	1	1	4	1	1	1	4
0	1.14423	1	1	4	1	1	1	4
0	1.11368	1	1	4	1	1	1	4
0	1.0944	1	1	4	1	1	1	4
0	1.08421	1	1	4	1	1	1	4
0	1.08236	1	1	4	1	1	1	4
0	1.07919	1	1	4	1	1	1	4
0	1.06302	1	1	4	1	1	1	4
0	1.03673	1	1	4	1	1	1	4
0	1.00153	1	1	4	1	1	1	4
0	0.982885	1	1	4	1	1	1	4
0	0.978094	1	1	4	1	1	1	4
0	0.969388	1	1	4	1	1	1	4
0	0.9562	1	1	4	1	1	1	4
0	0.915449	1	1	4	1	1	1	4
0	0.912469	1	1	4	1	1	1	4
0	0.85945	1	1	4	1	1	1	4
0	1.28915	6	1	3	1	1	1	4
0	1.17248	5	1	3	1	1	1	4
0	1.0107	5	1	3	1	1	1	4
0	0.990318	5	1	3	1	1	1	4
0	0.99316	3	1	3	1	1	1	4
0	0.927842	3	1	3	1	1	1	4
0	0.894149	3	1	3	1	1	1	4
0	1.31918	2	1	3	1	1	1	4
0	1.18502	2	1	3	1	1	1	4
0	1.09841	2	1	3	1	1	1	4
0	1.07478	2	1	3	1	1	1	4
0	0.971107	2	1	3	1	1	1	4
0	1.19605	1	1	3	1	1	1	4
0	0.983548	1	1	3	1	1	1	4
0	0.687156	1	1	3	1	1	1	4
0	0.707729	4	1	3	1	1	6	3
0	0.771368	2	1	3	1	1	6	3
0	0.812413	4	1	3	1	1	5	3
0	0.891494	3	1	5	1	1	4	3
0	0.851185	3	1	3	1	1	4	3
0	0.82404	1	1	3	1	1	4	3
0	1.04649	2	1	5	2	1	3	3
0	0.936294	3	1	4	2	1	3	3
0	1.04216	5	1	3	2	1	3	3
0	1.05391	6	1	5	1	1	3	3
0	1.11655	5	1	5	1	1	3	3
0	1.0502	1	1	5	1	1	3	3
0	1.23054	6	1	4	1	1	3	3
0	1.15049	4	1	4	1	1	3	3
0	1.23603	3	1	4	1	1	3	3
0	0.99546	2	1	4	1	1	3	3
0	1.11628	1	1	4	1	1	3	3
0	1.07447	3	1	3	1	1	3	3
0	1.05276	2	1	4	2	3	2	3
0	0.928272	1	1	4	2	3	2	3
0	1.01117	2	1	5	1	3	2	3
0	0.951935	2	1	4	2	2	2	3
0	0.871784	1	1	4	2	2	2	3
0	1.06559	5	1	4	1	2	2	3
0	1.10677	4	1	4	1	2	2	3
0	1.10308	4	1	3	1	2	2	3
0	1.02913	4	1	3	1	2	2	3
0	1.19387	5	1	5	2	1	2	3
0	1.17109	5	1	5	2	1	2	3
0	1.15018	5	1	5	2	1	2	3
0	1.00698	5	1	5	2	1	2	3
0	1.3091	4	1	5	2	1	2	3
0	1.24226	4	1	5	2	1	2	3
0	1.12905	3	1	5	2	1	2	3
0	1.03947	3	1	5	2	1	2	3
0	1.20424	2	1	5	2	1	2	3
0	1.16622	2	1	5	2	1	2	3
0	1.15495	2	1	5	2	1	2	3
0	0.993108	2	1	5	2	1	2	3
0	1.17918	1	1	5	2	1	2	3
0	1.03298	1	1	5	2	1	2	3
0	1.16055	5	1	4	2	1	2	3
0	1.15365	5	1	4	2	1	2	3
0	1.14894	5	1	4	2	1	2	3
0	1.07581	5	1	4	2	1	2	3
0	1.06615	5	1	4	2	1	2	3
0	1.02731	5	1	4	2	1	2	3
0	0.955888	5	1	4	2	1	2	3
0	0.938889	5	1	4	2	1	2	3
0	1.09099	4	1	4	2	1	2	3
0	1.04297	4	1	4	2	1	2	3
0	1.01508	4	1	4	2	1	2	3
0	0.998467	4	1	4	2	1	2	3
0	0.992828	4	1	4	2	1	2	3
0	0.808729	4	1	4	2	1	2	3
0	1.13957	3	1	4	2	1	2	3
0	1.11782	3	1	4	2	1	2	3
0	1.04995	3	1	4	2	1	2	3
0	1.02392	3	1	4	2	1	2	3
0	1.00444	3	1	4	2	1	2	3
0	0.997096	3	1	4	2	1	2	3
0	0.949516	3	1	4	2	1	2	3
0	0.90078	3	1	4	2	1	2	3
0	1.20057	2	1	4	2	1	2	3
0	1.1219	2	1	4	2	1	2	3
0	1.09935	2	1	4	2	1	2	3
0	1.00525	2	1	4	2	1	2	3
0	1.0015	2	1	4	2	1	2	3
0	0.995456	2	1	4	2	1	2	3
0	0.980046	2	1	4	2	1	2	3
0	0.965193	2	1	4	2	1	2	3
0	0.950249	2	1	4	2	1	2	3
0	0.95021	2	1	4	2	1	2	3
0	0.933652	2	1	4	2	1	2	3
0	0.931327	2	1	4	2	1	2	3
0	0.87611	2	1	4	2	1	2	3
0	0.869124	2	1	4	2	1	2	3
0	1.17727	1	1	4	2	1	2	3
0	1.07675	1	1	4	2	1	2	3
0	1.0614	1	1	4	2	1	2	3
0	1.04885	1	1	4	2	1	2	3
0	1.02753	1	1	4	2	1	2	3
0	1.01228	1	1	4	2	1	2	3
0	0.989434	1	1	4	2	1	2	3
0	0.818232	1	1	4	2	1	2	3
0	1.05071	5	1	3	2	1	2	3
0	1.17821	4	1	3	2	1	2	3
0	1.05969	4	1	3	2	1	2	3
0	0.980194	4	1	3	2	1	2	3
0	1.1084	3	1	3	2	1	2	3
0	1.26374	2	1	3	2	1	2	3
0	1.16128	2	1	3	2	1	2	3
0	1.12832	2	1	3	2	1	2	3
0	1.00471	2	1	3	2	1	2	3
0	0.95678	2	1	3	2	1	2	3
0	1.18536	1	1	3	2	1	2	3
0	1.39061	6	1	5	1	1	2	3
0	1.35334	6	1	5	1	1	2	3
0	1.25307	6	1	5	1	1	2	3
0	1.19591	6	1	5	1	1	2	3
0	1.13326	6	1	5	1	1	2	3
0	1.25639	5	1	5	1	1	2	3
0	1.2441	5	1	5	1	1	2	3
0	1.2288	5	1	5	1	1	2	3
0	1.16501	5	1	5	1	1	2	3
0	1.13657	5	1	5	1	1	2	3
0	1.10826	5	1	5	1	1	2	3
0	1.02671	5	1	5	1	1	2	3
0	1.01011	5	1	5	1	1	2	3
0	1.32557	4	1	5	1	1	2	3
0	1.18305	4	1	5	1	1	2	3
0	1.18118	4	1	5	1	1	2	3
0	1.17733	4	1	5	1	1	2	3
0	1.15976	4	1	5	1	1	2	3
0	1.14949	4	1	5	1	1	2	3
0	1.14031	4	1	5	1	1	2	3
0	1.11548	4	1	5	1	1	2	3
0	1.02308	4	1	5	1	1	2	3
0	0.909925	4	1	5	1	1	2	3
0	1.23133	3	1	5	1	1	2	3
0	1.22418	3	1	5	1	1	2	3
0	1.22049	3	1	5	1	1	2	3
0	1.19238	3	1	5	1	1	2	3
0	1.17454	3	1	5	1	1	2	3
0	1.15289	3	1	5	1	1	2	3
0	1.14436	3	1	5	1	1	2	3
0	1.12727	3	1	5	1	1	2	3
0	1.11838	3	1	5	1	1	2	3
0	1.11021	3	1	5	1	1	2	3
0	1.09771	3	1	5	1	1	2	3
0	1.09094	3	1	5	1	1	2	3
0	1.26581	2	1	5	1	1	2	3
0	1.15948	2	1	5	1	1	2	3
0	1.14162	2	1	5	1	1	2	3
0	1.11211	2	1	5	1	1	2	3
0	1.06423	2	1	5	1	1	2	3
0	1.04458	2	1	5	1	1	2	3
0	1.0255	2	1	5	1	1	2	3
0	0.881561	2	1	5	1	1	2	3
0	1.33468	1	1	5	1	1	2	3
0	1.18367	1	1	5	1	1	2	3
0	1.17671	1	1	5	1	1	2	3
0	1.07201	1	1	5	1	1	2	3
0	1.3515	6	1	4	1	1	2	3
0	1.28254	6	1	4	1	1	2	3
0	1.21929	6	1	4	1	1	2	3
0	1.21207	6	1	4	1	1	2	3
0	0.971292	6	1	4	1	1	2	3
0	1.25255	5	1	4	1	1	2	3
0	1.2399	5	1	4	1	1	2	3
0	1.23277	5	1	4	1	1	2	3
0	1.23033	5	1	4	1	1	2	3
0	1.20491	5	1	4	1	1	2	3
0	1.18644	5	1	4	1	1	2	3
0	1.18113	5	1	4	1	1	2	3
0	1.16323	5	1	4	1	1	2	3
0	1.1616	5	1	4	1	1	2	3
0	1.11881	5	1	4	1	1	2	3
0	1.04577	5	1	4	1	1	2	3
0	0.877565	5	1	4	1	1	2	3
0	1.35454	4	1	4	1	1	2	3
0	1.29102	4	1	4	1	1	2	3
0	1.24409	4	1	4	1	1	2	3
0	1.24234	4	1	4	1	1	2	3
0	1.21469	4	1	4	1	1	2	3
0	1.20496	4	1	4	1	1	2	3
0	1.18242	4	1	4	1	1	2	3
0	1.18231	4	1	4	1	1	2	3
0	1.17769	4	1	4	1	1	2	3
0	1.17088	4	1	4	1	1	2	3
0	1.16685	4	1	4	1	1	2	3
0	1.16502	4	1	4	1	1	2	3
0	1.14327	4	1	4	1	1	2	3
0	1.11972	4	1	4	1	1	2	3
0	1.1082	4	1	4	1	1	2	3
0	1.09985	4	1	4	1	1	2	3
0	1.09821	4	1	4	1	1	2	3
0	1.07766	4	1	4	1	1	2	3
0	1.04662	4	1	4	1	1	2	3
0	1.02349	4	1	4	1	1	2	3
0	0.984498	4	1	4	1	1	2	3
0	0.969808	4	1	4	1	1	2	3
0	0.941341	4	1	4	1	1	2	3
0	1.23599	3	1	4	1	1	2	3
0	1.23004	3	1	4	1	1	2	3
0	1.18912	3	1	4	1	1	2	3
0	1.16339	3	1	4	1	1	2	3
0	1.15324	3	1	4	1	1	2	3
0	1.14696	3	1	4	1	1	2	3
0	1.13224	3	1	4	1	1	2	3
0	1.1275	3	1	4	1	1	2	3
0	1.11903	3	1	4	1	1	2	3
0	1.11169	3	1	4	1	1	2	3
0	1.05286	3	1	4	1	1	2	3
0	1.04768	3	1	4	1	1	2	3
0	1.04471	3	1	4	1	1	2	3
0	1.03749	3	1	4	1	1	2	3
0	1.02526	3	1	4	1	1	2	3
0	1.02402	3	1	4	1	1	2	3
0	1.014	3	1	4	1	1	2	3
0	0.968082	3	1	4	1	1	2	3
0	0.960899	3	1	4	1	1	2	3
0	0.933682	3	1	4	1	1	2	3
0	0.922324	3	1	4	1	1	2	3
0	1.31364	2	1	4	1	1	2	3
0	1.24067	2	1	4	1	1	2	3
0	1.23054	2	1	4	1	1	2	3
0	1.21214	2	1	4	1	1	2	3
0	1.19637	2	1	4	1	1	2	3
0	1.17731	2	1	4	1	1	2	3
0	1.17382	2	1	4	1	1	2	3
0	1.16058	2	1	4	1	1	2	3
0	1.15322	2	1	4	1	1	2	3
0	1.12176	2	1	4	1	1	2	3
0	1.12021	2	1	4	1	1	2	3
0	1.12013	2	1	4	1	1	2	3
0	1.11939	2	1	4	1	1	2	3
0	1.09753	2	1	4	1	1	2	3
0	1.07686	2	1	4	1	1	2	3
0	1.06778	2	1	4	1	1	2	3
0	1.0499	2	1	4	1	1	2	3
0	1.04932	2	1	4	1	1	2	3
0	1.04519	2	1	4	1	1	2	3
0	1.03693	2	1	4	1	1	2	3
0	1.03563	2	1	4	1	1	2	3
0	1.01042	2	1	4	1	1	2	3
0	1.00518	2	1	4	1	1	2	3
0	0.992461	2	1	4	1	1	2	3
0	0.982784	2	1	4	1	1	2	3
0	0.963747	2	1	4	1	1	2	3
0	0.959878	2	1	4	1	1	2	3
0	0.932221	2	1	4	1	1	2	3
0	0.918588	2	1	4	1	1	2	3
0	0.911544	2	1	4	1	1	2	3
0	0.908084	2	1	4	1	1	2	3
0	0.85638	2	1	4	1	1	2	3
0	1.12439	1	1	4	1	1	2	3
0	1.10177	1	1	4	1	1	2	3
0	1.03861	1	1	4	1	1	2	3
0	1.03211	1	1	4	1	1	2	3
0	0.968283	1	1	4	1	1	2	3
0	0.959706	1	1	4	1	1	2	3
0	0.946956	1	1	4	1	1	2	3
0	0.894462	1	1	4	1	1	2	3
0	1.30977	6	1	3	1	1	2	3
0	1.20126	6	1	3	1	1	2	3
0	1.22969	5	1	3	1	1	2	3
0	1.17016	5	1	3	1	1	2	3
0	1.04592	5	1	3	1	1	2	3
0	1.13775	4	1	3	1	1	2	3
0	1.09963	4	1	3	1	1	2	3
0	1.02638	4	1	3	1	1	2	3
0	1.3195	3	1	3	1	1	2	3
0	1.28532	3	1	3	1	1	2	3
0	1.24094	3	1	3	1	1	2	3
0	1.16479	3	1	3	1	1	2	3
0	1.10238	3	1	3	1	1	2	3
0	1.08941	3	1	3	1	1	2	3
0	1.03138	3	1	3	1	1	2	3
0	0.976552	2	1	3	1	1	2	3
0	0.844926	2	1	3	1	1	2	3
0	0.956484	1	1	3	1	1	2	3
0	0.921436	2	1	4	2	3	1	3
0	1.16136	1	2	3	2	3	1	3
0	1.11736	2	1	4	2	2	1	3
0	1.06249	3	1	5	1	2	1	3
0	1.02786	4	1	4	1	2	1	3
0	1.15373	3	1	5	2	1	1	3
0	1.24232	6	1	4	2	1	1	3
0	1.33914	5	1	4	2	1	1	3
0	0.980496	5	1	4	2	1	1	3
0	0.961249	4	1	4	2	1	1	3
0	0.960925	4	1	4	2	1	1	3
0	0.917969	4	1	4	2	1	1	3
0	1.26218	3	1	4	2	1	1	3
0	1.22645	3	1	4	2	1	1	3
0	1.12408	3	1	4	2	1	1	3
0	1.11783	3	1	4	2	1	1	3
0	1.11304	3	1	4	2	1	1	3
0	0.98378	3	1	4	2	1	1	3
0	0.983184	3	1	4	2	1	1	3
0	0.904118	3	1	4	2	1	1	3
0	0.887564	3	1	4	2	1	1	3
0	1.21445	2	1	4	2	1	1	3
0	1.08669	2	1	4	2	1	1	3
0	1.03486	2	1	4	2	1	1	3
0	1.02101	2	1	4	2	1	1	3
0	0.946673	2	1	4	2	1	1	3
0	0.942529	2	1	4	2	1	1	3
0	0.884354	2	1	4	2	1	1	3
0	0.881332	2	1	4	2	1	1	3
0	0.86727	2	1	4	2	1	1	3
0	1.03632	1	1	4	2	1	1	3
0	1.0314	1	1	4	2	1	1	3
0	1.00268	1	1	4	2	1	1	3
0	0.961958	1	1	4	2	1	1	3
0	0.95659	1	1	4	2	1	1	3
0	0.921122	1	1	4	2	1	1	3
0	1.20775	4	1	3	2	1	1	3
0	1.19556	3	1	3	2	1	1	3
0	1.29077	6	1	5	1	1	1	3
0	1.4523	3	1	5	1	1	1	3
0	1.37263	3	1	5	1	1	1	3
0	1.27639	3	1	5	1	1	1	3
0	1.24637	3	1	5	1	1	1	3
0	1.19129	3	1	5	1	1	1	3
0	1.02122	3	1	5	1	1	1	3
0	1.11275	1	1	5	1	1	1	3
0	1.05697	1	1	5	1	1	1	3
0	1.01415	1	1	5	1	1	1	3
0	1.30933	5	1	4	1	1	1	3
0	1.256	5	1	4	1	1	1	3
0	1.21296	5	1	4	1	1	1	3
0	1.07727	5	1	4	1	1	1	3
0	1.00395	5	1	4	1	1	1	3
0	0.965881	5	1	4	1	1	1	3
0	1.33973	4	1	4	1	1	1	3
0	1.17889	4	1	4	1	1	1	3
0	1.17607	4	1	4	1	1	1	3
0	1.16621	4	1	4	1	1	1	3
0	1.14391	4	1	4	1	1	1	3
0	1.11153	4	1	4	1	1	1	3
0	1.09753	4	1	4	1	1	1	3
0	1.07176	4	1	4	1	1	1	3
0	1.06323	4	1	4	1	1	1	3
0	1.0537	4	1	4	1	1	1	3
0	1.0517	4	1	4	1	1	1	3
0	1.03818	4	1	4	1	1	1	3
0	1.02383	4	1	4	1	1	1	3
0	0.988068	4	1	4	1	1	1	3
0	0.917652	4	1	4	1	1	1	3
0	0.903382	4	1	4	1	1	1	3
0	1.22566	3	1	4	1	1	1	3
0	1.21777	3	1	4	1	1	1	3
0	1.20771	3	1	4	1	1	1	3
0	1.19859	3	1	4	1	1	1	3
0	1.11143	3	1	4	1	1	1	3
0	1.09682	3	1	4	1	1	1	3
0	1.09474	3	1	4	1	1	1	3
0	1.07887	3	1	4	1	1	1	3
0	1.00767	3	1	4	1	1	1	3
0	0.993254	3	1	4	1	1	1	3
0	0.987001	3	1	4	1	1	1	3
0	0.917634	3	1	4	1	1	1	3
0	1.19852	2	1	4	1	1	1	3
0	1.15705	2	1	4	1	1	1	3
0	1.1501	2	1	4	1	1	1	3
0	0.982293	2	1	4	1	1	1	3
0	0.967948	2	1	4	1	1	1	3
0	0.943511	2	1	4	1	1	1	3
0	0.921275	2	1	4	1	1	1	3
0	0.883659	2	1	4	1	1	1	3
0	0.843029	2	1	4	1	1	1	3
0	1.18395	1	1	4	1	1	1	3
0	1.18359	1	1	4	1	1	1	3
0	1.06476	1	1	4	1	1	1	3
0	0.963662	1	1	4	1	1	1	3
0	1.01217	5	1	3	1	1	1	3
0	1.23641	4	1	3	1	1	1	3
0	1.16176	4	1	3	1	1	1	3
0	1.06511	4	1	3	1	1	1	3
0	0.985285	4	1	3	1	1	1	3
0	1.01004	3	1	3	1	1	1	3
0	1.00929	2	1	3	1	1	1	3
0	0.969649	2	1	3	1	1	1	3
0	0.967237	2	1	3	1	1	1	3
0	0.278279	5	1	3	1	1	6	2
0	0.772062	4	1	3	1	1	6	2
0	0.31979	4	1	3	1	1	6	2
0	0.529264	3	1	3	1	1	6	2
0	0.508179	3	1	3	1	1	6	2
0	0.71626	2	1	3	1	1	6	2
0	0.484757	2	1	3	1	1	6	2
0	0.57976	1	1	3	1	1	6	2
0	0.59925	4	1	3	1	1	5	2
0	0.558782	4	1	3	1	1	5	2
0	0.47461	2	1	3	1	1	5	2
0	0.745762	5	1	3	1	1	4	2
0	0.605457	5	1	3	1	1	4	2
0	0.703807	4	1	3	1	1	4	2
0	0.89998	3	1	3	1	1	4	2
0	0.677027	6	1	3	2	1	3	2
0	0.752422	3	1	3	2	1	3	2
0	1.24622	2	1	5	1	1	3	2
0	1.1244	2	1	5	1	1	3	2
0	1.03071	2	1	5	1	1	3	2
0	0.994901	1	1	5	1	1	3	2
0	1.35233	6	1	4	1	1	3	2
0	0.991808	6	1	4	1	1	3	2
0	1.20873	5	1	4	1	1	3	2
0	1.08003	5	1	4	1	1	3	2
0	1.0848	2	1	4	1	1	3	2
0	1.0731	2	1	4	1	1	3	2
0	1.22711	1	1	4	1	1	3	2
0	0.522418	5	1	3	1	1	3	2
0	1.05577	4	1	3	1	1	3	2
0	1.02371	4	1	3	1	1	3	2
0	0.912132	4	1	3	1	1	3	2
0	0.900345	4	1	3	1	1	3	2
0	1.06903	3	1	3	1	1	3	2
0	1.1166	6	1	5	2	1	2	2
0	1.31423	5	1	5	2	1	2	2
0	1.21912	4	1	5	2	1	2	2
0	1.10004	4	1	5	2	1	2	2
0	1.14944	2	1	5	2	1	2	2
0	0.935515	3	1	4	2	1	2	2
0	1.14786	4	1	3	2	1	2	2
0	1.04967	4	1	3	2	1	2	2
0	1.34723	6	1	5	1	1	2	2
0	1.24139	5	1	5	1	1	2	2
0	1.2148	5	1	5	1	1	2	2
0	1.11881	5	1	5	1	1	2	2
0	1.35493	4	1	5	1	1	2	2
0	1.13776	4	1	5	1	1	2	2
0	1.31871	3	1	5	1	1	2	2
0	1.24989	3	1	5	1	1	2	2
0	1.22121	3	1	5	1	1	2	2
0	1.11877	2	1	5	1	1	2	2
0	0.914111	2	1	5	1	1	2	2
0	1.22755	1	1	5	1	1	2	2
0	1.08916	1	1	5	1	1	2	2
0	1.29518	6	1	4	1	1	2	2
0	1.25348	6	1	4	1	1	2	2
0	1.23121	6	1	4	1	1	2	2
0	1.3075	5	1	4	1	1	2	2
0	1.25984	5	1	4	1	1	2	2
0	1.22518	5	1	4	1	1	2	2
0	1.16992	5	1	4	1	1	2	2
0	1.09249	5	1	4	1	1	2	2
0	1.27871	4	1	4	1	1	2	2
0	1.26673	4	1	4	1	1	2	2
0	1.23547	4	1	4	1	1	2	2
0	1.21432	4	1	4	1	1	2	2
0	1.15265	4	1	4	1	1	2	2
0	1.1252	4	1	4	1	1	2	2
0	1.10918	4	1	4	1	1	2	2
0	1.07118	4	1	4	1	1	2	2
0	0.902738	4	1	4	1	1	2	2
0	1.22395	3	1	4	1	1	2	2
0	1.22348	3	1	4	1	1	2	2
0	1.20981	3	1	4	1	1	2	2
0	1.16443	3	1	4	1	1	2	2
0	1.10643	3	1	4	1	1	2	2
0	1.09356	3	1	4	1	1	2	2
0	1.06625	3	1	4	1	1	2	2
0	1.33245	2	1	4	1	1	2	2
0	1.19286	2	1	4	1	1	2	2
0	1.09438	2	1	4	1	1	2	2
0	1.19145	1	1	4	1	1	2	2
0	1.21363	6	1	3	1	1	2	2
0	1.19935	6	1	3	1	1	2	2
0	1.17809	6	1	3	1	1	2	2
0	1.06259	6	1	3	1	1	2	2
0	1.05629	6	1	3	1	1	2	2
0	1.36071	5	1	3	1	1	2	2
0	1.32308	5	1	3	1	1	2	2
0	1.30281	5	1	3	1	1	2	2
0	1.25874	5	1	3	1	1	2	2
0	1.25764	5	1	3	1	1	2	2
0	1.2203	5	1	3	1	1	2	2
0	1.21733	5	1	3	1	1	2	2
0	1.20252	5	1	3	1	1	2	2
0	1.16691	5	1	3	1	1	2	2
0	1.13263	5	1	3	1	1	2	2
0	1.07899	5	1	3	1	1	2	2
0	1.05453	5	1	3	1	1	2	2
0	0.996982	5	1	3	1	1	2	2
0	0.883533	5	1	3	1	1	2	2
0	1.2392	4	1	3	1	1	2	2
0	1.22853	4	1	3	1	1	2	2
0	1.14402	4	1	3	1	1	2	2
0	1.12486	4	1	3	1	1	2	2
0	1.30598	3	1	3	1	1	2	2
0	1.30274	3	1	3	1	1	2	2
0	1.22803	3	1	3	1	1	2	2
0	1.21616	3	1	3	1	1	2	2
0	1.23222	2	1	3	1	1	2	2
0	1.22723	2	1	3	1	1	2	2
0	1.20991	1	1	3	1	1	2	2
0	1.14021	1	1	3	1	1	2	2
0	0.858486	1	1	3	1	1	2	2
0	1.07347	3	1	4	2	1	1	2
0	1.02985	3	1	4	2	1	1	2
0	1.19029	2	1	4	2	1	1	2
0	1.09848	2	1	4	2	1	1	2
0	1.34407	3	1	5	1	1	1	2
0	1.33103	2	1	5	1	1	1	2
0	1.24204	5	1	4	1	1	1	2
0	1.21703	5	1	4	1	1	1	2
0	1.19334	5	1	4	1	1	1	2
0	0.759813	4	1	4	1	1	1	2
0	1.23665	3	1	4	1	1	1	2
0	1.13397	3	1	4	1	1	1	2
0	1.01407	3	1	4	1	1	1	2
0	1.05006	2	1	4	1	1	1	2
0	0.974635	6	1	3	1	1	1	2
0	1.03083	4	1	3	1	1	1	2
0	1.03551	2	1	3	1	1	1	2
0	0.672413	2	1	3	1	1	6	1
0	-0.0053946	2	1	3	1	1	6	1
0	0.640933	5	1	3	1	1	5	1
0	0.310412	5	1	3	1	1	5	1
0	0.183787	4	1	3	1	1	5	1
0	0.620173	3	1	3	1	1	5	1
0	0.962938	4	1	3	1	1	4	1
0	0.791144	6	1	3	2	1	3	1
0	1.18602	4	1	4	1	1	3	1
0	0.85266	4	1	4	1	1	3	1
0	1.13742	2	1	4	1	1	3	1
0	0.968694	6	1	3	1	1	3	1
0	0.896154	6	1	3	1	1	3	1
0	0.571509	6	1	3	1	1	3	1
0	0.429881	6	1	3	1	1	3	1
0	1.14656	5	1	3	1	1	3	1
0	1.34546	4	1	3	1	1	3	1
0	1.21392	4	1	3	1	1	3	1
0	1.16563	4	1	3	1	1	3	1
0	0.990683	4	1	3	1	1	3	1
0	0.943377	4	1	3	1	1	3	1
0	0.887804	4	1	3	1	1	3	1
0	0.798746	4	1	3	1	1	3	1
0	1.0674	3	1	3	1	1	3	1
0	1.05292	3	1	3	1	1	3	1
0	0.667167	3	1	3	1	1	3	1
0	0.97404	2	1	3	1	1	3	1
0	1.04363	1	1	3	1	1	3	1
0	1.24041	2	1	5	1	1	2	1
0	1.21141	1	1	5	1	1	2	1
0	1.14349	4	1	4	1	1	2	1
0	1.04805	4	1	4	1	1	2	1
0	1.23329	3	1	4	1	1	2	1
0	1.18366	1	1	4	1	1	2	1
0	1.24672	6	1	3	1	1	2	1
0	1.23708	6	1	3	1	1	2	1
0	1.19848	6	1	3	1	1	2	1
0	1.29544	5	1	3	1	1	2	1
0	1.17065	5	1	3	1	1	2	1
0	1.0284	5	1	3	1	1	2	1
0	1.27878	4	1	3	1	1	2	1
0	1.26479	4	1	3	1	1	2	1
0	1.20692	4	1	3	1	1	2	1
0	1.15796	4	1	3	1	1	2	1
0	1.13026	4	1	3	1	1	2	1
0	0.898987	4	1	3	1	1	2	1
0	1.25046	3	1	3	1	1	2	1
0	1.25022	3	1	3	1	1	2	1
0	1.17063	3	1	3	1	1	2	1
0	1.14711	3	1	3	1	1	2	1
0	1.20274	2	1	3	1	1	2	1
0	1.17021	2	1	3	1	1	2	1
0	1.01362	2	1	3	1	1	2	1
0	0.933427	2	1	3	1	1	2	1
0	0.922063	2	1	3	1	1	2	1
0	1.01064	1	1	3	1	1	2	1
0	1.03471	3	1	3	1	1	1	1

## Sheet: 均值8
Id	Y	X1	X2	X3	X4	X5	X6	X7
0	0.713566	1	1	3	1	1	2.36471	8
0	1.17382	1	1	5	2	1	1.76969	8
0	1.05438	1.17369	1	6	1	1	1.67219	8
0	1.17809	6.012	1	4	1	1	1.47717	8
0	0.835523	3.421	1	4	1	1	1.47366	8
0	1.07111	2.43998	1	4	1	1	1.08519	8
0	0.785244	1	1	5	2	4.81812	1.05784	8
0	0.90788	2	1	4	1	1	1.05269	8
0	0.897368	2.58909	1	4	1	1	1.00667	8
0	0.820123	1.01518	1	5	1.98886	2.99277	1	8
0	0.851126	1	1.08515	4	2	2.98512	1	8
0	0.921966	1	1	6	1	2.95304	1	8
0	0.822862	1.91046	1	5	1	1.79895	1	8
0	0.829809	1.75078	1	4	1	1.62601	1	8
0	0.987727	1.47294	1	6	2	1.44776	1	8
0	0.835734	1	1	4	2	1	1	8
0	0.977098	2.29612	1	4	2	1	1	8
0	0.911151	1.89932	1	4	1.07892	1	1	8
0	0.943218	1	1	6	1	1	1	8
0	0.960201	2.83813	1	6	1	1	1	8
0	0.992279	1.49944	1	5	1	1	1	8
0	0.729923	2	1	5	1	1	1	8
0	1.00701	3.36259	1	5	1	1	1	8
0	0.824039	3.58031	1	5	1	1	1	8
0	1.10193	5.67882	1	5	1	1	1	8
0	0.817	1.24443	1	4	1	1	1	8
0	0.767227	2	1	4	1	1	1	8
0	0.857124	2.22778	1	4	1	1	1	8
0	1.03043	2.25291	1	4	1	1	1	8
0	1.01352	4.70679	1	4	1	1	1	8
0	0.303271	7	1	4	1	1	1	8
0	0.589302	5.70126	1	3	1	1	1	8
0	0.872943	2.04228	1	6	1	1	1	7.98606
0	0.766159	1	1	5	2	1	1.25318	7.97902
0	0.713197	1	1	5	1	1	1	7.97766
0	1.02241	3	1	4	1.14309	1	1	7.96079
0	0.78255	1	1	4	1	1	1.18883	7.81117
0	0.971659	1.16836	1	5	2	1	1	7.73523
0	0.958402	7.90238	1	4	1	1	1.83289	7.71535
0	0.840814	2.19907	1	4	1	1	1	7.70003
0	1.01405	2	1	6	1	1	1	7.65731
0	0.960519	1	1	6	2	1	1	7.56894
0	0.959409	1	1	5	1	1	1	7.55174
0	0.882337	1	1	4	2	1.50224	1.48268	7.51732
0	0.987062	6	1	5.80397	1	1	1	7.51582
0	1.04575	2.71122	1	4	1	1	2	7.50262
0	0.935766	3.89531	1	5	2	1	1.35738	7.49908
0	0.862564	1	1	5	2	4.90936	1.52746	7.49249
0	0.90427	1.11276	1	4	2	1	2.95643	7.47111
0	0.951155	2.95811	1	5	1	1	1	7.46675
0	0.93469	3	1	5	1	1	1	7.45748
0	1.0743	1	1	6	1	1	1.11369	7.45517
0	1.11149	7.87418	1	4	1	1	1	7.38387
0	0.83379	1.14463	1	5	1.97802	1	1	7.36065
0	1.02654	2.66507	1	5	2	2	1	7.3544
0	0.968842	3.73224	1	5	2	1	2	7.27151
0	0.933657	2	1	3	1	1	1	7.25711
0	0.921762	1.1443	1	5	1	1	1	7.13817
0	0.937883	5.13085	1	5	2	1	1	7.12918
0	1.11447	2	1	4	1	1	1.49818	7.05981
0	0.953807	5	1	4	1	1	1.95222	7.02998
0	1.13447	7.60218	1	4	1	1	1.99571	7.00429
0	0.87469	1.91747	1	4	2	1	4	7
0	0.983256	1	1	5	2	1	3	7
0	0.932032	2.8291	1	5	2	1	3	7
0	0.844671	1.34363	1	4	2	1	3	7
0	0.855819	1.70499	1	5	2	1	2.92379	7
0	0.829968	1.40298	1	6	2	2.73187	2.92046	7
0	0.937992	1	1	6	2	1	2.86485	7
0	0.799956	1	1	6	2	1	2.56524	7
0	0.851659	1	1	6	2	1	2.51466	7
0	0.771666	1	1	4.13078	1.97773	1	2.49435	7
0	0.580253	1.49439	1	6	2	4.99966	2.40166	7
0	0.91631	2.14577	1	6	2	4.01082	2.34393	7
0	0.941897	4.28524	1	5	2	1	2.24941	7
0	0.914833	2.24552	1	5	2	3.67203	2.22382	7
0	0.660743	1.66035	1	4	2	1	2.18814	7
0	0.816745	1.97743	1	5	2	1.02896	2.10525	7
0	0.97215	4.71119	1	5	2	1	2.09946	7
0	0.771856	1	1	4	2	1	2.09712	7
0	0.901219	1	1	6	2	2.04264	2.03871	7
0	1.00084	1.94453	1	5	2	3.69112	2.01517	7
0	0.935427	1.45267	1.20619	5	2.71754	4.91115	2	7
0	0.7987	1	1.1802	4	2	4	2	7
0	0.86225	1.20925	1	6	2	2.09564	2	7
0	0.848027	1	1	5	2	2	2	7
0	1.08724	3.63504	1	5	2	2	2	7
0	0.916815	1	1	6	2	1.13442	2	7
0	0.892514	1	1	6	2	1.09472	2	7
0	0.840603	1	1	6	2	1	2	7
0	0.864037	1	1	6	2	1	2	7
0	0.881529	1	1	6	2	1	2	7
0	0.977639	1	1	6	2	1	2	7
0	1.018	1	1	6	2	1	2	7
0	1.04574	1	1	6	2	1	2	7
0	0.938635	1.55183	1	6	2	1	2	7
0	0.919782	1.74766	1	6	2	1	2	7
0	0.980264	1	1	5	2	1	2	7
0	1.00223	4.4262	1	5	2	1	2	7
0	1.01035	2.47179	1	5	1.62936	1	2	7
0	1.17499	4.05182	1	5	1	1	2	7
0	1.22847	2.38075	1	4	1	1	2	7
0	1.17332	5.89958	1	4	1	1	2	7
0	0.837481	1	1	4	1	3.08284	1.98232	7
0	1.0085	3.0458	1	5	2	1	1.98127	7
0	0.91197	1	1	4	2	1	1.96893	7
0	0.892486	1	1	6	2	3.97799	1.94992	7
0	0.939305	1.26784	1	6	2	1	1.942	7
0	0.894974	2	1	6	2	1	1.93471	7
0	1.02972	2.80412	1	5	2	1	1.93392	7
0	1.15402	6.81202	1	4	1	1	1.89481	7
0	0.87414	1.05039	1	5	2	1	1.87899	7
0	0.882355	2.93552	1	4	2	1	1.87748	7
0	1.02671	1.01879	1	6	2	1	1.85321	7
0	1.05635	4	1	5	1	1	1.83154	7
0	1.02006	1	1	6	2	1	1.82067	7
0	1.03443	3.43391	1	4	1	1	1.78946	7
0	1.00469	3.55001	1	4	2	1	1.77781	7
0	0.947225	1	1	5	2	2	1.73724	7
0	0.819443	1	1	6	2	1	1.73459	7
0	0.947946	1	1	5	2	1	1.68105	7
0	0.920505	3.52905	1	4	1	1	1.61816	7
0	0.887537	2.65651	1	4	2	1	1.61278	7
0	1.07044	3.11934	1	5	1	1	1.59751	7
0	0.82444	1.00352	2	5	2	3.32671	1.59312	7
0	1.15916	1.17645	1	4	1	1	1.56934	7
0	1.06918	3	1	5	1	1	1.55623	7
0	0.900452	3.99756	1.76469	4	2	2.96019	1.54753	7
0	0.980694	1.24725	1	5	2	1.20862	1.5395	7
0	0.859194	1	1	6	2	1	1.51937	7
0	1.13136	1.30831	1	6	1.21144	1	1.51713	7
0	0.945815	1	1	6	1.79608	1	1.47437	7
0	0.908169	1.34208	1	6	2	1	1.46969	7
0	1.07903	1.84793	1	5	2	1	1.45761	7
0	1.06926	5.70386	1	5	1	1	1.45236	7
0	0.869928	2	1	5	2	1	1.44183	7
0	0.986161	6.00151	1	6	1	1.88127	1.40255	7
0	1.04106	5.11403	1	4	1	1	1.3742	7
0	0.958846	5.61636	1	5	2	1	1.36595	7
0	1.17811	5.05415	1	5	1	1	1.3384	7
0	0.957783	1.18807	1	6	2	2.21243	1.26988	7
0	1.08766	3.45501	1	5	1	1	1.26758	7
0	0.921839	3.6597	1	4	2	1	1.26398	7
0	1.05913	3.55421	1	5	1	1	1.24618	7
0	0.870357	1	1	5	1.48732	1	1.22572	7
0	1.09114	1.63156	1	6	1.83029	1	1.21035	7
0	0.974278	1	1	6	2	3	1.20037	7
0	0.893161	3.81938	1	4	1.68161	1	1.19141	7
0	0.820124	1	1	6	2	2	1.16849	7
0	0.838052	1.31577	1	6	2	1	1.15948	7
0	0.842054	2.71547	1	4	1	1	1.15269	7
0	1.20699	3.33392	1	4	1	1	1.13409	7
0	1.13238	3	1	4	1	1	1.12904	7
0	0.917824	1	1	6	2	1	1.10967	7
0	0.920986	1	1	6	1	1	1.08701	7
0	1.18237	2.17479	1	5	1	1	1.0657	7
0	0.961187	7.58125	1	4	2	1	1.0531	7
0	1.0431	2	1	5	1	2.70449	1.05131	7
0	0.909208	1	1	5	1.0356	1	1.04844	7
0	0.848681	1	1	5	2	2.75748	1.03994	7
0	0.876923	1	1	4	1	1	1.02969	7
0	0.831808	1	1	5	2	4.70177	1.02839	7
0	0.853582	1	1	4	2	2	1.02831	7
0	0.909248	1.30633	1	5	1	1	1.02709	7
0	0.944859	4.58322	1	5	1	1	1.02326	7
0	0.856015	1	1	6	2	1	1.02201	7
0	0.92122	5.50911	1	4	1	3.97245	1	7
0	0.929117	2.35557	1	6	1	3.59054	1	7
0	0.726317	1	1	4	2	3	1	7
0	0.888913	2.2018	1	5	2	2.32296	1	7
0	1.04743	1	1	6	1	2.09524	1	7
0	0.99678	1	1	6	1.69382	2	1	7
0	1.02372	1	1	6	1.05265	2	1	7
0	1.03569	2.62573	1	4	1	2	1	7
0	0.803705	1	1	4	1.59697	1.93265	1	7
0	0.865067	1	1	6	2	1.38736	1	7
0	0.955215	2.21467	1	6	2	1.31863	1	7
0	1.05127	2.22113	1	6	2	1.29822	1	7
0	0.925641	3.52347	1	4	2	1.00639	1	7
0	0.837272	1	1	6	2	1	1	7
0	0.862133	1	1	6	2	1	1	7
0	0.879191	1	1	6	2	1	1	7
0	0.895774	1	1	6	2	1	1	7
0	0.906968	1	1	6	2	1	1	7
0	0.919577	1	1	6	2	1	1	7
0	1.00474	1.57367	1	6	2	1	1	7
0	0.878615	1.94565	1	6	2	1	1	7
0	0.9936	2.35577	1	6	2	1	1	7
0	1.05927	2.60447	1	6	2	1	1	7
0	0.893586	1	1	5	2	1	1	7
0	0.895249	1	1	5	2	1	1	7
0	0.867628	1.34687	1	5	2	1	1	7
0	0.912034	1.58861	1	5	2	1	1	7
0	0.875096	1.61126	1	5	2	1	1	7
0	0.867542	2.75504	1	5	2	1	1	7
0	0.914245	2.79099	1	5	2	1	1	7
0	0.912521	2.82549	1	5	2	1	1	7
0	0.860874	3.56506	1	5	2	1	1	7
0	0.927985	3.61546	1	5	2	1	1	7
0	0.900549	4	1	5	2	1	1	7
0	1.1094	2.27931	1	4.61604	2	1	1	7
0	0.861133	1	1	4	2	1	1	7
0	0.921691	1	1	4	2	1	1	7
0	0.930015	1.51568	1	4	2	1	1	7
0	0.9634	1.82212	1	4	2	1	1	7
0	0.740094	1.99009	1	4	2	1	1	7
0	1.10212	1.32155	1	5	1.99836	1	1	7
0	1.04378	6.27639	1	4	1.71315	1	1	7
0	1.0147	4.83506	1	5	1.26067	1	1	7
0	1.03647	3.54716	1	5	1.13914	1	1	7
0	0.887854	1	1	6	1	1	1	7
0	1.12693	6	1	6	1	1	1	7
0	1.02276	6.39459	1	6	1	1	1	7
0	0.927666	1	1	5	1	1	1	7
0	0.966883	1.18815	1	5	1	1	1	7
0	0.8654	1.35708	1	5	1	1	1	7
0	1.01857	1.71681	1	5	1	1	1	7
0	1.05374	2.00698	1	5	1	1	1	7
0	0.997976	2.43826	1	5	1	1	1	7
0	1.05924	3.12975	1	5	1	1	1	7
0	0.911379	3.65054	1	5	1	1	1	7
0	1.10303	5.30605	1	5	1	1	1	7
0	0.719701	1	1	4	1	1	1	7
0	0.822774	1	1	4	1	1	1	7
0	1.14298	1.97249	1	4	1	1	1	7
0	0.926607	2.19604	1	4	1	1	1	7
0	0.92825	3.27048	1	4	1	1	1	7
0	0.836358	3.93286	1	4	1	1	1	7
0	1.06724	4	1	4	1	1	1	7
0	0.885092	4.7634	1	4	1	1	1	7
0	1.05143	5.6367	1	4	1	1	1	7
0	1.00296	5.87901	1	4	1	1	1	7
0	0.878818	5.98015	1	4	1	1	1	7
0	1.13565	7.32291	1	4	1	1	1	7
0	0.943605	1.51078	1	5	1.82216	1	1	6.99427
0	0.846895	1	1	6	2	1.71578	1.0149	6.99311
0	1.05418	1	1	6	2	2	2.0431	6.9828
0	0.888687	2.33664	1	5	2	2.79138	1.97725	6.9761
0	0.867305	1	1	5	2	3.26051	1.10212	6.97343
0	0.829365	3.04308	1.44708	5	2	1	2	6.97114
0	0.707237	1	2	4	4	4	1.9671	6.96728
0	0.91594	1.22273	1	4	2	1	1.78266	6.96577
0	0.922321	2.27714	1	5	2	1	1.18616	6.95805
0	0.775193	1	1	4	1.99807	1	1	6.94732
0	0.903717	2.67875	1	4	1	1	1	6.91346
0	1.05862	1	1	6	1	1	1.25322	6.91237
0	1.13611	3.99372	1	5	1	1	1.41606	6.91212
0	0.755508	1	1	5	2	5.07512	1.91662	6.90859
0	1.07483	3.48152	1	6	1	1	1	6.89974
0	0.90386	3.01442	1	4	1.99108	1	1.61231	6.89206
0	1.17758	2.81817	1	4	1	1	2	6.87721
0	0.908498	2.71496	1	6	1	1	1	6.87463
0	1.05718	3.83151	1	5	2	1	1	6.86106
0	1.05306	1.98915	1	5	1.22391	1	2	6.82847
0	1.07197	5.30688	1	4	1	1	2	6.82224
0	0.950759	5.05233	1	4	1.05544	1	1	6.8208
0	1.21938	3.10217	1	4	1	1	2.26883	6.81633
0	1.03291	1	1	6	1	1	1.03482	6.80841
0	0.966635	1.82974	1	4	1	1	1	6.79772
0	0.933925	3.86274	1	4	2	1	1.18831	6.78123
0	1.02626	1.4383	1	6	2	1	1	6.77311
0	0.718437	5.54979	1	5	1	1	2.23019	6.76981
0	1.09526	4.6044	1	5	1.96022	1	1	6.76512
0	0.929762	2.34879	1	4	1	1	1.45818	6.76334
0	1.1986	2.25672	1	3.4438	1	1	1.58821	6.7406
0	0.740947	1	1	6	2	3	3	6.72665
0	0.906969	1.96992	1	5	2	1	1	6.72135
0	0.870369	1	1	5	2	1	1.56648	6.71656
0	1.18889	6.47648	1	4	1	1	1.31067	6.68931
0	1.20004	3.7406	1	5	1	1	1.94591	6.66263
0	0.888748	3.37215	1	5	2	1	2	6.65507
0	1.05999	1	1	5	2	1.68879	1	6.64843
0	0.950596	4.33628	1	3	1	1	1	6.6449
0	0.997297	1.94432	1	4	1.14259	1	1.86895	6.63387
0	1.08648	1.03427	1	6	1	1	1.31088	6.62619
0	0.775898	1	1	4	1	1	1.55093	6.60915
0	1.14077	3.95414	1	5	1	1	1.40152	6.59848
0	0.70482	1	1	4	2	3	3	6.57786
0	0.532464	1	2.99554	5	4.99554	6	1	6.56491
0	1.06868	1	1	5	1.15444	1	1.55998	6.55998
0	0.855309	1	1	6	2	1	1.85669	6.55206
0	0.971389	1.79106	1	5	2	2.84862	1.48944	6.54222
0	1.05275	4.81228	2	6	4	4.27821	2.01354	6.51047
0	1.17295	3.18926	1	5	1	1	1.59052	6.50221
0	1.03301	1	1	6	2	1	1	6.47478
0	0.976313	3	1	4	1	1	2	6.42579
0	1.10753	1.2463	1	5	1	1	1.42404	6.42404
0	1.0246	1	1	6	1	1	1	6.40583
0	1.28632	1.35388	1	6	1	1	1.99294	6.38897
0	0.890336	1	1	5	2	2	1.8158	6.38428
0	1.00457	3.22537	1	5	2	1	2.23251	6.3655
0	1.14168	3.08332	1	5	1	1	1	6.36173
0	0.978111	1.45642	1	6	1.91649	1	1.49041	6.35297
0	1.21902	2.52967	1	6	1	1	2.57411	6.34983
0	0.921415	1.59009	1	6	2	2.94546	2	6.33288
0	0.9529	2.45881	1	4	2	1	1.2115	6.32542
0	0.927136	1.13681	1	6	2	1	1.40237	6.31891
0	1.21285	3.1812	1	4	1	1	2.54099	6.29169
0	1.08905	6.08224	1	4	2	1	1.93957	6.2912
0	1.00684	1	1	5	1	1	1	6.28282
0	0.935336	3.81405	1	4	1	1	1.04789	6.27681
0	0.990953	3.93471	1	5	2	1	1	6.25996
0	1.21581	5	1	4	1	1	1.22142	6.24913
0	0.951055	1	1	6	2	1.79906	1.17655	6.22187
0	1.23277	5.59707	1	4	1	1	2.05363	6.21207
0	0.865686	2.44772	1	6	1	1	1.80203	6.20575
0	1.27601	6.05154	1	4	1	1	3	6.20488
0	1.09032	2	1	4	2	1	1.7426	6.18696
0	0.849006	3.67668	1	5	2	1	1.30793	6.17917
0	0.872488	2.37229	1	4	2	1	3	6.17795
0	0.871574	3.46608	1	4	2	1	2.16831	6.16831
0	0.947442	7	1	3	1	1	1.81139	6.16694
0	1.06495	5	1	6	2	1	1.0025	6.16241
0	1.2179	5.1662	1	6	1	1	2	6.14759
0	1.02736	6.11201	1	5	2	1	2	6.14367
0	0.996479	3.83815	1	5	1.15015	1	1	6.14066
0	1.05097	3	1	6	2	1.04045	1	6.13358
0	1.07692	3.85767	1	5	2	2.87335	3	6.12803
0	0.97366	2.6245	1	4	1	1	1	6.12011
0	1.05113	2	1	5	1	1	1.83997	6.1062
0	1.02377	3.58031	1	4	1	1.019	1.15259	6.10518
0	0.887318	3.97719	1	5	2	1	1.70133	6.08491
0	0.974342	2	1	4	1	1	1	6.0698
0	1.06671	6.34663	1	5	1.92502	1	2	6.06523
0	1.12249	2.83782	1	4	1	1	2	6.05755
0	1.03326	1.16781	1	4	1.65618	1	1.63054	6.05317
0	1.18012	4.99957	1	4.96832	1	1	1.6618	6.04967
0	1.10198	4.18984	1	5	1	1	2	6.0444
0	0.849268	1	1	4	2	2	1.42589	6.04422
0	0.915604	6	1	4	1	1	1	6.03045
0	0.959957	3.25222	1	5	1	1	1	6.01936
0	0.871692	1	1	6	2	1.94602	1.77962	6.01442
0	0.969295	3.86168	1	5	2	1	1.2877	6.0109
0	0.96974	1	1	6	2	2	1.9621	6.00833
0	0.991801	2.20638	1	5	2	1.97832	1.00177	6.00362
0	0.560342	1	1	5	2	1	4	6
0	0.997355	2.61476	2	6	2	3	3.35514	6
0	1.09512	5.48155	1	5	1	2.08874	3	6
0	0.841386	1	1	6	2	1	3	6
0	1.08648	1.29505	1	6	2	1	3	6
0	1.01995	3	1	5	1	1	3	6
0	1.00201	1.07485	1	6	2	1	2.96864	6
0	1.08799	4	1	5	2	1	2.6748	6
0	0.970083	1	1	6	1.21361	1	2.67404	6
0	0.90067	1	1	6	2	1	2.65752	6
0	0.869759	1	1	6	2	1	2.55598	6
0	0.993565	1.70882	1	4	1	1	2.5392	6
0	0.98392	2.4816	1	5	1	1	2.41625	6
0	0.938877	2.48023	1	6	2	1	2.38221	6
0	0.942383	2.29331	1	5	2	4.56028	2.37183	6
0	0.934174	1.56496	1	6	2	1	2.37108	6
0	1.00969	1.63184	1	5	2	1	2.32877	6
0	1.15688	2	1	6	2	1	2.28049	6
0	1.20664	2.51312	1	6	2	1	2.2167	6
0	1.01867	1	1	6	2	1	2.1328	6
0	0.946017	1	1	5	2	1	2.08114	6
0	1.20811	4.97052	1	5	1	1	2.02586	6
0	1.0556	5.87604	1	5	2	1	2.01647	6
0	0.750411	1	1	5	2	3.798	2	6
0	0.871282	1	1	6	1.725	3	2	6
0	0.814783	1	1	6	2	2.74034	2	6
0	0.931834	1	1	6	2	2.52961	2	6
0	0.891881	2	1	6	2	2	2	6
0	1.20822	2.0646	1	6	2	2	2	6
0	1.08182	3.15078	1	5	2	1.73014	2	6
0	0.922969	2.88899	1	6	2	1.3321	2	6
0	0.90845	1	1.85663	6	2	1.20168	2	6
0	1.04164	1.48522	1	7	2	1	2	6
0	0.891033	1	1	6	2	1	2	6
0	0.903884	1	1	6	2	1	2	6
0	0.910757	1	1	6	2	1	2	6
0	0.915822	1	1	6	2	1	2	6
0	0.930974	1	1	6	2	1	2	6
0	0.937307	1	1	6	2	1	2	6
0	0.938234	1	1	6	2	1	2	6
0	0.975893	1	1	6	2	1	2	6
0	1.04416	1	1	6	2	1	2	6
0	1.17374	1	1	6	2	1	2	6
0	0.864343	1.15695	1	6	2	1	2	6
0	1.0608	1.15871	1	6	2	1	2	6
0	1.00463	1.19895	1	6	2	1	2	6
0	0.982272	1.45103	1	6	2	1	2	6
0	1.04107	1.46558	1	6	2	1	2	6
0	0.993323	1.58603	1	6	2	1	2	6
0	1.07504	1.65859	1	6	2	1	2	6
0	1.08039	2.0715	1	6	2	1	2	6
0	1.19253	2.89805	1	6	2	1	2	6
0	1.14498	3.00116	1	6	2	1	2	6
0	0.939287	4.05016	1	6	2	1	2	6
0	0.734351	1	1	5	2	1	2	6
0	0.961356	1.46734	1	5	2	1	2	6
0	0.99563	1.52175	1	5	2	1	2	6
0	1.09292	1.80035	1	5	2	1	2	6
0	1.00144	2	1	5	2	1	2	6
0	1.03882	2	1	5	2	1	2	6
0	1.20136	2.02393	1	5	2	1	2	6
0	1.08254	2.11282	1	5	2	1	2	6
0	0.883906	2.34572	1	5	2	1	2	6
0	1.02624	2.40504	1	5	2	1	2	6
0	1.25076	2.56519	1	5	2	1	2	6
0	1.19224	2.56576	1	5	2	1	2	6
0	1.15547	2.65955	1	5	2	1	2	6
0	0.986659	2.87579	1	5	2	1	2	6
0	1.00095	2.91207	1	5	2	1	2	6
0	1.0441	2.96794	1	5	2	1	2	6
0	0.971359	3.3611	1	5	2	1	2	6
0	1.05402	3.65592	1	5	2	1	2	6
0	1.1052	6.06055	1	5	2	1	2	6
0	0.937731	3.43581	1.50482	5	2	1	2	6
0	0.986012	2.77012	1	4	2	1	2	6
0	1.03833	2.66058	1	6	1.63216	1	2	6
0	0.965517	1.69182	1	5	1.27921	1	2	6
0	1.10084	3.74228	1	6	1.25298	1	2	6
0	0.946275	1	1	5	1.22533	1	2	6
0	1.15107	1.83165	1	5	1.06527	1	2	6
0	0.986949	1.77146	1	6	1.01579	1	2	6
0	1.01808	1.04159	1	6	1	1	2	6
0	1.06828	1.43374	1	6	1	1	2	6
0	0.811802	1.4582	1	6	1	1	2	6
0	1.00183	1.65907	1	6	1	1	2	6
0	1.09113	2.40424	1	6	1	1	2	6
0	1.11064	2.53954	1	6	1	1	2	6
0	1.15047	2.60691	1	6	1	1	2	6
0	1.13693	4.67907	1	6	1	1	2	6
0	0.9695	5.39335	1	6	1	1	2	6
0	1.19679	6.15626	1	6	1	1	2	6
0	1.177	1.04577	1	5	1	1	2	6
0	1.09989	2.32817	1	5	1	1	2	6
0	1.09853	3.38901	1	5	1	1	2	6
0	1.08776	4.28381	1	5	1	1	2	6
0	1.12527	5	1	5	1	1	2	6
0	1.28584	5.26206	1	5	1	1	2	6
0	1.19196	5.64674	1	5	1	1	2	6
0	1.04245	2.01738	1	4	1	1	2	6
0	0.997472	2.82552	1	4	1	1	2	6
0	0.980149	3.04606	1	4	1	1	2	6
0	1.08727	3.78855	1	4	1	1	2	6
0	1.02922	5.25246	1	6	1	1	1.99964	6
0	0.990641	1.09635	1	6	1	1	1.99733	6
0	1.09861	2	1	7	2	1	1.99612	6
0	1.01108	5.18378	1	5	2	1	1.99192	6
0	1.1919	2.56591	1	5	1	1	1.98273	6
0	1.08942	3.46559	1	6	2	1.73444	1.97584	6
0	1.06881	3.38522	1	4	1	1	1.97454	6
0	1.12527	1	1	4	1	1	1.97086	6
0	0.919719	1.47188	1	5	2	1	1.97014	6
0	1.04152	2	1	5.73493	1.60831	1	1.95516	6
0	1.02144	2	1	4	1.17241	1	1.95306	6
0	1.08189	4	1	5	1	1	1.95201	6
0	1.12292	3.26744	1	6	1	1	1.90644	6
0	0.926241	2.15252	1	5	2	1	1.89166	6
0	1.06674	2.79757	1	7	2	2	1.88554	6
0	1.08262	3.99495	1	6	1	1	1.87744	6
0	0.973241	1.06749	1	6	2	1	1.86585	6
0	0.894579	2.11554	1	5	2	1	1.85768	6
0	0.939232	1	1	5.73429	1.84556	1	1.81963	6
0	0.901543	1.6851	1	5	2	1	1.79677	6
0	1.04123	1.9897	1	5	1	1	1.78112	6
0	1.18812	2.16152	1	5	2	1	1.77141	6
0	1.06396	2.15938	1	5	1	1	1.77061	6
0	0.981994	1.32451	1	6	2	1.44588	1.7562	6
0	1.06549	2	1	7	2	1.16137	1.75358	6
0	0.892411	1	1	6	1	1	1.75266	6
0	1.03292	4.00401	1	5	2	1	1.7367	6
0	1.2042	2.20239	1	6	1.9942	1	1.72545	6
0	1.13759	1.60501	1	5	2	3	1.71416	6
0	0.946459	2.61189	1	5	2	3	1.70172	6
0	0.885299	1	1	5	2	1	1.69925	6
0	1.05978	2.81805	1	6	1.84622	1	1.69856	6
0	0.892628	1.84177	1	5	2	1.24492	1.68585	6
0	1.19952	3.9328	1	5	1	1	1.6796	6
0	1.15091	6	1	5	2	1	1.67158	6
0	0.911282	1	1	6	1	1	1.67103	6
0	1.00415	2.60093	1	5	2	1	1.66453	6
0	1.20843	3.85127	1	5.98862	1	1	1.64515	6
0	1.1057	3.44609	1	6	1	1	1.6341	6
0	0.919917	1.11709	1	6	2	1	1.63253	6
0	1.09641	1.78133	1	5	2	1	1.61052	6
0	1.08472	3.12294	1	4	1	1	1.59726	6
0	0.970673	2	1	4	1	1	1.5836	6
0	0.941829	1.09804	1	6	2	1	1.58128	6
0	0.895668	1	1	6	2	2	1.57083	6
0	0.878524	2.28069	1	5	2	1.06429	1.56993	6
0	1.08722	3.0794	1	6	1	1	1.55291	6
0	0.943512	4.75133	2	5	2	1	1.5079	6
0	1.03656	1.17036	1	6	2	1	1.49592	6
0	1.25446	2.1394	1	5	1	1	1.491	6
0	1.06399	3.77909	1	5	2	1	1.48738	6
0	0.933637	1	1	6	2	1	1.47128	6
0	0.980349	1	1	6	2	1.09987	1.46709	6
0	0.852987	1	1	6	2	2	1.46466	6
0	1.02381	1	1	4	1	1.00916	1.45771	6
0	1.18321	2.54421	1	6	1	1	1.43752	6
0	1.05463	3.45354	1	6	1.00168	1	1.39848	6
0	1.06011	1.14348	1	4	2	1	1.39458	6
0	1.0239	6.91335	1	5.88874	1	1	1.39388	6
0	0.957745	1	1	5	1	1	1.38775	6
0	1.00305	1.20345	1	5	2	1.43712	1.38572	6
0	1.18615	2.49633	1	5	1	1	1.37755	6
0	0.8942	1.12592	1	6	2	1	1.37431	6
0	0.994104	2.12514	1	5	1.00015	1	1.37373	6
0	1.05024	1	1	6	1	1	1.35941	6
0	1.07055	1	1	6	1.15157	1.62601	1.35174	6
0	1.18287	7	1	5.07026	1.23602	1	1.35136	6
0	0.831001	2.49107	1	5	2	1	1.32373	6
0	1.00959	1.96341	1	5	1	1	1.30993	6
0	0.926034	1	1	6	2	1.06591	1.30549	6
0	0.814091	1	1	6	2	1.02492	1.30538	6
0	1.06726	4.24052	1	5	1	1.00322	1.30119	6
0	1.0545	2.76748	1	4	1	2	1.28219	6
0	0.949621	1	1	5	2	1	1.27924	6
0	1.11896	1	1	6	2	1	1.27452	6
0	0.608793	1	1.99863	5	2.99863	5	1.2672	6
0	0.846382	1.37224	1	5	1.94742	1	1.25447	6
0	1.02665	5.99088	1	4	2	1	1.23599	6
0	0.978481	4.30912	1	4	1	1	1.22794	6
0	1.12051	1.96842	1	5	2	1	1.19979	6
0	1.00188	2.48938	1	6	1	1	1.19582	6
0	0.998287	2.52114	1	6	1	1	1.19565	6
0	1.01859	2.33088	1	5	1.61115	1	1.18332	6
0	1.03913	3	1	6	2	1	1.1791	6
0	1.29538	1.12941	1	5	1	1	1.17648	6
0	1.10123	4.01477	1	4	1	1	1.17117	6
0	1.02735	5.99618	1	3	1	1	1.17107	6
0	0.942751	1	1	6	2	1	1.17033	6
0	0.922158	1.18633	1	6	2	1	1.15281	6
0	1.08656	1	1	6	1	1	1.15104	6
0	1.04236	2.56421	1	4	1	1	1.14457	6
0	0.911583	1.37518	1	5	2	1	1.14183	6
0	0.99514	3.53069	1	5	1	1	1.12163	6
0	0.933032	2.0157	1	5	1.28988	1	1.103	6
0	0.958909	1.64227	1	6	1	1	1.10244	6
0	1.04662	3.88331	1	6	2	1	1.09995	6
0	0.921733	1	1	6	1.8956	2	1.08348	6
0	1.04599	4.30422	1	6	1.16354	1	1.06355	6
0	0.821128	4.07671	1	4	2	3.78256	1.05842	6
0	0.974388	1	1	6	1.26254	1	1.0573	6
0	0.978286	1	1	6	1	1	1.05497	6
0	1.15698	4	1	5	1	1	1.04204	6
0	1.18104	1	1	6	1	1	1.03304	6
0	0.926531	3.1647	1	5	2	3.82857	1.02313	6
0	1.11913	2.79029	1	6	1	1	1.02298	6
0	1.20245	3.49716	1	5	1	1	1.00058	6
0	0.91862	1	2	5	2	4.77754	1	6
0	1.01127	1	2	6	2	2.73106	1	6
0	0.945397	1	1	6	2	2.21192	1	6
0	0.845194	1	1	6	2	2	1	6
0	0.863108	1	1	5	2	2	1	6
0	1.07587	1.9068	1	6	2	1.9094	1	6
0	1.10104	1.91351	2	5	2	1.17752	1	6
0	0.979263	2	1	4	1	1.05827	1	6
0	1.02905	1	1	7	2	1	1	6
0	1.02083	4.17602	1	7	2	1	1	6
0	0.952494	1	1	6	2	1	1	6
0	1.0469	1	1	6	2	1	1	6
0	0.880946	2	1	6	2	1	1	6
0	0.944615	1.58884	1	5.04296	2	1	1	6
0	0.880333	1.16654	1	5	2	1	1	6
0	1.01414	1.59523	1	5	2	1	1	6
0	1.04979	1.67587	1	5	2	1	1	6
0	0.832384	1.70747	1	5	2	1	1	6
0	0.882025	1.76472	1	5	2	1	1	6
0	1.0478	1.82164	1	5	2	1	1	6
0	1.05849	1.90497	1	5	2	1	1	6
0	0.961318	2.54268	1	5	2	1	1	6
0	1.0518	2.79017	1	4	2	1	1	6
0	1.01381	2.57436	1	6	1.98364	1	1	6
0	0.981941	1	1	6	1.92502	1	1	6
0	1.02675	6	1	5	1.68227	1	1	6
0	1.01637	1.47895	1	5	1.53455	1	1	6
0	1.02175	1.18934	1	6	1.33747	1	1	6
0	1.03503	3.14887	1	6	1.07989	1	1	6
0	1.06037	1.30505	1	7	1	1	1	6
0	0.941069	1	1	6	1	1	1	6
0	0.941364	1	1	6	1	1	1	6
0	1.07063	1.30127	1	6	1	1	1	6
0	1.10576	1.33692	1	6	1	1	1	6
0	1.00125	1.76587	1	6	1	1	1	6
0	0.871512	2	1	6	1	1	1	6
0	1.06756	2.93827	1	6	1	1	1	6
0	1.13335	3.30208	1	6	1	1	1	6
0	1.0421	3.4348	1	6	1	1	1	6
0	0.913759	1.61887	1	5	1	1	1	6
0	1.03008	1.86043	1	5	1	1	1	6
0	1.03278	3.65977	1	5	1	1	1	6
0	1.15925	5.04022	1	5	1	1	1	6
0	0.987644	5.02103	1	5	1	1	1.92971	5.99898
0	1.30809	2.79504	1	6	1	1	1.11253	5.99724
0	1.0354	1.7781	1	6	2	1	2	5.99689
0	0.928256	1.47402	1	5	1	1	2.02497	5.99265
0	1.23546	5.17699	1	5	1	1	2	5.99216
0	0.872676	4.97523	1.91753	5	2	1	2	5.98868
0	0.987285	4.78368	1	5	1.52606	1	1.41359	5.98765
0	1.19419	6	1	4	2	1	2	5.98631
0	1.07784	1	1	5	2	1	1.98251	5.98251
0	0.916144	1	1	6	2	1	3	5.97965
0	1.05023	2.89753	1	4	1	1	2.39353	5.97576
0	1.06671	5.81813	1	6	2	1	1.97171	5.97058
0	0.998392	1.01642	1	6	1.15843	1	1.02998	5.97002
0	1.09296	2.60062	1	5	1	1	1.63159	5.96735
0	0.895858	2	1	5.46488	2	1	1.55592	5.96725
0	1.05834	6	1	4	1	1	1.30499	5.96418
0	1.11937	2	1	6	2	1.80965	1	5.95332
0	0.988494	5.41973	1	4	1.6365	1	2	5.94747
0	0.658177	1	1	5	2	3.59626	2	5.94646
0	1.07576	3	1	4	1	1	1.75988	5.94517
0	0.838678	1	1	5	2	1	3	5.94183
0	0.933231	2.31517	1	5	2	1	2	5.9406
0	1.00995	4.62749	1	5	2	2.55627	1.4145	5.93212
0	0.886362	4.50561	1	6	1	1.52516	1	5.91577
0	1.2665	3.4016	1	5	1	1	2	5.9137
0	1.14911	3.42621	1	6	1.20014	1	2	5.91079
0	0.925584	3.64364	1	5	2	1	3	5.90694
0	1.08987	2.49379	1	4	1	1	1.14614	5.89903
0	1.14739	4.17442	1	7	1	1	1.10363	5.89637
0	1.0198	4.14784	1	5	2	1	1.53073	5.89554
0	0.7284	3.04954	1	5	1.14874	1.73179	1.19135	5.88468
0	0.91233	2	1	5	2	1	1.23231	5.85946
0	1.05539	1.0883	1	6	1.82066	1	1	5.85239
0	1.08206	3.17669	1	6	1	1	1.88957	5.85134
0	0.98153	4.00351	1	5	2	1	2	5.85
0	0.814693	1.91393	1	4	2	1.66444	2.16457	5.84551
0	1.10816	6.99148	1	4	1	1	1.16209	5.83791
0	0.979043	5.99824	1	4	1	1	1	5.82709
0	1.08202	3.71764	1.40936	6	2	1	1.79497	5.81419
0	0.950334	2	1	5	2	1	1.78101	5.80463
0	0.958483	1	1	6	2	1.0304	2.31816	5.80414
0	1.08349	2	1	5	1	1	1.10622	5.79482
0	1.12451	2	1	6	1.26962	1	2	5.79371
0	0.978414	3.49953	1	5	2	1	1.03641	5.78863
0	1.05808	4.63075	1	6	1	1	1	5.77812
0	0.892776	5.0869	1	4	1	1	1	5.77466
0	0.939137	2.51785	1	5	2	1	1.77227	5.77227
0	0.868686	2	2	6	2	3.92021	2.92369	5.75569
0	1.16224	5.64803	1	5	1	1	1.80327	5.75285
0	0.927344	3.05355	1	5	2	1	2	5.74675
0	1.09662	3.35068	1	6	1	1	1.25461	5.74539
0	0.951746	2.67915	1	5	2	1	1.834	5.74525
0	0.899011	1.78462	1	4	2	1	3.43652	5.74003
0	0.985189	1.18569	1	6	2	1	1.88666	5.73994
0	1.15893	6.83916	1	4	1	1	1.7143	5.73716
0	1.05763	4.09022	1	6	2	1	1.40335	5.72892
0	0.958794	2.60242	1	4	2	2	1.15659	5.70444
0	1.03037	1.22252	1	5	2	2	2	5.69979
0	0.98982	2.08791	1	5	2	1	3	5.69562
0	1.20634	4.39864	1	6	1	1	2	5.68229
0	0.741183	2.59962	1	4	1	1	1	5.67847
0	0.979563	3.29789	1	5	1	1	1	5.67562
0	0.892116	3.24858	1	5	2	1	1.66953	5.66953
0	0.804783	1	1	6	1	1	2.96405	5.66335
0	1.05416	4.30382	1	6	1	1	1.36793	5.66017
0	1.04431	2.48616	1	5	2	1	1.08311	5.65713
0	1.18952	1.35828	1	6	1	1	2.84111	5.6527
0	0.763795	1	1	5	2	3	2	5.64863
0	0.972901	3.92828	1	4	1	1	2	5.64755
0	1.15491	2.86417	1	6	1.99913	1	1	5.64263
0	1.0651	1.38636	1	5	1	1	1.13892	5.62135
0	0.94548	3.46939	1	5	2	1	1.38666	5.61334
0	1.1046	3.17022	1	6	1	1	1	5.6044
0	1.06758	2	1	6	1.33556	2	1.39893	5.60107
0	1.23312	2	1	5	1	1	1.7252	5.59037
0	1.117	4.03421	1	6	1	1	1.42178	5.57822
0	0.865732	3.06861	1	5	1	1	1	5.5767
0	1.14852	3.78053	1	5	1	1	1.90237	5.5606
0	0.957124	2.3395	1	4	1	1	1.44742	5.55258
0	1.12589	2	1	5	1	1	2.89556	5.55185
0	1.06939	5.35921	1	6	1	1	2	5.54778
0	0.912245	1.35056	1	5	2	1	2	5.53252
0	0.889284	1.62807	1	5	2	1	1.26434	5.51691
0	1.09521	4.71568	1	6	1	1	1.37923	5.5113
0	1.00778	2.00057	1	5	1	1	2.43425	5.49686
0	1.06319	3.99004	1	5	1	1	1.93656	5.49506
0	1.2502	2	1	6	2	1	2	5.4847
0	1.06319	3.95988	1	6	1	1	1.484	5.46803
0	1.01905	1.54618	1	6	2	1	2.47294	5.46212
0	1.2031	4.00607	1	6	2	1	2.53472	5.44429
0	1.04601	2.66291	1	4	2	1	2.61959	5.44164
0	0.99878	1.76514	1	6	1.93734	1	1.42641	5.43648
0	1.08562	1.45297	1	5	1	1	2	5.41079
0	1.08139	3.10065	1	6	2	1	1.28611	5.39944
0	1.03855	1.2825	1	4	1	1	1.82387	5.39521
0	0.953586	3.8708	1	4.00889	2	1	2.73933	5.38706
0	0.95044	3.0033	1	5	1	2	2.34816	5.38678
0	1.1279	3.94676	1	5	1	1	2	5.37603
0	1.03133	2.37194	1	5	2	1	1.37319	5.37319
0	1.03992	4	1	5	1	1	1.92817	5.32079
0	1.01492	1	1	6	2	2	1.04388	5.30882
0	1.23278	8	1	4	1	1	3	5.29091
0	0.9557	1.66336	1	5	1.41846	1	1.51005	5.2859
0	1.0533	3.10079	1	5	1	1	2	5.27969
0	1.09667	3.51959	1	6	1.05255	1	2	5.27769
0	1.03348	3.34389	1	5	2	1	1.87889	5.25871
0	1.01688	3.10703	1	5	2	1	2	5.25605
0	1.03352	5.9246	1	5	1.96279	1	1.05347	5.24811
0	0.873333	2	1	5	2	1	2.18092	5.2429
0	1.23353	4.63203	1	5	2	1.11779	1.00819	5.23179
0	1.01926	2.66714	1	5	1.65097	1	2.65722	5.22928
0	1.18771	1	1	4	1	1	1.52069	5.21177
0	1.25622	3.89258	1	6	1	1	2	5.20436
0	1.07275	2.37715	1	4	2	2	1.88077	5.19442
0	0.943988	3.3887	1	5	2	1	1.28839	5.18792
0	0.957907	1	1	7	2	1	1.13398	5.18484
0	1.25179	4.5988	1	5	1	1	1.57215	5.18223
0	0.898845	1.03948	1	4	1	1	1.72841	5.17911
0	0.893429	2.92571	1	5	2	1	1	5.17779
0	1.18286	2.61839	1	6	1	1	1.83243	5.16757
0	0.978896	1	1	4	1.6938	2.95867	2	5.16635
0	1.06484	3.98323	1	6	1.19073	1	1.14196	5.14196
0	1.10214	1	1	6	1	1	2.78695	5.13703
0	1.08261	7	1	6	2	1	2.86551	5.1345
0	1.07555	6.75594	1	4	1	1	1.97132	5.12165
0	1.07361	3.37774	1	5	2	1	1.6649	5.11911
0	0.857664	1	1	6	1.17026	1	1.34606	5.0956
0	1.13417	3.34038	1	5	2	1	1.9056	5.0944
0	0.949746	3.39502	1	5	1	1	1.74591	5.09348
0	1.23415	3	1	4	2	1	2	5.09156
0	1.04135	2.54784	1	6	1	1	1	5.08328
0	1.20459	1.68029	1	6	2	1	2.20686	5.08213
0	0.993886	3.60613	1	4	1	1	1.95393	5.08098
0	1.15737	2.59472	1	6	1	1	1.25396	5.06732
0	0.891731	2.87564	1	5	2	1	2	5.06441
0	1.05526	5.87326	1	6	1	1	1.937	5.063
0	1.04152	5.47804	1	4	1	2	1.06133	5.06133
0	1.11318	1.49766	1	5	1	1	1.98998	5.05079
0	1.07536	3.28059	1	6	1	1	1	5.04839
0	0.996525	1.35313	1	6	1	1.55092	2	5.04734
0	1.16283	2.43908	1	6	1	1	1	5.04365
0	1.17735	2	1	5	2	1	2	5.04185
0	0.987574	2.1414	1	5	2	1	1	5.03244
0	1.23569	6.18318	1	3.00594	1	1	2	5.0285
0	1.07312	3.10651	1	6	1	1	1.13998	5.023
0	0.883728	1.68193	1	5	2	2	1	5.01628
0	0.919271	4.18483	1	4	2	1	1.8467	5.01226
0	0.996598	1.56948	1	5	2	1	3.78649	5
0	0.998935	3.39957	1	5	2	1	3.75155	5
0	0.809542	2.31953	1	3	1	1	3.27029	5
0	0.991914	1.68744	1	5	2	1.00135	3	5
0	1.00414	2	1	6	2	1	3	5
0	1.08831	3.6116	1	6	2	1	3	5
0	1.12519	5.44758	1	6	2	1	3	5
0	0.988292	2	1	5	2	1	3	5
0	1.11094	2.0459	1	5	2	1	3	5
0	1.19173	2.40039	1	5	2	1	3	5
0	1.01842	3.51991	1	5	2	1	3	5
0	0.981346	2.75345	1	4.95869	2	1	3	5
0	1.05785	1.63921	1	4	2	1	3	5
0	0.638343	2.32831	1	5	1.68463	1	3	5
0	1.01323	1.28565	1	6	1	1	3	5
0	1.13272	2.96622	1	6	1	1	3	5
0	1.19451	6.30036	1	6	1	1	3	5
0	1.30291	2.47012	1	5	1	1	3	5
0	1.08676	5.53996	1	5	1	1	3	5
0	1.09409	2.62032	1	6	1.82269	1	2.99862	5
0	1.11306	2	1	5	2	1	2.95785	5
0	0.931099	1.7209	1	6	2	1	2.95741	5
0	0.99703	3.4141	1	5	1	1	2.87502	5
0	0.995679	3.03409	1	5	2	1	2.84927	5
0	1.0264	2.39995	1	6	2	1	2.80911	5
0	1.1072	3.48329	1	5	3	1	2.78229	5
0	1.20059	1	1	6	1	1	2.76129	5
0	1.10429	1.00318	1	6	1.61846	1.09061	2.70001	5
0	0.871399	2.36695	1	5	2	1	2.69924	5
0	1.08666	4	1	5	2	1	2.67292	5
0	1.20031	1.09777	1	6	2	1	2.66697	5
0	0.968319	5.75014	1	5	1	1	2.6661	5
0	1.11868	3.93281	1	6	1	1	2.65908	5
0	0.93959	2.30811	1	5	1.85355	1	2.60558	5
0	1.04379	4.12194	1	6	2	2	2.58937	5
0	0.936832	5.8655	1	6	1	1	2.58892	5
0	1.13634	3.89794	1	6	1	1	2.58518	5
0	1.08304	1.97897	1	6	1	1	2.56417	5
0	1.05901	2.98329	1	6	2	1	2.54149	5
0	0.971897	3.29074	1	5	2	1	2.54124	5
0	1.17488	4.96994	1	6	1	1	2.51303	5
0	1.14725	3.3486	1	5	1	1	2.50431	5
0	1.13275	3.11505	1	5	1	1	2.48354	5
0	0.808746	2.91362	1	4	1	1	2.48326	5
0	0.716621	3.70988	1	5	1	3	2.47383	5
0	1.14473	2.40545	1	5	1	1	2.45757	5
0	1.18286	4.73592	1	4	1	1	2.45391	5
0	0.859752	3.56795	1	6	1	1	2.4347	5
0	0.966717	2.42556	1	5	2	1	2.41793	5
0	0.97359	3.63339	1	5	2	1	2.38812	5
0	1.27703	2.75319	1	6	1	1	2.37824	5
0	1.02029	1.2825	1	5	2	1	2.3505	5
0	1.17681	2.38723	1	5	1	1	2.33829	5
0	1.14591	6.40645	1	6	1	1	2.31628	5
0	1.00861	2.56142	1	5	2	1	2.30265	5
0	1.05829	6	1	4.03192	1	1	2.28544	5
0	1.06267	3.77718	1	5	2	1	2.26631	5
0	1.07269	6.66246	1	4.60515	1.50381	1	2.20115	5
0	0.983407	6	1	5.33721	1.86141	2	2.14705	5
0	0.932662	1	1	5	2	1	2.13977	5
0	1.11535	4.53781	1	6	1	1	2.12554	5
0	0.839116	6.29083	1	5	2	1	2.10471	5
0	1.01149	4.19403	1	5	2	1	2.10063	5
0	1.08285	2.89095	1	6	2	1	2.0902	5
0	0.910974	1.71574	1	5	2	1	2.07672	5
0	1.00424	3.52514	1	6	2	1	2.05942	5
0	0.864832	2.4742	1	5	2	1	2.0548	5
0	1.1502	2.85924	1	6	1.09598	1	2.05206	5
0	1.01737	1	1	6	1	1.4448	2.0517	5
0	1.22455	3.9426	1	4	1	1	2.04055	5
0	1.00117	5.01028	1	5	1	1	2.03627	5
0	1.1316	3.822	1	6	2	1	2.02	5
0	0.984768	2.49188	1	5	1	1	2.01825	5
0	0.916669	1.94088	1	5	2	1	2.01238	5
0	0.932477	2.65629	1	5	2	1	2.01107	5
0	0.976837	2.83306	1	5	2	1	2.00739	5
0	0.984448	4.76585	1	5	2	1	2.0004	5
0	0.884005	1	1	5	2	3.91501	2	5
0	0.91991	2.48717	1.43014	5	2.43014	3.37142	2	5
0	0.9943	1.59684	1	5	2	2.3001	2	5
0	1.23125	2.75753	1	6	2	2.10064	2	5
0	1.03473	4.14905	1	5	2	1.94536	2	5
0	1.06107	1	1	6	2	1.84882	2	5
0	0.850705	2	1	5	2	1.81833	2	5
0	0.88303	2	1	5	2	1.28819	2	5
0	1.17517	4.03677	1	7	2	1	2	5
0	0.942756	1.09347	1	6	2	1	2	5
0	1.07201	1.70417	1	6	2	1	2	5
0	1.08776	2.29958	1	6	2	1	2	5
0	1.06164	3.05166	1	6	2	1	2	5
0	1.15383	3.26975	1	6	2	1	2	5
0	1.19772	3.52049	1	6	2	1	2	5
0	1.16942	3.83476	1	6	2	1	2	5
0	1.05083	3.11577	1	5.95439	2	1	2	5
0	0.953065	1	1	5	2	1	2	5
0	1.19236	1.34068	1	5	2	1	2	5
0	0.852052	1.51602	1	5	2	1	2	5
0	1.14506	1.94167	1	5	2	1	2	5
0	0.961816	2.00846	1	5	2	1	2	5
0	0.946922	2.40075	1	5	2	1	2	5
0	0.933482	2.49843	1	5	2	1	2	5
0	0.924498	2.80105	1	5	2	1	2	5
0	0.99015	3.02073	1	5	2	1	2	5
0	1.09986	3.13346	1	5	2	1	2	5
0	0.961885	3.25023	1	5	2	1	2	5
0	1.035	3.28986	1	5	2	1	2	5
0	1.12568	3.87289	1	5	2	1	2	5
0	1.03729	3.94034	1	5	2	1	2	5
0	1.09579	3.95855	1	5	2	1	2	5
0	0.95684	4.06477	1	5	2	1	2	5
0	1.03871	4.3689	1	5	2	1	2	5
0	1.02149	4.36983	1	5	2	1	2	5
0	1.00399	4.82404	1	5	2	1	2	5
0	1.22573	5.00468	1	5	2	1	2	5
0	1.13023	6.89653	1	5	2	1	2	5
0	0.988278	2.5351	1	4	2	1	2	5
0	1.12788	2.706	1	4	2	1	2	5
0	1.32871	4	1	4	2	1	2	5
0	1.05824	2.17866	1.26549	4	2	1	2	5
0	1.0827	2.37828	1	5	1.91895	1	2	5
0	1.06826	3.71901	1	4.12887	1.72001	1	2	5
0	1.29808	3.3547	1	5	1.59951	1	2	5
0	1.19639	1.41762	1	5	1.55472	1	2	5
0	1.06302	3.8962	1	5	1.06473	1	2	5
0	0.906815	1	1	6	1	1	2	5
0	0.908362	1	1	6	1	1	2	5
0	0.96529	1	1	6	1	1	2	5
0	1.0938	1	1	6	1	1	2	5
0	1.14434	1	1	6	1	1	2	5
0	1.1675	1.19165	1	6	1	1	2	5
0	1.01298	1.36869	1	6	1	1	2	5
0	1.04994	1.42299	1	6	1	1	2	5
0	1.06551	1.98793	1	6	1	1	2	5
0	0.903433	2	1	6	1	1	2	5
0	1.06369	2	1	6	1	1	2	5
0	1.14887	2	1	6	1	1	2	5
0	1.04293	2.12408	1	6	1	1	2	5
0	1.10031	2.64522	1	6	1	1	2	5
0	1.09883	2.73903	1	6	1	1	2	5
0	1.23807	2.81596	1	6	1	1	2	5
0	1.08493	3.20152	1	6	1	1	2	5
0	1.07497	3.3169	1	6	1	1	2	5
0	1.22912	3.39166	1	6	1	1	2	5
0	1.14023	3.61409	1	6	1	1	2	5
0	1.14303	3.87983	1	6	1	1	2	5
0	1.1115	3.95371	1	6	1	1	2	5
0	1.19535	4.09093	1	6	1	1	2	5
0	1.08605	4.24237	1	6	1	1	2	5
0	1.14409	4.33965	1	6	1	1	2	5
0	0.923278	4.50881	1	6	1	1	2	5
0	1.14652	4.53017	1	6	1	1	2	5
0	1.07449	4.81786	1	6	1	1	2	5
0	1.01264	7.07831	1	6	1	1	2	5
0	1.1565	7.57854	1	6	1	1	2	5
0	1.01236	1	1	5	1	1	2	5
0	1.03295	1.96674	1	5	1	1	2	5
0	1.00041	2	1	5	1	1	2	5
0	1.19421	2.09522	1	5	1	1	2	5
0	1.06383	2.17397	1	5	1	1	2	5
0	1.21604	2.26812	1	5	1	1	2	5
0	1.19486	2.53192	1	5	1	1	2	5
0	1.20003	2.9189	1	5	1	1	2	5
0	0.919891	2.95411	1	5	1	1	2	5
0	0.965749	3.14463	1	5	1	1	2	5
0	1.15791	3.14794	1	5	1	1	2	5
0	1.00321	3.15518	1	5	1	1	2	5
0	1.2444	3.27184	1	5	1	1	2	5
0	1.05953	3.33117	1	5	1	1	2	5
0	0.944963	3.64348	1	5	1	1	2	5
0	0.962843	3.71325	1	5	1	1	2	5
0	1.19296	3.80839	1	5	1	1	2	5
0	0.962378	3.81319	1	5	1	1	2	5
0	1.15452	4	1	5	1	1	2	5
0	0.947328	4.05253	1	5	1	1	2	5
0	1.37594	4.06664	1	5	1	1	2	5
0	1.1894	4.10848	1	5	1	1	2	5
0	1.29977	4.33307	1	5	1	1	2	5
0	1.03566	4.48202	1	5	1	1	2	5
0	0.981333	5.40952	1	5	1	1	2	5
0	1.1392	5.49859	1	5	1	1	2	5
0	1.09121	4.26401	1	4.75158	1	1	2	5
0	1.31636	2.03391	1	4	1	1	2	5
0	1.00328	2.62576	1	4	1	1	2	5
0	0.931458	3.31586	1	4	1	1	2	5
0	0.986119	4.75454	1	4	1	1	2	5
0	1.08675	5.08875	1	6	2	1	1.99881	5
0	1.2361	3.46766	1	6	1	1	1.99765	5
0	1.01969	3	1	6	2	1	1.99136	5
0	0.894056	4.98029	1	5	1	1	1.98545	5
0	1.22054	3.74062	1	5	1	1	1.98418	5
0	1.16178	1	1	6	2	1	1.98362	5
0	1.05297	3.37346	1	5	1	1	1.97788	5
0	1.01015	1.37852	1	4	2	2.66283	1.97258	5
0	0.921081	1	1	6	2	1	1.97061	5
0	1.13196	3.79172	1	6	1	1	1.96469	5
0	1.08678	1.46205	1	6	1	1	1.95637	5
0	1.0265	4.42689	1	6	1	1	1.94952	5
0	1.07385	2.40099	1	5	1	1	1.94706	5
0	0.987674	4.17712	1	5	2	1	1.92335	5
0	1.03385	2.54115	1	6	1	1	1.91174	5
0	0.929748	2.03767	1	5	2	1	1.88904	5
0	1.11843	2.54012	1	6	1	1	1.88703	5
0	1.15359	2	1	6	1	1	1.87841	5
0	0.868	1	1	6	2	1	1.87181	5
0	0.99784	2.99021	1	6	2	1	1.87153	5
0	1.03579	4.9578	1	5	2	1	1.86442	5
0	1.00983	1	1	6	1.89753	1	1.85747	5
0	1.05899	1	1	6	1	1	1.84993	5
0	1.06566	2.41836	1	5	1	1	1.84956	5
0	1.21734	3.15597	1	5	1	1	1.84931	5
0	1.22985	5.42047	1	7	1.43356	1	1.8437	5
0	0.803327	2	1	5	2	2	1.83925	5
0	0.911206	2.93213	1	5	1	1.51549	1.83683	5
0	0.908664	4	1	5	2	1	1.81751	5
0	1.16672	1.23886	1	5	1	1	1.81541	5
0	1.19026	2.78384	1	6	2	1	1.80574	5
0	1.03456	4.74704	1	5	2	1	1.80537	5
0	1.08346	2	1	5	1	1	1.80411	5
0	1.13368	1	1	6	2	1	1.76146	5
0	1.07934	1	1	6	1	1	1.75485	5
0	1.1792	1.90839	1	5	1	1	1.72237	5
0	0.947609	1.88276	1	6	1	1	1.69681	5
0	1.32874	4.63234	1	6	2	1	1.69604	5
0	1.04433	1.98375	1	6	2	1	1.69529	5
0	1.01024	5.06168	1	6	1	1	1.6871	5
0	1.15979	4.02868	1	6	2	1	1.68062	5
0	1.08561	4.39131	1	5	1	1	1.67076	5
0	1.22946	3.92405	1	5.80523	1	1	1.66643	5
0	1.09243	2.80499	1	4	2	1	1.64363	5
0	1.08535	4.30784	1	4	1	1	1.62769	5
0	1.03792	3.40682	1	6	1	1	1.62763	5
0	1.13013	2.09065	1	4	1	1	1.61646	5
0	1.21007	2.04332	1	5	1	1	1.5986	5
0	1.06553	3.45841	1	6	1.00141	1.09871	1.59696	5
0	0.83866	1.00127	1	5	1.04089	1	1.57352	5
0	1.10544	3.54258	1	6	2	1	1.57175	5
0	1.21222	2.11654	1	5	2	1	1.53778	5
0	1.12043	2.26346	1	5	1	1	1.53254	5
0	0.936742	2.72612	1	5	1	1	1.50719	5
0	1.03415	4.61573	1	6	2	1	1.47117	5
0	1.11076	3.80364	1	6	1	1	1.46728	5
0	1.14047	2.37302	1	5	2	1	1.45934	5
0	1.1448	6.49941	1	5	1	1	1.45782	5
0	0.96708	4.09647	1	5	1	1	1.42444	5
0	0.963781	2.43053	1	5	2	1	1.40005	5
0	1.05697	3.08456	1	6	1	1	1.38411	5
0	0.987682	1.76864	1	6	1	1	1.35595	5
0	1.22205	1.21434	1	5	1	1	1.33097	5
0	0.947798	1.55848	1	5	2	1	1.30555	5
0	0.996536	2.00081	1	5	1	1	1.28602	5
0	1.04167	2.20903	1	6	1	1	1.26907	5
0	1.11412	4.71949	1	5	1.23282	1	1.2561	5
0	1.33298	2.77439	1	5	1	1	1.24067	5
0	0.98857	4.82193	1	5	2	1	1.2238	5
0	1.00382	1.91329	1	5	1.55041	1	1.2205	5
0	0.950002	3.05706	1	5	1	1	1.19778	5
0	0.999784	1	1	6	1	1	1.18633	5
0	0.893924	3.05504	1	4	1	1	1.16032	5
0	1.23954	5	1	6	1	1	1.13277	5
0	1.00993	2.22229	1	4	1	1	1.12529	5
0	0.926071	3.06209	1	5	1.86346	1	1.11098	5
0	1.07144	2.27473	1	5	2	1.28888	1.08017	5
0	0.982668	3.83436	1	5	1	1	1.06942	5
0	0.981059	2.01833	1	5	1.88366	1	1.06093	5
0	1.08784	1	1	6	2	1	1.04774	5
0	0.982649	1.09082	1	5	1	1	1.04079	5
0	1.00296	4.01796	1	6	2	1	1.00903	5
0	1.17232	1.82897	1	5	1.46971	1	1.00682	5
0	1.20066	5.39795	1	5	1	1	1.00325	5
0	1.17203	2.33919	1	6	1	1	1.001	5
0	1.11029	1.67221	1	4	1	1.7121	1	5
0	0.991427	1	1	6	2	1	1	5
0	0.978487	1.76225	1	6	2	1	1	5
0	1.00758	1	1	5	2	1	1	5
0	0.980789	4.19349	1	5	2	1	1	5
0	0.972144	5.08809	1	5	2	1	1	5
0	1.00807	4	1	4	2	1	1	5
0	1.03299	3.5735	1	5	1.4491	1	1	5
0	1.00638	2.51993	1	5	1.30193	1	1	5
0	1.08208	3.47213	1	6	1.02954	1	1	5
0	1.11799	1.35067	1	6	1	1	1	5
0	1.48053	1.99897	1	6	1	1	1	5
0	1.0611	2.50511	1	6	1	1	1	5
0	1.04331	2.92871	1	6	1	1	1	5
0	1.12474	2.95773	1	6	1	1	1	5
0	1.15007	3.32547	1	6	1	1	1	5
0	1.05603	6.09097	1	6	1	1	1	5
0	1.06657	1.76038	1	5	1	1	1	5
0	1.04575	1.80678	1	5	1	1	1	5
0	0.967682	1.92493	1	5	1	1	1	5
0	0.940402	2	1	5	1	1	1	5
0	1.26848	2.29398	1	5	1	1	1	5
0	1.19637	2.3515	1	5	1	1	1	5
0	1.03624	3.33517	1	5	1	1	1	5
0	1.06073	3.38591	1	5	1	1	1	5
0	1.17371	5.98378	1	5	1	1	1	5
0	1.23917	8	1	4	1	1	1	5
0	0.99928	2.86079	1.69949	5	2.68838	1	1.99845	4.99857
0	1.21022	5.62023	1	5	1	1	1.00595	4.99405
0	1.00563	3.06107	1	5	1	1	2	4.99006
0	1.03707	3.73663	1	6	1	1	2.13539	4.98504
0	1.00788	3.23606	1	5	1	1	2	4.98208
0	1.16185	3.13874	1	6	1.20531	1	2	4.97901
0	1.03509	2.63073	1	5.01737	1	1	2	4.97449
0	1.01548	1.84465	1	6	1	1	1.71937	4.97236
0	1.16876	2.6857	1	5	1.1008	1	2	4.96962
0	1.12259	2.43503	1	6	1	1	1.19623	4.96762
0	0.938533	2.98161	1	5	2	1	2	4.96253
0	0.936237	4.08803	1	5	2	1	2	4.96182
0	1.12912	3.36088	1	6	1	1	2	4.95932
0	1.04877	2.1261	1	6	2	1	2.06767	4.93233
0	1.17283	5	1	5	2	1	3	4.931
0	1.04466	3.31844	1	6	1	1	1.90552	4.90552
0	0.934356	1	1	5	1.70865	1	1.33706	4.9055
0	0.921673	2.66474	1	5	1.73638	1	2	4.90506
0	1.06612	5.901	1	5	2	1	2	4.90189
0	1.25216	1.21472	1	6	1	1	2.14917	4.90116
0	1.27625	1.23644	1	6	2	2.85831	2	4.89821
0	1.06096	3.09912	1	5	1	1	1.64621	4.89821
0	0.919349	4	1	4	2	1	2.15801	4.89554
0	0.966676	2.12706	1	5	1	1	1.05786	4.87978
0	1.12647	4.30091	1	6	1	1	2.99066	4.86296
0	1.09324	1.47349	1	5	2	1	3	4.86011
0	1.06169	5.01647	1	4	1	1	1	4.85694
0	1.10678	6.62992	1	5	2	1	2.14723	4.85277
0	1.08798	1.45623	1	6	1	1	3	4.84594
0	1.05141	3.62122	1	6	1	1	2	4.83621
0	0.897791	2.11291	1	5	2	1	3	4.83089
0	1.02333	4.6453	1	4	1	1	2.52939	4.82405
0	1.04679	2.90477	1	5	1	1	2	4.81126
0	1.01034	4.75594	1	5	1	1	2	4.80554
0	1.04843	5.8368	1	5	1	1	1	4.79698
0	1.15684	2.99351	1	6	1	1	2.87973	4.7711
0	0.952381	3.91858	1	5	2	1	2.64782	4.76995
0	1.00149	2.15306	1	5	1.96738	1	2	4.7424
0	1.09397	3.61063	1	6	1	1	2.73684	4.73684
0	1.235	3.50893	1	6	2	1	2	4.73638
0	1.00723	3.87902	1	5.90994	1	1	2.22666	4.7328
0	1.16024	4.96067	1	6	1	1	2.19012	4.71914
0	0.886728	2	1	4	2	1.01969	3	4.71154
0	1.0272	5.86938	1	4	1	1	1	4.68636
0	0.864742	1.99188	1	5	2	3	1.025	4.68199
0	0.968044	2.03859	1	5	2	3.09566	1.15976	4.66001
0	0.975499	3.91517	1	5	2	1	2.32014	4.64726
0	1.13416	4	1	6	1	1	1.92711	4.63869
0	1.16304	1.74793	1	6	1	1	1.85281	4.6262
0	1.22676	7.96488	1	5	2	1	2	4.62566
0	1.00072	2.8963	1	5	2	1	2	4.62548
0	1.16585	4.7534	1	6	1	1	2	4.6238
0	1.06622	7.64184	1	5	1.03433	2	2.11825	4.61598
0	1.1602	3	1	6	1	1	2	4.60721
0	0.923712	7.04879	1	6	2	1	2	4.55696
0	1.10908	3.91063	1	5	2	1	1.95529	4.55609
0	1.31754	5	1	5	1	1	2	4.53585
0	1.08129	2.21591	1	6	2	1	2	4.53469
0	1.19436	6	1	6	2	1	2	4.51992
0	0.963012	2.51653	1	6	2	1	3	4.51446
0	1.1233	3.71157	1	5	1	1	2	4.51334
0	0.875529	3	1	5	1	1	1.80593	4.51035
0	1.14001	3.42077	1	4	2	1	2	4.50986
0	0.564352	2.24803	2	5	3	4.32671	2	4.48348
0	1.17143	7	1	4	1	1	2.54051	4.43228
0	1.16738	1	1	6	1	1	2	4.42631
0	0.805319	1.08369	1	3	1	1	5	4.42441
0	1.00017	4.89673	1	5	1	1	1.73286	4.4233
0	1.15784	2.45988	1	6	1	1	2	4.40333
0	1.28606	3.17052	1	4	1	1	2	4.39227
0	0.962458	2.97407	1	5	1.88815	1	2	4.36958
0	0.909344	2.7484	1	5	2	1	1.70438	4.36308
0	1.24682	6.24686	1	5	1	1	2	4.35854
0	1.27849	5.33009	1	4	1	1	2.36521	4.35182
0	0.928826	3	1	5	1.79188	1	1.52293	4.32022
0	1.10642	7	1	5.38659	1	1	1	4.30229
0	1.04116	3.39823	1	5	1	1	2.90492	4.28313
0	0.962888	6.23528	1	5	2	1	2.77238	4.27342
0	0.991763	1.96649	1	5	2	1	1.65528	4.25921
0	1.11179	1	1	6	1	1	2	4.2568
0	1.30065	4.20546	1	5	1	1	2	4.25203
0	1.00715	2.93925	1	4.98158	1	1	2	4.24841
0	1.18699	4.64052	1	4	2	1	1.22614	4.2475
0	1.1908	5.18269	1	6	1	1	3	4.24651
0	0.989152	5.10547	1	5	2	1	2.00107	4.2435
0	0.968084	4.99351	1	5	1	1	2.79127	4.21845
0	0.966091	6.75972	1	5	1	1	1.61096	4.20712
0	1.27367	3.08086	1	6	1	1	1.08717	4.20407
0	0.791555	4.69161	1	5	2	1	2.83883	4.19635
0	1.11115	1.91497	1	5	2	1	2	4.18897
0	0.979402	2.09884	1	5	2	1	2.64887	4.18401
0	0.874024	1.76213	1	5	1	1	1	4.17953
0	1.10322	3.70824	1	5.36254	1.58877	1	1.08533	4.16412
0	1.3315	6.33305	1	5	1	1	1.671	4.15102
0	1.20995	4	1	5	1	1	1.99414	4.1495
0	1.01972	2.05889	1	6	1	2.49753	3	4.14099
0	1.0439	1	1.29149	4	2	1	2	4.13908
0	1.14883	6.58798	1	6	1	1	2.13081	4.13081
0	1.22465	3.01323	1	4	1	1	2	4.12773
0	0.999776	5.24372	1	5	1	1	1.96093	4.08384
0	0.969831	2.43844	1	5	1	1	1	4.081
0	1.24478	6.35053	1	5.76642	1	1	2.78209	4.07322
0	0.879407	4.93981	1	5	2	1	2	4.06923
0	1.09543	3.07057	1	5	2	2.00321	1.38746	4.06658
0	1.19195	2.29091	1	5	1	1	3	4.06414
0	1.19259	4.98314	1	6	1.62544	1	2	4.05243
0	0.948674	1.67617	1	5	2	2.73179	2	4.02479
0	1.2192	4.51138	1	4	2	1	1.12009	4.02359
0	1.15692	5.54277	1	6	1	1	2	4.01893
0	1.31478	4	1	4	1	1	2	4.01762
0	1.06175	3.59422	1	6	1	2.02489	1.03887	4.00784
0	0.879021	3.16825	1	6	1	1	5.40536	4
0	1.23363	3.27573	1	5	1	1	3.78676	4
0	1.11004	4.4154	1	6	1	1	3.72132	4
0	1.06505	1.20618	1	5	2	1	3.08139	4
0	1.11501	2.04425	1	6	1	1	3.03458	4
0	0.987242	1.38478	1	6	2	1	3	4
0	0.954332	2.23452	1	6	2	1	3	4
0	1.16263	2.4816	1	6	2	1	3	4
0	1.14853	3.65036	1	6	2	1	3	4
0	1.04368	5.87128	1	6	2	1	3	4
0	0.878536	1.60236	1	5	2	1	3	4
0	0.930768	2.80148	1	5	2	1	3	4
0	1.0476	4.46201	1	5	2	1	3	4
0	1.11743	3.83832	1	4	2	1	3	4
0	1.0892	4.16441	1	4	2	1	3	4
0	1.17737	5.35134	1	4	2	1	3	4
0	0.970044	1.3059	1	5	1.36829	1	3	4
0	1.08882	3.13121	1	6	1.09766	1	3	4
0	1.16442	1.66687	1	6	1	1	3	4
0	1.1612	3.34715	1	6	1	1	3	4
0	1.14087	3.47775	1	6	1	1	3	4
0	1.13117	3.53539	1	6	1	1	3	4
0	1.11942	3.99105	1	6	1	1	3	4
0	1.13535	4	1	6	1	1	3	4
0	1.1414	4.15886	1	6	1	1	3	4
0	1.13837	4.40939	1	6	1	1	3	4
0	1.13989	4.50197	1	6	1	1	3	4
0	1.25315	5.43261	1	6	1	1	3	4
0	1.2304	5.91905	1	6	1	1	3	4
0	1.23561	6	1	6	1	1	3	4
0	1.11335	6.7764	1	6	1	1	3	4
0	1.23556	5.2462	1	5.3503	1	1	3	4
0	1.03353	1.5561	1	5	1	1	3	4
0	0.948895	2.07342	1	5	1	1	3	4
0	0.995818	2.19992	1	5	1	1	3	4
0	1.12697	2.413	1	5	1	1	3	4
0	0.888292	6.34334	1	5	1	1	3	4
0	1.21922	7	1	5	1	1	3	4
0	1.18102	3.81239	1	4	1	1	3	4
0	1.17402	5.43497	1	5	1	1	2.99582	4
0	0.931839	2	1	5	2	1	2.95478	4
0	1.04607	1.08593	1	6	1	1	2.94333	4
0	0.990859	2.58342	1	5	1.08477	1	2.89805	4
0	0.984522	2.68542	1	5	1.01799	1	2.89519	4
0	1.23966	2	1	6	1	1	2.89469	4
0	1.03506	2.23718	1	5	1	1	2.86263	4
0	1.21472	5	1	6	2	1	2.85743	4
0	1.35454	8	1	6	1	1	2.84802	4
0	0.920902	2.78618	1	5	1.22588	1	2.81182	4
0	1.18995	3.53908	1	6	1	1	2.80998	4
0	1.11362	2.00827	1	5	2	1	2.79065	4
0	1.05377	1.9953	1	6	1	1	2.70058	4
0	1.01074	3.47857	1	4	1	1	2.67759	4
0	1.02399	1	1	6	2	1	2.66769	4
0	1.04169	2.49227	1	5	2	1	2.62756	4
0	1.21114	6.74845	1	6	1	1	2.61488	4
0	0.966985	1.42741	1	5	1.07194	1	2.58422	4
0	1.17216	4.80849	1	5.32194	1	1	2.56223	4
0	1.08788	2.8875	1	5	1	1	2.54919	4
0	1.03165	2	1	6	2	1	2.53858	4
0	1.18986	1.23932	1	5	1	1	2.52148	4
0	1.13612	2.8279	1	6	1.04726	1	2.51178	4
0	0.99373	5.02732	1	5	1	1	2.49915	4
0	1.0027	4.26119	1	5	1.54776	1	2.49757	4
0	1.08562	2.54282	1	6	2	1	2.49551	4
0	1.09987	3.89743	1	6	1	1	2.47462	4
0	0.948672	3.39861	1	5	1	1	2.47323	4
0	1.21322	2.60033	1	6	2	1	2.45316	4
0	0.993139	2.85412	1	5	1	1	2.42153	4
0	0.941628	4.86127	1	5	1	1	2.42015	4
0	1.03785	2.33318	1	5	1	1	2.41623	4
0	1.02384	5	1	5	2	1	2.38376	4
0	1.13145	2.3481	1	5.17456	1	1	2.36077	4
0	0.846726	1	1	5	2	1	2.35979	4
0	1.14859	3.3841	1	6	2	1	2.29523	4
0	1.09116	6.20614	1	4	1	1	2.28478	4
0	1.03802	3.20855	1	6	1	1	2.28052	4
0	1.24701	4.19918	1	5.93194	1	1	2.26543	4
0	1.20201	2.60942	1	5	1	1.09478	2.24283	4
0	1.12039	5.98875	1	6	1	1	2.23918	4
0	1.24245	7.39622	1	6	1	1	2.1836	4
0	0.9579	3	1	5	2	1	2.18268	4
0	0.930043	1.93668	1	4	1	1	2.16522	4
0	1.25973	2.46821	1	5	1	1	2.13947	4
0	1.10596	3.03662	1	6	1	1	2.136	4
0	1.22731	7.01927	1	5	1	1	2.13508	4
0	1.11043	3.82434	1	4	2	1	2.10795	4
0	1.19886	5.84102	1	6	1	1	2.0967	4
0	1.02261	4.43698	1	4	1.55446	1	2.09532	4
0	1.16487	4.80325	1	4	1	1	2.07605	4
0	1.03936	5.58224	1	6	2	1.40323	2.07186	4
0	1.13015	3.82941	1	6	2	1	2.06529	4
0	1.24103	2.74793	1	5	1	1	2.06512	4
0	1.04728	6.16173	1	4	1.95215	1	2.06022	4
0	1.19363	3.25243	1	5.65896	1	1	2.0547	4
0	0.863863	1.99702	1	5	2	1	2.05172	4
0	0.925122	3.80317	1	6	1.09427	1	2.04751	4
0	1.13487	4.47555	1	5	2	1	2.04538	4
0	1.23021	3.64143	1	6	1	1	2.04007	4
0	1.1105	5.53834	1	6	1	1	2.03868	4
0	0.99032	1.9406	1	6	2	1	2.02513	4
0	1.004	2.55414	1	4	1	1	2.0216	4
0	1.39774	7	1	6	1	1	2.01319	4
0	0.920458	2.33168	1.02027	5	2	3.21242	2	4
0	1.02298	1.99574	1	5	2	2.67991	2	4
0	0.938906	2.64822	1	5	2	2	2	4
0	1.02964	4.00433	1	5	1	2	2	4
0	1.12506	4.52045	1	5	1	1.98552	2	4
0	0.883214	1.2199	1	5	2	1.56028	2	4
0	1.08536	3.3269	1	6	1.28432	1.29321	2	4
0	0.983069	1	1	5	1.82414	1.0246	2	4
0	0.93745	1.93256	1	5	2	1.02449	2	4
0	1.15471	5.97626	1	6	2	1	2	4
0	1.16142	6.24347	1	6	2	1	2	4
0	1.01843	1.0495	1	5	2	1	2	4
0	0.993583	1.65331	1	5	2	1	2	4
0	1.01004	1.8798	1	5	2	1	2	4
0	1.0728	1.97131	1	5	2	1	2	4
0	0.974507	2.02715	1	5	2	1	2	4
0	1.19474	2.27033	1	5	2	1	2	4
0	0.89193	2.89912	1	5	2	1	2	4
0	1.10931	6	1	5	2	1	2	4
0	1.07178	6.86698	1	5	2	1	2	4
0	1.13198	2	1	4	2	1	2	4
0	1.27936	2	1	4	2	1	2	4
0	1.01156	2.70334	1	4	2	1	2	4
0	1.04331	4.48695	1	4	2	1	2	4
0	1.11694	3.70074	1	5	1.92734	1	2	4
0	1.15006	6.08611	1	6.60497	1.67524	1	2	4
0	1.01933	5.03025	1	5	1.46231	1	2	4
0	0.919031	4	1	6	1.4148	1	2	4
0	1.00109	5.87064	1	5	1.39924	1	2	4
0	0.925155	3	1	5	1.39027	1	2	4
0	1.13069	3.82398	1	6	1.21943	1	2	4
0	1.0519	4	1	6	1.08389	1	2	4
0	0.986607	1	1	6	1.06083	1	2	4
0	0.891156	1.95828	1	5	1.05833	1	2	4
0	1.13612	5.51263	1	5	1.02771	1	2	4
0	1.39126	4.24271	1	6.93604	1	1	2	4
0	1.07636	1	1	6	1	1	2	4
0	0.998244	1.31454	1	6	1	1	2	4
0	1.35043	2.01787	1	6	1	1	2	4
0	1.05974	2.736	1	6	1	1	2	4
0	1.11063	2.88081	1	6	1	1	2	4
0	1.1888	2.90894	1	6	1	1	2	4
0	1.18221	3.12254	1	6	1	1	2	4
0	1.04598	3.26761	1	6	1	1	2	4
0	1.15488	3.50546	1	6	1	1	2	4
0	1.06593	3.71304	1	6	1	1	2	4
0	1.10499	3.78093	1	6	1	1	2	4
0	1.15652	4.94957	1	6	1	1	2	4
0	1.31458	4.95363	1	6	1	1	2	4
0	1.27504	5.96444	1	6	1	1	2	4
0	1.13973	6.69668	1	6	1	1	2	4
0	1.00871	4.14587	1	5.00564	1	1	2	4
0	0.942677	1.05998	1	5	1	1	2	4
0	1.19105	1.59245	1	5	1	1	2	4
0	1.10459	1.65837	1	5	1	1	2	4
0	0.972903	1.96344	1	5	1	1	2	4
0	0.982927	2.45716	1	5	1	1	2	4
0	1.04719	2.61468	1	5	1	1	2	4
0	1.14254	2.68008	1	5	1	1	2	4
0	1.0973	2.80112	1	5	1	1	2	4
0	1.14957	3	1	5	1	1	2	4
0	1.25107	3.17546	1	5	1	1	2	4
0	1.00767	3.23936	1	5	1	1	2	4
0	1.05562	3.6788	1	5	1	1	2	4
0	1.0745	3.89428	1	5	1	1	2	4
0	0.969031	4.39949	1	5	1	1	2	4
0	1.00193	4.63712	1	5	1	1	2	4
0	1.05979	4.65595	1	5	1	1	2	4
0	1.18268	4.83736	1	5	1	1	2	4
0	1.09531	4.89716	1	5	1	1	2	4
0	1.17232	5	1	5	1	1	2	4
0	1.2055	5.01463	1	5	1	1	2	4
0	1.0063	6.17818	1	3	1	1	2	4
0	1.22937	6.44899	1	3	1	1	2	4
0	1.25013	2.89035	1	6	1	1	1.97696	4
0	1.03052	3.8402	1	6	1	1	1.96289	4
0	0.997725	2.89433	1	4	2	1	1.93308	4
0	1.16056	5.83394	1	4	1	1	1.93168	4
0	0.978343	4.74901	1	5	2	1	1.8982	4
0	0.857817	2.08311	1	4	1	1	1.86433	4
0	1.1105	2.9216	1	5	1	1	1.85501	4
0	1.10318	3.63605	1	5	1.26576	1	1.83448	4
0	0.902979	1.86201	1	5	2	1	1.83347	4
0	1.07194	4.32032	1	4	1	1	1.82166	4
0	1.1152	2.67552	1	5	1	1	1.81741	4
0	0.986546	3.80731	1	5	2	1.21242	1.77602	4
0	1.03782	5.42372	1	5	2	1	1.7626	4
0	1.15415	5.02035	1	4	1	1	1.74823	4
0	0.899054	2.10182	1	6	1	1	1.73083	4
0	0.935855	1.75998	1	5.44864	1.39304	1	1.6797	4
0	0.909409	5	1	5	1	1	1.67134	4
0	1.13425	3	1	6	2	1	1.65752	4
0	1.25233	2.90603	1	6	2	1	1.64888	4
0	1.01391	3.51489	1	4	1	1	1.64086	4
0	1.13339	2	2	4	3	3	1.62309	4
0	1.0445	1.44373	1	5	2	1	1.59388	4
0	1.01606	1.16445	1	5	2	1	1.57976	4
0	1.02417	4.66114	1	5	1	1	1.5764	4
0	1.43286	3.57966	1	6	1	1	1.56691	4
0	0.996206	1.44465	1	5	1.79951	1	1.55384	4
0	1.10331	1.99172	1	6	1	1	1.55051	4
0	1.06024	6.3383	1	6	1	1	1.54201	4
0	1.01962	1.46652	1	6	1	1	1.54132	4
0	0.976902	3.37587	1	5	2	1	1.53019	4
0	1.08973	3.03925	1	5	1	1	1.52279	4
0	0.998063	2	1	5	1.98447	1	1.5211	4
0	1.10766	3.52222	1	5.16032	1	1	1.50769	4
0	0.896901	2.14811	1	5	2	1	1.4698	4
0	0.918348	2.33431	1	5	1	1	1.44357	4
0	0.902127	3.9205	1	5.89966	1	1	1.43966	4
0	1.19725	3	1	5	1	1	1.41774	4
0	0.915002	3.30525	1	5	2	1	1.35405	4
0	1.0542	5.13746	1	5	1	1	1.24807	4
0	0.95787	1.74605	1	5	2	1	1.22539	4
0	0.970688	3.35322	1	5	1.43296	1	1.19358	4
0	1.25639	5.90666	1	5	1	1	1.1518	4
0	1.07248	5.61703	1	5	1	1	1.13827	4
0	0.932254	2.1847	1	5	1.19792	1	1.11819	4
0	1.10251	3.37723	1	5	1	1	1.11387	4
0	0.991954	4.86108	1	4	1	1	1.09459	4
0	1.20695	3.4286	1	5	1	1	1.0617	4
0	0.992951	3.29461	1	5	1.06654	1	1.04444	4
0	1.07456	5.36144	1	5	1	1	1.02626	4
0	1.13314	5.28675	1	5	1	1	1.00434	4
0	1.05042	1.93048	1	5	2	1	1	4
0	0.939338	3	1	5	2	1	1	4
0	0.919882	4	1	5	2	1	1	4
0	0.931925	1.79393	1	5	1.61864	1	1	4
0	1.0606	1.61676	1	6	1	1	1	4
0	0.984249	4.04066	1	5	1	1	1	4
0	1.2051	6.7988	1	5	1	1	1	4
0	0.853176	3.30554	1	3	1	1	5.00126	3.99974
0	1.23046	3.11413	1	6	1	1	2	3.99577
0	0.768623	2	1	3	1	1	8	3.97512
0	1.1958	4.76763	1	5	1	1	3	3.96506
0	1.15869	2.14157	1	5	1	1	3	3.9631
0	1.34232	7.89671	1	5	1	1	2.81781	3.95475
0	1.07234	5.62588	1	5	1	1	2.32289	3.95073
0	1.28669	5.63384	1	5	1	1	2.04476	3.95016
0	1.33773	5.44243	1	5	2	1	2	3.93685
0	1.04792	4.55445	1	4	2	1	2.55311	3.93531
0	1.06263	1.93957	1	6	1	1	3	3.93198
0	1.19197	3.93319	1	5	1	1	1.08644	3.91356
0	1.22582	6.1168	1	5	1	1	1.97412	3.91332
0	1.0056	6	1	6	1	1	2.97423	3.90647
0	0.798019	4.65173	1	3	1	1	6.05953	3.90399
0	1.16671	6.14775	1	5	1.07254	1	3	3.8946
0	1.22164	4	1	6	1	1	3	3.89142
0	1.18054	2.14927	1	5	1	1	1.00236	3.88638
0	1.18241	6.64927	1	5	1	1	2.32791	3.87148
0	0.969354	6.51991	1	5	1	1	3	3.80268
0	1.1208	4.8554	1	6	1	1	2	3.76876
0	1.07089	4.08499	1	4	1	1	2	3.7659
0	1.1361	1.85891	1	6	1.68114	1	2	3.7481
0	1.20391	8	1	4	1	1	2.07251	3.74628
0	1.06863	4.30164	1	3	1	1	2.31272	3.73351
0	1.09997	4.71593	1	4	1	1	2	3.70206
0	0.969253	4.4664	1	3	1	1.73396	1.67346	3.67346
0	1.23961	5.98017	1	5	1	1	2.39919	3.63678
0	1.1525	6.13379	1	4	1	1	2.76339	3.54784
0	1.19348	2.96224	1	4	2	1	1.90698	3.5192
0	0.980661	1	1	6	2	1	2	3.5104
0	0.987288	3.69738	1	4	1	1	1.85509	3.47012
0	1.08431	2.60625	1	4	2	1	2.24776	3.4506
0	0.986149	4.88273	1	5	1.27347	1	1.88575	3.4122
0	1.02564	3.36139	1	6	1	1	2.4028	3.4028
0	1.27735	5.21156	1	5	1	1	2	3.39591
0	1.14821	3.67742	1	5	1	1	1.27591	3.27591
0	1.23581	8	1	4	1	1	3	3.27514
0	1.17417	2.25718	1	5.84365	1.00099	1	2.1154	3.27509
0	1.06312	4	1	4	1	2.33919	2.15319	3.1627
0	1.21741	3	1	4	1	1	2	3.13735
0	1.1819	3.54732	1	5	1	1	1	3.1102
0	1.09414	5.1549	1	4	1	1	2.89193	3.06949
0	1.32932	6	1	4	1	1	2	3.066
0	1.15298	5.4304	1	5	1	1	3.03799	3.04253
0	1.15741	3.59115	1	5	1	1	2.96112	3.04047
0	1.04135	7	1	4	1.50331	1.01584	3	3.03526
0	1.33137	6.82554	1	3	1	1	3	3.03523
0	1.17475	2	1	4	1.41893	1	2.89345	3.0313
0	0.718458	2	1	3	1	1	8	3
0	0.506902	3.94729	1	3	1	1	8	3
0	0.688349	3.94387	1	3	1	1	7.37507	3
0	0.941084	2.84533	1	6	2	1	4	3
0	1.03013	1.8125	1	6	1.2567	1	4	3
0	0.992043	1.5839	1	6	1	1	4	3
0	1.02847	2	1	6	1	1	4	3
0	1.08475	6.16586	1	6	1	1	4	3
0	1.21363	2.05303	1	5	1	1	3.34147	3
0	1.15134	2	1	4	2	1	3.32602	3
0	1.09704	6.89075	1	6	2	1	3	3
0	1.14103	4.91927	1	4	1.62432	1	3	3
0	1.1859	3.61559	1	6	1.0693	1	3	3
0	1.11745	2.9946	1	6	1	1	3	3
0	1.08386	3.49586	1	6	1	1	3	3
0	1.15725	4	1	6	1	1	3	3
0	1.11619	4.62398	1	6	1	1	3	3
0	1.14157	4.86485	1	6	1	1	3	3
0	1.1067	5.42737	1	6	1	1	3	3
0	1.0628	3.47943	1	5.07819	1	1	3	3
0	0.993857	1	1	5	1	1	3	3
0	1.07175	3	1	5	1	1	3	3
0	1.21763	3.40622	1	5	1	1	3	3
0	1.09739	4.26607	1	5	1	1	3	3
0	1.2216	4.4828	1	5	1	1	3	3
0	1.173	4.68582	1	5	1	1	3	3
0	1.26605	5.23097	1	5	1	1	3	3
0	1.22413	5.79139	1	5	1	1	3	3
0	1.21838	6.43914	1	5	1	1	3	3
0	1.07535	2.0476	1	4	1	1	3	3
0	1.02269	2.33996	1	4	1	1	3	3
0	1.07498	2.35094	1	4	1	1	3	3
0	1.19831	3.72858	1	4	1	1	3	3
0	0.984279	5	1	4	1	1	3	3
0	1.06282	6.16647	1	4	1	1	3	3
0	1.08332	3.69064	1	6	1	1	2.99544	3
0	1.17755	4	1	4	1	1	2.98533	3
0	1.19765	6	1	6	1	1	2.88593	3
0	1.22627	1.90582	1	6	1	1	2.88346	3
0	1.07676	4.86329	1	6	2	1	2.87962	3
0	1.23279	3.88789	1	4	1	1	2.87097	3
0	1.17142	6.77103	1	5.87399	1	1	2.8151	3
0	1.10525	4.77761	1	6	2	1	2.80732	3
0	1.14355	1.70797	1	4	1	1	2.76154	3
0	0.913525	2	1	5	1	1	2.69106	3
0	1.17302	3.05126	1	5	1	1	2.68511	3
0	1.1875	4.77946	1	5	1	1	2.60317	3
0	0.992265	2.23705	1	5	1.30193	1	2.50818	3
0	1.26147	6.07201	1	4	1	1	2.4929	3
0	1.07333	1.54578	1	6	1	1	2.48313	3
0	0.953581	1.56284	1	4	1	1	2.39645	3
0	1.21715	7	1	6	1	1	2.33962	3
0	1.25476	4.01776	1	6	2	1	2.26121	3
0	1.05891	7.34949	1	3	1	1	2.2576	3
0	0.936514	3.01326	1	4	2	1	2.2047	3
0	0.784737	4.93886	1	4	1	1	2.19714	3
0	1.28909	5.99145	1	6	2	1	2.16129	3
0	1.325	4.74721	1	5.73159	1	1	2.14139	3
0	1.22175	5.97047	1	5	1	1	2.13436	3
0	1.20996	4.35855	1	6	1.96317	1	2.09497	3
0	1.03128	4.49953	1	4	2	1	2.06997	3
0	1.31623	4.46177	1	6	1	1	2.06121	3
0	1.18458	6.77744	1	4	1	1	2.03469	3
0	1.0033	2.01753	1	5	2	1	2	3
0	1.18824	3.01767	1	5	2	1	2	3
0	1.20554	3.1051	1	5	2	1	2	3
0	0.956539	3.17879	1	4	2	1	2	3
0	1.05317	2.08534	1	5	1.13559	1	2	3
0	0.932404	2.83796	1	6	1	1	2	3
0	1.12689	3	1	6	1	1	2	3
0	1.19484	3.12593	1	6	1	1	2	3
0	1.19152	3.66573	1	6	1	1	2	3
0	1.13343	4.70331	1	6	1	1	2	3
0	1.17269	5.92489	1	5.91368	1	1	2	3
0	1.08834	3.91056	1	5.07149	1	1	2	3
0	1.24032	6.09142	1	5	1	1	2	3
0	1.24778	2.53344	1	4	1	1	2	3
0	1.3093	4.38184	1	4	1	1	2	3
0	1.23219	4.78037	1	4	1	1	2	3
0	1.21166	6	1	4	1	1	2	3
0	1.12296	6.44731	1	4	1	1	2	3
0	1.16047	6.95851	1	4	1	1	2	3
0	1.0501	2.83801	1	5	1.93255	1	1.99649	3
0	0.9295	4.66314	1	4	1	1	1.91005	3
0	1.07345	5.81993	1	4	1	1	1.71663	3
0	1.15244	3.4754	1	6	2	1	1.71114	3
0	1.00169	2.93558	1	4	1	1	1.67386	3
0	1.35046	3.35674	1	6.64718	1	1	1.61765	3
0	1.11467	1.98968	1	6	1	1	1.45029	3
0	1.07662	3.01552	1	6	2	1	1.22634	3
0	1.25072	6.92358	1	6	1	1	1.02816	3
0	1.03443	4.31094	1	5	2	1	1	3
0	1.24697	3.43516	1	5	1.18006	1	1	3
0	1.0136	3.43779	1	5.24847	1	1	1	3
0	1.07553	2.22927	1	5	1	1	1	3
0	1.18764	5.96996	1	4	1	1	1	3
0	1.01532	7.02502	1	4	1	1	1	3
0	0.767033	5.43113	1	4	1	1	7.21772	2.96531
0	1.29782	7.91131	1	5	1	1	2.05472	2.93699
0	0.818766	1	1	4	1.48205	1	3	2.92292
0	0.884359	5.38309	1	4	1	1	3.16341	2.9127
0	0.928784	4.10998	1	4	1	1	5	2.86546
0	1.18432	6	1	4	1	1	2.81743	2.81743
0	1.2559	7	1	5	1	1	3	2.79506
0	1.04246	5.46983	1	5	1	1	3	2.76322
0	1.32725	7.41915	1	6	1	1	2	2.65162
0	1.18698	1.02185	1	5	1	1	2.82163	2.60848
0	1.26637	5.7977	1	5.63119	1	1	2.40799	2.59201
0	1.23545	7.94766	1	5	1	1	2.45903	2.54097
0	1.23211	5.49537	1	5	1	1	2.80921	2.51614
0	1.09456	6.74823	1	4	1	1	2	2.45586
0	1.28826	6.95368	1	3	1	1	3	2.44143
0	1.10622	5.24953	1	4	1	1	2.98064	2.39832
0	0.484686	3.3178	1	3	1	1	8	2.38414
0	1.34391	3.03857	1	5	1	1	2.37453	2.37453
0	0.869201	5.70513	1	3	1	1	4.3973	2.29099
0	1.14112	5.94011	1	4	1	1	2.31446	2.25133
0	1.21993	3.51982	1	4	1	1	2	2.24313
0	1.29639	6.47665	1	3	1	1	2.95987	2.10371
0	1.23374	4.2129	1	4	1	1	2.75922	2.02649
0	0.327367	5.08414	1	3	1	1	8	2
0	0.489771	2.90641	1	3	1	1	7.84212	2
0	0.224921	5.57257	1	3	1	1	7.34162	2
0	0.467587	2	1	4	1	1	7	2
0	0.580634	1	1	4	1	1	6.99447	2
0	0.574584	4.77178	1	3	1	1	6.4837	2
0	0.568851	4.93651	1	3	1	1	6.13376	2
0	0.719167	5	1	4	1	1	5.87037	2
0	0.590331	5.99562	1	3	1	1	4.8514	2
0	0.731815	3.32209	1	4	2	1	4	2
0	0.878489	5	1	4	1	1	4	2
0	0.548394	7	1	4	1	1	4	2
0	0.70324	8	1	4	2	1	3.84002	2
0	0.808747	4.01624	1	3	1	1	3.74408	2
0	1.24447	5.1709	1	3.77308	1	1	3.61843	2
0	1.17281	2.59859	1	3	1	1	3.53452	2
0	0.881542	3.77397	1	4	1	1	3.46242	2
0	1.16488	5.24542	1	5	1	1	3.43007	2
0	1.00717	4.94241	1	4	1	1	3.41186	2
0	1.11411	4.88695	1	3	1	1	3.27329	2
0	1.23244	3.06615	1	6	1	1	3	2
0	1.14859	2.06359	1	5	1	1	3	2
0	1.22975	3.38027	1	5	1	1	3	2
0	1.15892	4.19774	1	5	1	1	3	2
0	0.981933	6.78445	1	5	1	1	3	2
0	1.3502	6.98418	1	5	1	1	3	2
0	1.08588	3.9921	1	4.31615	1	1	3	2
0	1.19955	5.90436	1	4	1	1	3	2
0	1.24423	4	1	3	1	1	3	2
0	1.09019	6	1	5	1	1	2.93935	2
0	0.56136	7.97145	1	3.79381	1	1	2.79394	2
0	1.2487	4.71761	1	3	1	1	2.76889	2
0	1.10472	5.02656	1	4	1	1	2.62412	2
0	1.31034	5.95747	1	5.22907	1	1	2.31846	2
0	1.16944	6.02522	1	6	1	1	2.28403	2
0	0.990871	5.33319	1	4	1	1	2.08233	2
0	1.30561	4.67633	1	3	1	1	2.04524	2
0	1.15545	4.31553	1	4	1	1	2.00462	2
0	1.33018	2.64497	1	6	1	1	2	2
0	1.23103	2.72337	1	6	1	1	2	2
0	1.15976	1	1	4	1	1	2	2
0	1.25595	6.87781	1	4	1	1	2	2
0	1.0781	6.58469	1	3	1	1	2	2
0	1.1982	7	1	4	1	1	1.98265	2
0	0.633544	5.7968	1	3	1	1	7.03216	1.99994
0	0.797361	7	1	4	1	1	4.72061	1.96901
0	0.90875	2.47113	1	4	1	1	2.26513	1.91124
0	1.21047	2	1	6	1	1	2.15639	1.8852
0	1.04182	3.34832	1	4	1	1	1.8675	1.87665
0	0.895859	4.95896	1	4	1	1	4.17364	1.85741
0	1.08371	4.06033	1	4	1	1	2.91747	1.85527
0	1.06992	4.00964	1	3	1	1	3	1.82937
0	0.577527	2.31904	1	3	1	1	7.03822	1.75569
0	1.04042	7.33918	1	3	1	1	3.78928	1.49072
0	1.22217	3.20857	1	4	1	1	2.69182	1.48001
0	1.22824	4.24646	1	5.20026	1	1	2.82844	1.42788
0	0.638066	7	1	4	1	1	4.34483	1.39889
0	1.19292	5	1	3	1	1	3	1.2738
0	1.28662	5.82973	1	3	1	1	3	1.19062
0	1.12245	4.41277	1	3.5398	1	1	4.25551	1.14793
0	1.24622	5.90078	1	3	1	1	3	1.14627
0	0.996345	1	1	4	1	1	2.88464	1.05403
0	1.16548	5.05355	1	4	1	1	2.95638	1.04362
0	1.01809	2.9973	1	4	1	1	3	1.04155
0	0.425018	7	1	4	1	1	4.00017	1.00017
0	0.617849	1.74485	1	3	1	1	7.17828	1
0	0.300269	6.26432	1	4	1	1	6.14636	1
0	0.193826	4.11792	1	4	1	1	6	1
0	1.11241	4.72217	1	4	1	1	4.50227	1
0	0.961794	4.65861	1	3	1	1	4.04341	1
0	0.793354	5.14131	1	3	1	1	4	1
0	0.779354	7.34848	1	4	2	1	3.27885	1
0	1.01553	2.67572	1	3	1	1	3.26018	1
0	1.19542	4.07302	1	5.99608	1	1	3	1
0	1.0585	1	1	4	1	1	3	1
0	1.15032	3.32823	1	4	1	1	3	1
0	1.23232	3.56161	1	4	1	1	3	1
0	0.971493	4.1681	1	4	1	1	3	1
0	1.14557	6.47578	1	4	1	1	3	1
0	1.22546	7	1	4	1	1	3	1
0	1.32989	5	1	3	1	1	3	1
0	1.21233	5.8776	1	3	1	1	3	1
0	1.23083	6.6716	1	4	1	1	2.84772	1
0	0.954801	2.47775	1	3	1	1	2.82059	1
0	1.07221	4.48536	1	5.84115	1	1	2.68921	1
0	1.28086	4.57109	1	3	1	1	2.41424	1
0	1.11431	4.5611	1	3.74395	1	1	2.4099	1
0	1.21822	4.28084	1	5	1	1	2.39078	1
0	1.16652	4.9827	1	5	1	1	2.38615	1
0	1.05817	6.14011	1	4	1	1	2.20288	1
0	0.989329	5.46068	1	4	1	1	2.08683	1

## Sheet: 均值88
Y	X1	X2	X3	X4	X5	X6	X7
0.359681	1	3	5	5	1	7	6
0.550773	1	1	5	2	1	8	5
0.60663	1	1	5	3	2	7	5
0.399936	1	1	6	2	2	7	5
0.53099	1	1	5	2	2	7	5
0.552876	1	1	5	2	2	7	5
0.562898	1	1	5	2	1	7	5
0.575853	1	2	6	4	2	6	5
0.635255	2	1	5	2	2	6	5
0.404771	1	2	5	3	1	6	5
0.618848	1	2	5	2	1	6	5
0.646205	2	1	5	2	3	7	4
0.507183	1	2	4	4	2	7	4
0.599219	1	1	6	2	2	7	4
0.620651	2	1	6	2	2	7	4
0.557891	1	1	4	2	2	7	4
0.63748	6	1	4	1	1	7	4
0.629775	2	2	6	2	3	6	4
0.672059	5	2	6	4	2	6	4
0.475333	1	1	5	2	2	6	4
0.539214	1	1	5	2	2	6	4
0.62972	4	1	5	2	1	6	4
0.574741	5	1	4	2	1	6	4
0.493377	3	2	5	3	2	5	4
0.602605	1	1	5	2	2	5	4
0.56534	1	1	5	2	1	8	3
0.567776	1	1	4	2	1	8	3
0.645841	1	1	6	1	1	8	3
0.508428	1	1	6	2	3	7	3
0.574986	2	1	6	2	3	7	3
0.473509	1	1	4	2	3	7	3
0.569862	1	2	5	2	2	7	3
0.684336	1	1	5	2	2	7	3
0.625478	2	1	5	2	2	7	3
0.577638	1	1	4	1	2	7	3
0.646246	1	1	6	2	1	7	3
0.581514	1	1	5	2	1	7	3
0.586017	1	1	5	2	1	7	3
0.650427	1	1	5	2	1	7	3
0.572985	4	2	4	2	1	7	3
0.54295	1	1	4	2	1	7	3
0.650131	2	1	6	1	1	7	3
0.697484	2	1	5	1	1	7	3
0.675737	3	2	6	2	3	6	3
0.722972	4	1	5	2	3	6	3
0.550536	1	1	6	2	2	6	3
0.608091	1	1	6	2	2	6	3
0.638612	1	1	6	2	2	6	3
0.633308	2	1	6	2	2	6	3
0.520366	1	1	5	2	2	6	3
0.72536	2	1	5	2	2	6	3
0.634919	3	1	5	2	2	6	3
0.672052	1	2	6	2	1	6	3
0.673185	5	1	5	2	1	6	3
0.633323	3	2	5	3	2	5	3
0.833142	1	1	6	2	2	5	3
0.655037	1	1	4	2	2	5	3
0.571653	3	1	5	1	2	5	3
0.638639	2	1	5	2	1	5	3
0.575479	3	1	5	2	1	5	3
0.678871	2	1	6	1	3	4	3
0.631741	1	1	5	2	2	4	3
0.627855	2	1	5	2	2	4	3
0.702517	2	1	5	2	2	4	3
0.76426	2	2	4	3	1	4	3
0.668132	1	1	6	2	1	8	2
0.671191	3	1	5	2	1	8	2
0.587985	2	1	5	1	1	8	2
0.578435	2	1	4	1	1	8	2
0.606885	1	1	6	2	2	7	2
0.611655	1	1	6	2	2	7	2
0.712171	1	1	6	2	2	7	2
0.58132	1	1	5	2	2	7	2
0.645491	1	1	5	2	2	7	2
0.725241	4	1	5	2	2	7	2
0.6273	1	1	4	2	2	7	2
0.706693	6	1	6	1	2	7	2
0.568526	1	1	6	2	1	7	2
0.587995	1	1	6	2	1	7	2
0.657205	1	1	6	2	1	7	2
0.679467	1	1	6	2	1	7	2
0.747096	1	1	5	2	1	7	2
0.588952	2	1	5	2	1	7	2
0.576299	1	1	4	2	1	7	2
0.587946	1	1	4	2	1	7	2
0.683593	1	1	6	1	1	7	2
0.708816	1	1	6	1	1	7	2
0.69327	2	1	4	1	1	7	2
0.722246	7	1	5	1	3	6	2
0.701528	3	1	7	2	2	6	2
0.603865	1	1	6	2	2	6	2
0.62297	1	1	6	2	2	6	2
0.655568	1	1	6	2	2	6	2
0.602105	2	1	6	2	2	6	2
0.800322	2	1	6	2	2	6	2
0.745086	3	1	6	2	2	6	2
0.60968	1	1	5	2	2	6	2
0.706637	1	1	5	2	2	6	2
0.724942	1	1	5	2	2	6	2
0.561194	2	1	4	2	2	6	2
0.580444	1	1	6	2	1	6	2
0.593831	1	1	6	2	1	6	2
0.611948	1	1	6	2	1	6	2
0.642353	1	1	6	2	1	6	2
0.64851	1	1	6	2	1	6	2
0.728513	2	1	6	2	1	6	2
0.734683	2	1	6	2	1	6	2
0.535295	1	1	5	2	1	6	2
0.65899	2	1	5	2	1	6	2
0.593044	1	1	4	2	1	6	2
0.613241	3	1	4	2	1	6	2
0.69279	1	1	6	1	1	6	2
0.714867	2	1	6	1	1	6	2
0.620217	5	1	6	1	1	6	2
0.522542	3	1	5	1	1	6	2
0.711664	3	1	4	1	1	6	2
0.686495	4	1	6	2	3	5	2
0.70821	1	1	6	2	2	5	2
0.819555	3	1	6	2	2	5	2
0.562288	2	1	5	2	2	5	2
0.578893	2	1	5	2	2	5	2
0.680974	2	1	5	2	2	5	2
0.691697	5	1	5	2	2	5	2
0.678176	6	1	5	2	2	5	2
0.672869	1	1	4	2	2	5	2
0.725401	2	1	4	2	2	5	2
0.666611	1	1	6	1	2	5	2
0.619536	3	1	5	1	2	5	2
0.653016	3	1	5	1	2	5	2
0.711544	1	1	6	2	1	5	2
0.60866	2	1	5	2	1	5	2
0.723492	2	1	4	1	1	5	2
0.676387	6	1	4	1	1	5	2
0.599626	1	1	5	2	2	4	2
0.645194	3	1	5	2	2	4	2
0.688357	4	1	5	1	2	4	2
0.733224	5	1	5	1	2	4	2
0.709812	7	1	5	1	2	4	2
0.689079	5	1	3	1	2	4	2
0.73924	3	1	5	2	1	4	2
0.708045	3	1	6	1	1	4	2
0.731123	4	1	4	1	2	3	2
0.620062	1	1	4	2	3	8	1
0.514841	1	1	3	1	3	8	1
0.78383	1	1	5	2	2	8	1
0.712057	1	1	6	1	2	8	1
0.693261	3	1	4	1	2	8	1
0.619303	8	1	4	1	2	8	1
0.650106	1	1	6	2	1	8	1
0.52466	1	1	5	2	1	8	1
0.650522	1	1	5	2	1	8	1
0.581959	1	1	4	2	1	8	1
0.661071	2	1	4	2	1	8	1
0.645939	1	1	6	1	1	8	1
0.592482	2	1	6	1	1	8	1
0.640847	2	1	6	1	1	8	1
0.649792	3	1	6	1	1	8	1
0.504949	1	1	5	1	1	8	1
0.681865	1	1	5	1	1	8	1
0.540326	2	1	5	1	1	8	1
0.685149	2	1	5	1	1	8	1
0.664298	3	1	5	1	1	8	1
0.542556	4	1	5	1	1	8	1
0.734993	6	1	5	1	1	8	1
0.555131	1	1	4	1	1	8	1
0.568104	1	1	4	1	1	8	1
0.558415	2	1	4	1	1	8	1
0.57692	2	1	4	1	1	8	1
0.621508	2	1	4	1	1	8	1
0.626864	2	1	4	1	1	8	1
0.688711	2	1	4	1	1	8	1
0.729673	2	1	4	1	1	8	1
0.502739	3	1	4	1	1	8	1
0.577695	3	1	4	1	1	8	1
0.613945	3	1	4	1	1	8	1
0.675386	3	1	4	1	1	8	1
0.676176	6	1	4	1	1	8	1
0.765655	6	1	4	1	1	8	1
0.267174	7	1	4	1	1	8	1
0.730211	8	1	4	1	1	8	1
0.440957	6	1	3	1	1	8	1
0.600476	2	1	4	2	4	7	1
0.554086	1	1	6	2	3	7	1
0.590357	1	1	6	2	3	7	1
0.641748	1	1	6	2	3	7	1
0.568532	1	1	5	2	3	7	1
0.593083	1	1	5	2	3	7	1
0.660806	1	1	5	2	3	7	1
0.628962	3	1	5	2	3	7	1
0.591385	1	1	4	2	3	7	1
0.603953	1	1	4	2	3	7	1
0.843772	6	1	4	1	3	7	1
0.571273	1	1	6	2	2	7	1
0.581536	1	1	6	2	2	7	1
0.588699	1	1	6	2	2	7	1
0.597312	1	1	6	2	2	7	1
0.598188	1	1	6	2	2	7	1
0.600569	1	1	6	2	2	7	1
0.604502	1	1	6	2	2	7	1
0.62333	1	1	6	2	2	7	1
0.624957	1	1	6	2	2	7	1
0.645884	1	1	6	2	2	7	1
0.647006	1	1	6	2	2	7	1
0.675146	1	1	6	2	2	7	1
0.68399	1	1	6	2	2	7	1
0.694303	1	1	6	2	2	7	1
0.721383	1	1	6	2	2	7	1
0.621754	2	1	6	2	2	7	1
0.629641	2	1	6	2	2	7	1
0.641255	2	1	6	2	2	7	1
0.57463	3	2	5	2	2	7	1
0.600763	1	1	5	2	2	7	1
0.606943	1	1	5	2	2	7	1
0.63933	1	1	5	2	2	7	1
0.640005	1	1	5	2	2	7	1
0.658575	1	1	5	2	2	7	1
0.670049	2	1	5	2	2	7	1
0.679413	2	1	5	2	2	7	1
0.690748	2	1	5	2	2	7	1
0.610015	3	1	5	2	2	7	1
0.6118	3	1	5	2	2	7	1
0.672281	4	1	5	2	2	7	1
0.673417	4	1	5	2	2	7	1
0.661359	5	1	5	2	2	7	1
0.69573	5	1	5	2	2	7	1
0.648803	7	1	5	2	2	7	1
0.536893	1	1	4	2	2	7	1
0.567166	1	1	4	2	2	7	1
0.624637	1	1	4	2	2	7	1
0.598193	3	1	4	2	2	7	1
0.605722	3	1	4	2	2	7	1
0.621636	3	1	4	2	2	7	1
0.706009	4	1	4	2	2	7	1
0.752943	1	1	6	1	2	7	1
0.686546	1	1	5	1	2	7	1
0.70488	2	1	5	1	2	7	1
0.654148	3	1	5	1	2	7	1
0.719655	3	1	5	1	2	7	1
0.77271	3	1	5	1	2	7	1
0.775907	3	1	5	1	2	7	1
0.715432	4	1	5	1	2	7	1
0.756762	4	1	5	1	2	7	1
0.52587	6	1	5	1	2	7	1
0.790969	1	1	4	1	2	7	1
0.629481	2	1	4	1	2	7	1
0.666958	2	1	4	1	2	7	1
0.700382	2	1	4	1	2	7	1
0.81322	2	1	4	1	2	7	1
0.678556	3	1	4	1	2	7	1
0.791214	3	1	4	1	2	7	1
0.791937	3	1	4	1	2	7	1
0.812853	3	1	4	1	2	7	1
0.652569	5	1	4	1	2	7	1
0.720791	5	1	4	1	2	7	1
0.78486	6	1	4	1	2	7	1
0.775263	7	1	4	1	2	7	1
0.781934	8	1	4	1	2	7	1
0.786094	1	1	3	1	2	7	1
0.575666	1	1	6	2	1	7	1
0.595324	1	1	6	2	1	7	1
0.598139	1	1	6	2	1	7	1
0.599903	1	1	6	2	1	7	1
0.601289	1	1	6	2	1	7	1
0.613774	1	1	6	2	1	7	1
0.615652	1	1	6	2	1	7	1
0.618984	1	1	6	2	1	7	1
0.622192	1	1	6	2	1	7	1
0.648978	1	1	6	2	1	7	1
0.683267	1	1	6	2	1	7	1
0.574006	2	1	6	2	1	7	1
0.616648	2	1	6	2	1	7	1
0.652461	2	1	6	2	1	7	1
0.694812	2	1	6	2	1	7	1
0.715366	2	1	6	2	1	7	1
0.73301	2	1	6	2	1	7	1
0.662878	3	1	6	2	1	7	1
0.720577	3	1	6	2	1	7	1
0.558029	1	1	5	2	1	7	1
0.588558	1	1	5	2	1	7	1
0.609449	1	1	5	2	1	7	1
0.622858	1	1	5	2	1	7	1
0.648863	1	1	5	2	1	7	1
0.597818	2	1	5	2	1	7	1
0.600583	2	1	5	2	1	7	1
0.617117	2	1	5	2	1	7	1
0.620206	2	1	5	2	1	7	1
0.632992	2	1	5	2	1	7	1
0.727304	2	1	5	2	1	7	1
0.728616	2	1	5	2	1	7	1
0.734571	2	1	5	2	1	7	1
0.593163	3	1	5	2	1	7	1
0.617822	3	1	5	2	1	7	1
0.621206	3	1	5	2	1	7	1
0.643789	3	1	5	2	1	7	1
0.593886	4	1	5	2	1	7	1
0.612503	4	1	5	2	1	7	1
0.632943	4	1	5	2	1	7	1
0.670548	4	1	5	2	1	7	1
0.7033	5	1	5	2	1	7	1
0.644451	6	1	5	2	1	7	1
0.516218	1	1	4	2	1	7	1
0.591775	1	1	4	2	1	7	1
0.629152	1	1	4	2	1	7	1
0.473657	2	1	4	2	1	7	1
0.515627	2	1	4	2	1	7	1
0.62341	2	1	4	2	1	7	1
0.651406	2	1	4	2	1	7	1
0.657148	2	1	4	2	1	7	1
0.609131	3	1	4	2	1	7	1
0.639181	3	1	4	2	1	7	1
0.643917	4	1	4	2	1	7	1
0.711016	6	1	4	2	1	7	1
0.610497	7	1	4	2	1	7	1
0.640871	8	1	4	2	1	7	1
0.607831	1	1	6	1	1	7	1
0.616336	1	1	6	1	1	7	1
0.667132	1	1	6	1	1	7	1
0.691477	1	1	6	1	1	7	1
0.708071	1	1	6	1	1	7	1
0.715582	1	1	6	1	1	7	1
0.620047	2	1	6	1	1	7	1
0.7047	3	1	6	1	1	7	1
0.663226	6	1	6	1	1	7	1
0.737081	6	1	6	1	1	7	1
0.679526	7	1	6	1	1	7	1
0.587825	1	1	5	1	1	7	1
0.595562	1	1	5	1	1	7	1
0.597885	1	1	5	1	1	7	1
0.6185	1	1	5	1	1	7	1
0.618828	1	1	5	1	1	7	1
0.623508	1	1	5	1	1	7	1
0.627751	1	1	5	1	1	7	1
0.644257	1	1	5	1	1	7	1
0.690102	1	1	5	1	1	7	1
0.671374	2	1	5	1	1	7	1
0.682237	2	1	5	1	1	7	1
0.783734	2	1	5	1	1	7	1
0.637071	3	1	5	1	1	7	1
0.668137	3	1	5	1	1	7	1
0.695725	3	1	5	1	1	7	1
0.714174	3	1	5	1	1	7	1
0.728588	3	1	5	1	1	7	1
0.594364	4	1	5	1	1	7	1
0.727091	4	1	5	1	1	7	1
0.738874	4	1	5	1	1	7	1
0.742189	4	1	5	1	1	7	1
0.636796	5	1	5	1	1	7	1
0.688134	5	1	5	1	1	7	1
0.720264	5	1	5	1	1	7	1
0.793763	5	1	5	1	1	7	1
0.709723	6	1	5	1	1	7	1
0.510699	1	1	4	1	1	7	1
0.512075	1	1	4	1	1	7	1
0.55095	1	1	4	1	1	7	1
0.606787	1	1	4	1	1	7	1
0.613964	1	1	4	1	1	7	1
0.764337	1	1	4	1	1	7	1
0.613146	2	1	4	1	1	7	1
0.642008	2	1	4	1	1	7	1
0.53803	3	1	4	1	1	7	1
0.594395	3	1	4	1	1	7	1
0.672732	3	1	4	1	1	7	1
0.760057	3	1	4	1	1	7	1
0.796612	3	1	4	1	1	7	1
0.585213	4	1	4	1	1	7	1
0.715673	4	1	4	1	1	7	1
0.60702	5	1	4	1	1	7	1
0.68657	5	1	4	1	1	7	1
0.700098	5	1	4	1	1	7	1
0.773902	5	1	4	1	1	7	1
0.594354	6	1	4	1	1	7	1
0.670046	6	1	4	1	1	7	1
0.737764	6	1	4	1	1	7	1
0.768365	6	1	4	1	1	7	1
0.77642	7	1	4	1	1	7	1
0.661363	2	1	3	1	1	7	1
0.618107	4	1	3	1	1	7	1
0.352385	1	1	5	2	4	6	1
0.640738	2	1	4	2	4	6	1
0.572032	1	1	6	2	3	6	1
0.593949	1	1	6	2	3	6	1
0.608528	1	1	6	2	3	6	1
0.618051	1	1	6	2	3	6	1
0.629042	1	1	6	2	3	6	1
0.668591	1	1	6	2	3	6	1
0.723275	1	1	6	2	3	6	1
0.564132	1	1	5	2	3	6	1
0.66446	2	1	5	2	3	6	1
0.632108	3	1	5	2	3	6	1
0.708775	4	1	5	2	3	6	1
0.582405	2	1	4	2	3	6	1
0.700456	3	1	4	2	3	6	1
0.641643	4	1	4	2	3	6	1
0.55235	1	1	6	1	3	6	1
0.648437	1	1	6	1	3	6	1
0.779093	1	1	6	1	3	6	1
0.792275	2	1	6	1	3	6	1
0.697154	3	1	5	1	3	6	1
0.627895	1	1	4	1	3	6	1
0.816859	3	1	4	1	3	6	1
0.707743	1	1	7	2	2	6	1
0.688884	2	1	7	2	2	6	1
0.728229	2	1	7	2	2	6	1
0.630661	1	2	6	2	2	6	1
0.741277	4	2	6	2	2	6	1
0.588521	1	1	6	2	2	6	1
0.604545	1	1	6	2	2	6	1
0.620153	1	1	6	2	2	6	1
0.621583	1	1	6	2	2	6	1
0.624426	1	1	6	2	2	6	1
0.626002	1	1	6	2	2	6	1
0.628004	1	1	6	2	2	6	1
0.631005	1	1	6	2	2	6	1
0.635987	1	1	6	2	2	6	1
0.641579	1	1	6	2	2	6	1
0.652229	1	1	6	2	2	6	1
0.652788	1	1	6	2	2	6	1
0.653105	1	1	6	2	2	6	1
0.658087	1	1	6	2	2	6	1
0.65905	1	1	6	2	2	6	1
0.66294	1	1	6	2	2	6	1
0.666718	1	1	6	2	2	6	1
0.668351	1	1	6	2	2	6	1
0.676466	1	1	6	2	2	6	1
0.685606	1	1	6	2	2	6	1
0.685622	1	1	6	2	2	6	1
0.693287	1	1	6	2	2	6	1
0.699874	1	1	6	2	2	6	1
0.704761	1	1	6	2	2	6	1
0.725175	1	1	6	2	2	6	1
0.770576	1	1	6	2	2	6	1
0.611683	2	1	6	2	2	6	1
0.671845	2	1	6	2	2	6	1
0.689975	2	1	6	2	2	6	1
0.693022	2	1	6	2	2	6	1
0.736622	2	1	6	2	2	6	1
0.769909	2	1	6	2	2	6	1
0.789827	2	1	6	2	2	6	1
0.802286	2	1	6	2	2	6	1
0.611057	3	1	6	2	2	6	1
0.639246	3	1	6	2	2	6	1
0.703608	3	1	6	2	2	6	1
0.737599	3	1	6	2	2	6	1
0.798826	3	1	6	2	2	6	1
0.653617	4	1	6	2	2	6	1
0.709157	6	1	6	2	2	6	1
0.645832	3	2	5	2	2	6	1
0.599032	5	2	5	2	2	6	1
0.663742	5	2	5	2	2	6	1
0.491655	1	1	5	2	2	6	1
0.607251	1	1	5	2	2	6	1
0.619966	1	1	5	2	2	6	1
0.624072	1	1	5	2	2	6	1
0.629578	1	1	5	2	2	6	1
0.65018	1	1	5	2	2	6	1
0.66111	1	1	5	2	2	6	1
0.703671	1	1	5	2	2	6	1
0.788577	1	1	5	2	2	6	1
0.599383	2	1	5	2	2	6	1
0.604986	2	1	5	2	2	6	1
0.614518	2	1	5	2	2	6	1
0.614731	2	1	5	2	2	6	1
0.62457	2	1	5	2	2	6	1
0.627889	2	1	5	2	2	6	1
0.632471	2	1	5	2	2	6	1
0.640783	2	1	5	2	2	6	1
0.674554	2	1	5	2	2	6	1
0.674646	2	1	5	2	2	6	1
0.684699	2	1	5	2	2	6	1
0.69343	2	1	5	2	2	6	1
0.727328	2	1	5	2	2	6	1
0.73661	2	1	5	2	2	6	1
0.781525	2	1	5	2	2	6	1
0.594344	3	1	5	2	2	6	1
0.596156	3	1	5	2	2	6	1
0.607561	3	1	5	2	2	6	1
0.627052	3	1	5	2	2	6	1
0.648534	3	1	5	2	2	6	1
0.662872	3	1	5	2	2	6	1
0.673023	3	1	5	2	2	6	1
0.675864	3	1	5	2	2	6	1
0.684254	3	1	5	2	2	6	1
0.701458	3	1	5	2	2	6	1
0.768656	3	1	5	2	2	6	1
0.78179	3	1	5	2	2	6	1
0.810184	3	1	5	2	2	6	1
0.597038	4	1	5	2	2	6	1
0.653522	4	1	5	2	2	6	1
0.672043	4	1	5	2	2	6	1
0.682695	4	1	5	2	2	6	1
0.694427	4	1	5	2	2	6	1
0.696721	4	1	5	2	2	6	1
0.672709	5	1	5	2	2	6	1
0.686943	6	1	5	2	2	6	1
0.702845	6	1	5	2	2	6	1
0.720618	6	1	5	2	2	6	1
0.737262	6	1	5	2	2	6	1
0.723892	7	1	5	2	2	6	1
0.67336	1	1	4	2	2	6	1
0.690695	2	1	4	2	2	6	1
0.739675	2	1	4	2	2	6	1
0.602289	3	1	4	2	2	6	1
0.65329	5	1	4	2	2	6	1
0.734085	5	1	4	2	2	6	1
0.773492	6	1	4	2	2	6	1
0.573205	1	1	6	1	2	6	1
0.627393	1	1	6	1	2	6	1
0.66759	1	1	6	1	2	6	1
0.681918	1	1	6	1	2	6	1
0.716498	1	1	6	1	2	6	1
0.841091	1	1	6	1	2	6	1
0.619968	2	1	6	1	2	6	1
0.647931	2	1	6	1	2	6	1
0.720187	2	1	6	1	2	6	1
0.725248	2	1	6	1	2	6	1
0.74035	2	1	6	1	2	6	1
0.756783	2	1	6	1	2	6	1
0.602939	3	1	6	1	2	6	1
0.685442	3	1	6	1	2	6	1
0.723167	3	1	6	1	2	6	1
0.745906	3	1	6	1	2	6	1
0.774277	3	1	6	1	2	6	1
0.723189	4	1	6	1	2	6	1
0.742483	4	1	6	1	2	6	1
0.743699	4	1	6	1	2	6	1
0.761624	4	1	6	1	2	6	1
0.705787	5	1	6	1	2	6	1
0.71963	5	1	6	1	2	6	1
0.753141	5	1	6	1	2	6	1
0.775485	5	1	6	1	2	6	1
0.787507	5	1	6	1	2	6	1
0.648941	6	1	6	1	2	6	1
0.795022	7	1	6	1	2	6	1
0.647619	1	1	5	1	2	6	1
0.737509	1	1	5	1	2	6	1
0.773842	1	1	5	1	2	6	1
0.624451	2	1	5	1	2	6	1
0.653576	2	1	5	1	2	6	1
0.669776	2	1	5	1	2	6	1
0.681234	2	1	5	1	2	6	1
0.710409	2	1	5	1	2	6	1
0.715702	2	1	5	1	2	6	1
0.732967	2	1	5	1	2	6	1
0.782223	2	1	5	1	2	6	1
0.783522	2	1	5	1	2	6	1
0.706461	3	1	5	1	2	6	1
0.713452	3	1	5	1	2	6	1
0.824709	3	1	5	1	2	6	1
0.706341	4	1	5	1	2	6	1
0.720412	4	1	5	1	2	6	1
0.727061	4	1	5	1	2	6	1
0.732589	4	1	5	1	2	6	1
0.756575	4	1	5	1	2	6	1
0.757712	4	1	5	1	2	6	1
0.787928	4	1	5	1	2	6	1
0.729559	5	1	5	1	2	6	1
0.768423	5	1	5	1	2	6	1
0.783954	5	1	5	1	2	6	1
0.803115	5	1	5	1	2	6	1
0.818875	5	1	5	1	2	6	1
0.666036	6	1	5	1	2	6	1
0.758067	6	1	5	1	2	6	1
0.796485	6	1	5	1	2	6	1
0.684346	1	1	4	1	2	6	1
0.744152	1	1	4	1	2	6	1
0.651676	2	1	4	1	2	6	1
0.682272	2	1	4	1	2	6	1
0.699636	2	1	4	1	2	6	1
0.645995	3	1	4	1	2	6	1
0.682051	3	1	4	1	2	6	1
0.710247	3	1	4	1	2	6	1
0.715034	3	1	4	1	2	6	1
0.720901	3	1	4	1	2	6	1
0.734211	3	1	4	1	2	6	1
0.674886	4	1	4	1	2	6	1
0.716237	5	1	4	1	2	6	1
0.808789	5	1	4	1	2	6	1
0.770577	7	1	4	1	2	6	1
0.654036	7	1	3	1	2	6	1
0.695445	1	1	7	2	1	6	1
0.699077	4	1	7	2	1	6	1
0.559436	1	1	6	2	1	6	1
0.616292	1	1	6	2	1	6	1
0.624506	1	1	6	2	1	6	1
0.629373	1	1	6	2	1	6	1
0.630818	1	1	6	2	1	6	1
0.630847	1	1	6	2	1	6	1
0.632629	1	1	6	2	1	6	1
0.652142	1	1	6	2	1	6	1
0.658196	1	1	6	2	1	6	1
0.686632	1	1	6	2	1	6	1
0.701551	1	1	6	2	1	6	1
0.714751	1	1	6	2	1	6	1
0.754302	1	1	6	2	1	6	1
0.606865	2	1	6	2	1	6	1
0.672902	2	1	6	2	1	6	1
0.674734	3	1	6	2	1	6	1
0.723576	3	1	6	2	1	6	1
0.678513	4	1	6	2	1	6	1
0.708552	4	1	6	2	1	6	1
0.731221	4	1	6	2	1	6	1
0.718699	5	1	6	2	1	6	1
0.734959	2	2	5	2	1	6	1
0.577648	1	1	5	2	1	6	1
0.579621	1	1	5	2	1	6	1
0.602223	1	1	5	2	1	6	1
0.626956	1	1	5	2	1	6	1
0.633086	1	1	5	2	1	6	1
0.64006	1	1	5	2	1	6	1
0.658685	1	1	5	2	1	6	1
0.671295	1	1	5	2	1	6	1
0.702874	1	1	5	2	1	6	1
0.584907	2	1	5	2	1	6	1
0.604244	2	1	5	2	1	6	1
0.60589	2	1	5	2	1	6	1
0.63347	2	1	5	2	1	6	1
0.688245	2	1	5	2	1	6	1
0.695572	2	1	5	2	1	6	1
0.697684	2	1	5	2	1	6	1
0.699586	2	1	5	2	1	6	1
0.713041	2	1	5	2	1	6	1
0.72595	2	1	5	2	1	6	1
0.726768	2	1	5	2	1	6	1
0.562497	3	1	5	2	1	6	1
0.662801	3	1	5	2	1	6	1
0.674265	3	1	5	2	1	6	1
0.695265	3	1	5	2	1	6	1
0.651914	4	1	5	2	1	6	1
0.655478	4	1	5	2	1	6	1
0.666851	5	1	5	2	1	6	1
0.6789	6	1	5	2	1	6	1
0.706073	1	1	4	2	1	6	1
0.6628	2	1	4	2	1	6	1
0.673789	6	1	4	2	1	6	1
0.686154	1	1	7	1	1	6	1
0.750319	4	1	7	1	1	6	1
0.614977	1	1	6	1	1	6	1
0.632906	1	1	6	1	1	6	1
0.635265	1	1	6	1	1	6	1
0.639613	1	1	6	1	1	6	1
0.649425	1	1	6	1	1	6	1
0.651462	1	1	6	1	1	6	1
0.671088	1	1	6	1	1	6	1
0.684081	1	1	6	1	1	6	1
0.691072	1	1	6	1	1	6	1
0.698445	1	1	6	1	1	6	1
0.698747	1	1	6	1	1	6	1
0.726192	1	1	6	1	1	6	1
0.740704	1	1	6	1	1	6	1
0.79386	1	1	6	1	1	6	1
0.593227	2	1	6	1	1	6	1
0.657633	2	1	6	1	1	6	1
0.66024	2	1	6	1	1	6	1
0.666174	2	1	6	1	1	6	1
0.697128	2	1	6	1	1	6	1
0.718604	2	1	6	1	1	6	1
0.779485	2	1	6	1	1	6	1
0.846255	2	1	6	1	1	6	1
0.681482	3	1	6	1	1	6	1
0.707117	3	1	6	1	1	6	1
0.725743	3	1	6	1	1	6	1
0.734717	3	1	6	1	1	6	1
0.735721	3	1	6	1	1	6	1
0.74614	3	1	6	1	1	6	1
0.680913	4	1	6	1	1	6	1
0.743006	4	1	6	1	1	6	1
0.783946	4	1	6	1	1	6	1
0.706489	5	1	6	1	1	6	1
0.707959	5	1	6	1	1	6	1
0.734115	5	1	6	1	1	6	1
0.641583	7	1	6	1	1	6	1
0.622757	1	1	5	1	1	6	1
0.636814	1	1	5	1	1	6	1
0.661471	1	1	5	1	1	6	1
0.72601	1	1	5	1	1	6	1
0.828302	1	1	5	1	1	6	1
0.626131	2	1	5	1	1	6	1
0.673389	2	1	5	1	1	6	1
0.674535	2	1	5	1	1	6	1
0.719344	2	1	5	1	1	6	1
0.719996	2	1	5	1	1	6	1
0.736359	2	1	5	1	1	6	1
0.786133	2	1	5	1	1	6	1
0.822022	2	1	5	1	1	6	1
0.601967	3	1	5	1	1	6	1
0.64607	3	1	5	1	1	6	1
0.664006	3	1	5	1	1	6	1
0.757498	3	1	5	1	1	6	1
0.788583	3	1	5	1	1	6	1
0.664862	4	1	5	1	1	6	1
0.665094	4	1	5	1	1	6	1
0.702531	4	1	5	1	1	6	1
0.764161	4	1	5	1	1	6	1
0.691831	5	1	5	1	1	6	1
0.761739	5	1	5	1	1	6	1
0.768643	7	1	5	1	1	6	1
0.494661	1	1	4	1	1	6	1
0.649859	2	1	4	1	1	6	1
0.656094	2	1	4	1	1	6	1
0.656761	2	1	4	1	1	6	1
0.674246	2	1	4	1	1	6	1
0.659371	3	1	4	1	1	6	1
0.682329	3	1	4	1	1	6	1
0.720916	3	1	4	1	1	6	1
0.728467	3	1	4	1	1	6	1
0.594195	4	1	4	1	1	6	1
0.637705	4	1	4	1	1	6	1
0.647227	4	1	4	1	1	6	1
0.668632	4	1	4	1	1	6	1
0.70384	4	1	4	1	1	6	1
0.636229	6	1	4	1	1	6	1
0.678602	6	1	4	1	1	6	1
0.700271	6	1	4	1	1	6	1
0.732045	8	1	4	1	1	6	1
0.65833	6	1	3	1	1	6	1
0.669579	2	1	5	2	4	5	1
0.671974	2	1	5	2	4	5	1
0.727996	3	1	5	3	3	5	1
0.722035	1	1	6	2	3	5	1
0.789344	1	1	6	2	3	5	1
0.614556	2	1	6	2	3	5	1
0.654867	2	1	6	2	3	5	1
0.689578	2	1	6	2	3	5	1
0.661137	3	1	6	2	3	5	1
0.717107	3	1	6	2	3	5	1
0.731978	3	1	6	2	3	5	1
0.740881	3	1	6	2	3	5	1
0.723083	5	1	6	2	3	5	1
0.75166	7	1	6	2	3	5	1
0.687357	1	1	5	2	3	5	1
0.724373	1	1	5	2	3	5	1
0.435938	2	1	5	2	3	5	1
0.606147	2	1	5	2	3	5	1
0.63564	2	1	5	2	3	5	1
0.647509	2	1	5	2	3	5	1
0.664904	2	1	5	2	3	5	1
0.727401	2	1	5	2	3	5	1
0.73339	2	1	5	2	3	5	1
0.788578	2	1	5	2	3	5	1
0.602021	3	1	5	2	3	5	1
0.661911	3	1	5	2	3	5	1
0.667369	3	1	5	2	3	5	1
0.677321	3	1	5	2	3	5	1
0.680519	3	1	5	2	3	5	1
0.662551	4	1	5	2	3	5	1
0.719548	4	1	5	2	3	5	1
0.773741	5	1	5	2	3	5	1
0.647442	7	1	5	2	3	5	1
0.706405	2	1	4	2	3	5	1
0.709494	2	1	4	2	3	5	1
0.601964	4	1	4	2	3	5	1
0.678662	1	1	6	1	3	5	1
0.713478	1	1	6	1	3	5	1
0.718317	1	1	6	1	3	5	1
0.729222	1	1	6	1	3	5	1
0.730082	1	1	6	1	3	5	1
0.787318	1	1	6	1	3	5	1
0.752909	2	1	6	1	3	5	1
0.753994	2	1	6	1	3	5	1
0.748507	3	1	6	1	3	5	1
0.769546	3	1	6	1	3	5	1
0.742656	4	1	6	1	3	5	1
0.766335	4	1	6	1	3	5	1
0.650119	5	1	6	1	3	5	1
0.764481	5	1	6	1	3	5	1
0.761822	6	1	6	1	3	5	1
0.655257	1	1	5	1	3	5	1
0.671064	2	1	5	1	3	5	1
0.696501	2	1	5	1	3	5	1
0.756895	2	1	5	1	3	5	1
0.768651	2	1	5	1	3	5	1
0.830924	2	1	5	1	3	5	1
0.749933	3	1	5	1	3	5	1
0.662414	5	1	5	1	3	5	1
0.723452	5	1	5	1	3	5	1
0.564465	3	1	4	1	3	5	1
0.931317	4	1	4	1	3	5	1
0.691601	5	1	4	1	3	5	1
0.799197	5	1	4	1	3	5	1
0.766857	7	1	4	1	3	5	1
0.825969	8	1	4	1	3	5	1
0.561761	2	1	3	1	3	5	1
0.65715	3	2	5	3	2	5	1
0.777095	5	1	7	2	2	5	1
0.821081	6	1	7	2	2	5	1
0.617487	1	1	6	2	2	5	1
0.62461	1	1	6	2	2	5	1
0.665725	1	1	6	2	2	5	1
0.668879	1	1	6	2	2	5	1
0.679454	1	1	6	2	2	5	1
0.716386	1	1	6	2	2	5	1
0.72107	1	1	6	2	2	5	1
0.757664	1	1	6	2	2	5	1
0.770836	1	1	6	2	2	5	1
0.674823	2	1	6	2	2	5	1
0.701537	2	1	6	2	2	5	1
0.702363	2	1	6	2	2	5	1
0.707153	2	1	6	2	2	5	1
0.740571	2	1	6	2	2	5	1
0.798097	2	1	6	2	2	5	1
0.799245	2	1	6	2	2	5	1
0.664737	3	1	6	2	2	5	1
0.676347	3	1	6	2	2	5	1
0.715978	3	1	6	2	2	5	1
0.715979	3	1	6	2	2	5	1
0.722381	3	1	6	2	2	5	1
0.756304	3	1	6	2	2	5	1
0.793497	3	1	6	2	2	5	1
0.640478	4	1	6	2	2	5	1
0.734738	4	1	6	2	2	5	1
0.753875	4	1	6	2	2	5	1
0.75829	4	1	6	2	2	5	1
0.771968	4	1	6	2	2	5	1
0.785186	4	1	6	2	2	5	1
0.79789	4	1	6	2	2	5	1
0.806292	4	1	6	2	2	5	1
0.720061	5	1	6	2	2	5	1
0.852508	5	1	6	2	2	5	1
0.635319	7	1	6	2	2	5	1
0.582473	1	1	5	2	2	5	1
0.628777	1	1	5	2	2	5	1
0.640639	1	1	5	2	2	5	1
0.696305	1	1	5	2	2	5	1
0.781751	1	1	5	2	2	5	1
0.791093	1	1	5	2	2	5	1
0.595048	2	1	5	2	2	5	1
0.603763	2	1	5	2	2	5	1
0.612247	2	1	5	2	2	5	1
0.623563	2	1	5	2	2	5	1
0.625092	2	1	5	2	2	5	1
0.628892	2	1	5	2	2	5	1
0.632821	2	1	5	2	2	5	1
0.642563	2	1	5	2	2	5	1
0.657388	2	1	5	2	2	5	1
0.670812	2	1	5	2	2	5	1
0.678288	2	1	5	2	2	5	1
0.731008	2	1	5	2	2	5	1
0.749253	2	1	5	2	2	5	1
0.781615	2	1	5	2	2	5	1
0.573457	3	1	5	2	2	5	1
0.60061	3	1	5	2	2	5	1
0.618009	3	1	5	2	2	5	1
0.631299	3	1	5	2	2	5	1
0.635577	3	1	5	2	2	5	1
0.652223	3	1	5	2	2	5	1
0.659602	3	1	5	2	2	5	1
0.659687	3	1	5	2	2	5	1
0.663512	3	1	5	2	2	5	1
0.693504	3	1	5	2	2	5	1
0.698403	3	1	5	2	2	5	1
0.716206	3	1	5	2	2	5	1
0.740069	3	1	5	2	2	5	1
0.746098	3	1	5	2	2	5	1
0.7578	3	1	5	2	2	5	1
0.586087	4	1	5	2	2	5	1
0.625982	4	1	5	2	2	5	1
0.626629	4	1	5	2	2	5	1
0.63122	4	1	5	2	2	5	1
0.641415	4	1	5	2	2	5	1
0.645946	4	1	5	2	2	5	1
0.649786	4	1	5	2	2	5	1
0.654227	4	1	5	2	2	5	1
0.657297	4	1	5	2	2	5	1
0.661741	4	1	5	2	2	5	1
0.676114	4	1	5	2	2	5	1
0.698691	4	1	5	2	2	5	1
0.722996	4	1	5	2	2	5	1
0.732524	4	1	5	2	2	5	1
0.734865	4	1	5	2	2	5	1
0.666648	5	1	5	2	2	5	1
0.681264	5	1	5	2	2	5	1
0.684443	5	1	5	2	2	5	1
0.687075	5	1	5	2	2	5	1
0.688869	5	1	5	2	2	5	1
0.704045	5	1	5	2	2	5	1
0.802415	5	1	5	2	2	5	1
0.708182	6	1	5	2	2	5	1
0.718909	6	1	5	2	2	5	1
0.746696	7	1	5	2	2	5	1
0.756339	7	1	5	2	2	5	1
0.582064	8	1	5	2	2	5	1
0.698021	2	1	4	2	2	5	1
0.745539	2	1	4	2	2	5	1
0.654311	3	1	4	2	2	5	1
0.710531	3	1	4	2	2	5	1
0.817994	3	1	4	2	2	5	1
0.621913	4	1	4	2	2	5	1
0.740307	4	1	4	2	2	5	1
0.873383	4	1	4	2	2	5	1
0.772763	2	1	7	1	2	5	1
0.609001	1	1	6	1	2	5	1
0.6168	1	1	6	1	2	5	1
0.675851	1	1	6	1	2	5	1
0.677304	1	1	6	1	2	5	1
0.681317	1	1	6	1	2	5	1
0.701538	1	1	6	1	2	5	1
0.704316	1	1	6	1	2	5	1
0.714321	1	1	6	1	2	5	1
0.717878	1	1	6	1	2	5	1
0.73114	1	1	6	1	2	5	1
0.753051	1	1	6	1	2	5	1
0.775811	1	1	6	1	2	5	1
0.835106	1	1	6	1	2	5	1
0.617388	2	1	6	1	2	5	1
0.639359	2	1	6	1	2	5	1
0.673876	2	1	6	1	2	5	1
0.685612	2	1	6	1	2	5	1
0.704282	2	1	6	1	2	5	1
0.706773	2	1	6	1	2	5	1
0.708908	2	1	6	1	2	5	1
0.727594	2	1	6	1	2	5	1
0.757557	2	1	6	1	2	5	1
0.760772	2	1	6	1	2	5	1
0.832254	2	1	6	1	2	5	1
0.689493	3	1	6	1	2	5	1
0.696638	3	1	6	1	2	5	1
0.706007	3	1	6	1	2	5	1
0.706213	3	1	6	1	2	5	1
0.706785	3	1	6	1	2	5	1
0.716979	3	1	6	1	2	5	1
0.718883	3	1	6	1	2	5	1
0.733537	3	1	6	1	2	5	1
0.738718	3	1	6	1	2	5	1
0.765277	3	1	6	1	2	5	1
0.766018	3	1	6	1	2	5	1
0.775921	3	1	6	1	2	5	1
0.782916	3	1	6	1	2	5	1
0.803354	3	1	6	1	2	5	1
0.680053	4	1	6	1	2	5	1
0.697224	4	1	6	1	2	5	1
0.703635	4	1	6	1	2	5	1
0.721667	4	1	6	1	2	5	1
0.732794	4	1	6	1	2	5	1
0.741464	4	1	6	1	2	5	1
0.748775	4	1	6	1	2	5	1
0.750644	4	1	6	1	2	5	1
0.752677	4	1	6	1	2	5	1
0.761976	4	1	6	1	2	5	1
0.775527	4	1	6	1	2	5	1
0.797565	4	1	6	1	2	5	1
0.807502	4	1	6	1	2	5	1
0.821793	4	1	6	1	2	5	1
0.678044	5	1	6	1	2	5	1
0.689051	5	1	6	1	2	5	1
0.711869	5	1	6	1	2	5	1
0.721407	5	1	6	1	2	5	1
0.734386	5	1	6	1	2	5	1
0.769987	5	1	6	1	2	5	1
0.772146	5	1	6	1	2	5	1
0.777384	5	1	6	1	2	5	1
0.712229	6	1	6	1	2	5	1
0.750816	6	1	6	1	2	5	1
0.680932	7	1	6	1	2	5	1
0.75695	7	1	6	1	2	5	1
0.743377	8	1	6	1	2	5	1
0.680482	1	1	5	1	2	5	1
0.720398	1	1	5	1	2	5	1
0.737149	1	1	5	1	2	5	1
0.75452	1	1	5	1	2	5	1
0.779329	1	1	5	1	2	5	1
0.616673	2	1	5	1	2	5	1
0.662453	2	1	5	1	2	5	1
0.668109	2	1	5	1	2	5	1
0.672061	2	1	5	1	2	5	1
0.693078	2	1	5	1	2	5	1
0.717544	2	1	5	1	2	5	1
0.734295	2	1	5	1	2	5	1
0.738715	2	1	5	1	2	5	1
0.752818	2	1	5	1	2	5	1
0.774221	2	1	5	1	2	5	1
0.785381	2	1	5	1	2	5	1
0.796828	2	1	5	1	2	5	1
0.797431	2	1	5	1	2	5	1
0.58348	3	1	5	1	2	5	1
0.623506	3	1	5	1	2	5	1
0.64926	3	1	5	1	2	5	1
0.676253	3	1	5	1	2	5	1
0.681262	3	1	5	1	2	5	1
0.696059	3	1	5	1	2	5	1
0.706979	3	1	5	1	2	5	1
0.708832	3	1	5	1	2	5	1
0.709026	3	1	5	1	2	5	1
0.714575	3	1	5	1	2	5	1
0.719065	3	1	5	1	2	5	1
0.721332	3	1	5	1	2	5	1
0.722061	3	1	5	1	2	5	1
0.730721	3	1	5	1	2	5	1
0.768394	3	1	5	1	2	5	1
0.773323	3	1	5	1	2	5	1
0.795449	3	1	5	1	2	5	1
0.809358	3	1	5	1	2	5	1
0.836744	3	1	5	1	2	5	1
0.63099	4	1	5	1	2	5	1
0.639668	4	1	5	1	2	5	1
0.643185	4	1	5	1	2	5	1
0.650771	4	1	5	1	2	5	1
0.669193	4	1	5	1	2	5	1
0.66948	4	1	5	1	2	5	1
0.702274	4	1	5	1	2	5	1
0.711814	4	1	5	1	2	5	1
0.759662	4	1	5	1	2	5	1
0.762991	4	1	5	1	2	5	1
0.786008	4	1	5	1	2	5	1
0.798039	4	1	5	1	2	5	1
0.805286	4	1	5	1	2	5	1
0.808331	4	1	5	1	2	5	1
0.849259	4	1	5	1	2	5	1
0.887326	4	1	5	1	2	5	1
0.608923	5	1	5	1	2	5	1
0.644158	5	1	5	1	2	5	1
0.667019	5	1	5	1	2	5	1
0.675602	5	1	5	1	2	5	1
0.717245	5	1	5	1	2	5	1
0.750736	5	1	5	1	2	5	1
0.677922	6	1	5	1	2	5	1
0.743587	7	1	5	1	2	5	1
0.583124	1	1	4	1	2	5	1
0.676087	1	1	4	1	2	5	1
0.703273	1	1	4	1	2	5	1
0.783978	1	1	4	1	2	5	1
0.777707	2	1	4	1	2	5	1
0.853982	2	1	4	1	2	5	1
0.736331	3	1	4	1	2	5	1
0.631497	4	1	4	1	2	5	1
0.661603	4	1	4	1	2	5	1
0.800377	4	1	4	1	2	5	1
0.667898	5	1	4	1	2	5	1
0.705468	6	1	4	1	2	5	1
0.716353	6	1	4	1	2	5	1
0.691046	5	1	3	1	2	5	1
0.795712	6	1	3	1	2	5	1
0.63411	1	1	7	2	1	5	1
0.684278	1	1	6	2	1	5	1
0.711984	1	1	6	2	1	5	1
0.666899	2	1	6	2	1	5	1
0.696746	3	1	6	2	1	5	1
0.675289	5	1	6	2	1	5	1
0.659397	6	1	6	2	1	5	1
0.615948	1	1	5	2	1	5	1
0.631357	1	1	5	2	1	5	1
0.66805	1	1	5	2	1	5	1
0.680119	1	1	5	2	1	5	1
0.647117	2	1	5	2	1	5	1
0.651763	2	1	5	2	1	5	1
0.662718	2	1	5	2	1	5	1
0.673117	2	1	5	2	1	5	1
0.746907	2	1	5	2	1	5	1
0.797179	2	1	5	2	1	5	1
0.614363	3	1	5	2	1	5	1
0.634738	3	1	5	2	1	5	1
0.637913	3	1	5	2	1	5	1
0.702144	3	1	5	2	1	5	1
0.714996	3	1	5	2	1	5	1
0.629944	4	1	5	2	1	5	1
0.655051	4	1	5	2	1	5	1
0.676997	5	1	5	2	1	5	1
0.803916	5	1	5	2	1	5	1
0.649932	6	1	5	2	1	5	1
0.683777	6	1	5	2	1	5	1
0.688224	4	1	4	2	1	5	1
0.56445	1	1	6	1	1	5	1
0.669957	1	1	6	1	1	5	1
0.745325	1	1	6	1	1	5	1
0.680156	2	1	6	1	1	5	1
0.689901	2	1	6	1	1	5	1
0.701681	2	1	6	1	1	5	1
0.702446	2	1	6	1	1	5	1
0.742478	2	1	6	1	1	5	1
0.767024	2	1	6	1	1	5	1
0.777216	2	1	6	1	1	5	1
0.949744	2	1	6	1	1	5	1
0.69489	3	1	6	1	1	5	1
0.697724	3	1	6	1	1	5	1
0.704241	3	1	6	1	1	5	1
0.712109	3	1	6	1	1	5	1
0.723204	3	1	6	1	1	5	1
0.727687	3	1	6	1	1	5	1
0.741021	3	1	6	1	1	5	1
0.758748	3	1	6	1	1	5	1
0.760663	3	1	6	1	1	5	1
0.709793	4	1	6	1	1	5	1
0.710875	4	1	6	1	1	5	1
0.729011	4	1	6	1	1	5	1
0.717773	5	1	6	1	1	5	1
0.807258	5	1	6	1	1	5	1
0.702582	6	1	6	1	1	5	1
0.766624	6	1	6	1	1	5	1
0.592614	1	1	5	1	1	5	1
0.655117	1	1	5	1	1	5	1
0.66279	1	1	5	1	1	5	1
0.693402	1	1	5	1	1	5	1
0.708349	1	1	5	1	1	5	1
0.798913	1	1	5	1	1	5	1
0.635362	2	1	5	1	1	5	1
0.638996	2	1	5	1	1	5	1
0.640077	2	1	5	1	1	5	1
0.660066	2	1	5	1	1	5	1
0.766046	2	1	5	1	1	5	1
0.822048	2	1	5	1	1	5	1
0.867155	2	1	5	1	1	5	1
0.684826	3	1	5	1	1	5	1
0.699964	3	1	5	1	1	5	1
0.79378	3	1	5	1	1	5	1
0.660324	4	1	5	1	1	5	1
0.692389	4	1	5	1	1	5	1
0.710975	4	1	5	1	1	5	1
0.662626	5	1	5	1	1	5	1
0.729549	5	1	5	1	1	5	1
0.795662	5	1	5	1	1	5	1
0.662854	6	1	5	1	1	5	1
0.772661	6	1	5	1	1	5	1
0.721764	7	1	5	1	1	5	1
0.758875	7	1	5	1	1	5	1
0.772983	7	1	5	1	1	5	1
0.663167	2	1	4	1	1	5	1
0.612342	4	1	4	1	1	5	1
0.755163	4	1	4	1	1	5	1
0.667016	6	1	4	1	1	5	1
0.83691	8	1	4	1	1	5	1
0.542538	2	1	3	1	8	4	1
0.565873	5	1	3	1	6	4	1
0.610832	3	1	6	1	5	4	1
0.572483	1	1	3	1	5	4	1
0.587916	3	1	3	1	5	4	1
0.738626	2	1	6	1	4	4	1
0.738782	6	1	6	1	4	4	1
0.806707	3	1	5	1	4	4	1
0.666514	1	1	6	2	3	4	1
0.69127	1	1	6	2	3	4	1
0.644213	2	1	6	2	3	4	1
0.698951	2	1	6	2	3	4	1
0.774386	2	1	6	2	3	4	1
0.75187	3	1	6	2	3	4	1
0.760613	3	1	6	2	3	4	1
0.810253	5	1	6	2	3	4	1
0.710129	6	1	6	2	3	4	1
0.707429	1	1	5	2	3	4	1
0.716157	1	1	5	2	3	4	1
0.598114	2	1	5	2	3	4	1
0.6348	2	1	5	2	3	4	1
0.669937	2	1	5	2	3	4	1
0.741821	2	1	5	2	3	4	1
0.633478	3	1	5	2	3	4	1
0.643819	3	1	5	2	3	4	1
0.563778	5	1	5	2	3	4	1
0.681092	5	1	5	2	3	4	1
0.700921	4	1	4	2	3	4	1
0.739506	4	1	4	2	3	4	1
0.66126	5	1	4	2	3	4	1
0.773835	5	1	4	2	3	4	1
0.70106	1	1	6	1	3	4	1
0.772986	1	1	6	1	3	4	1
0.687021	2	1	6	1	3	4	1
0.697867	2	1	6	1	3	4	1
0.823637	2	1	6	1	3	4	1
0.735176	3	1	6	1	3	4	1
0.736257	3	1	6	1	3	4	1
0.771753	3	1	6	1	3	4	1
0.686884	4	1	6	1	3	4	1
0.73982	4	1	6	1	3	4	1
0.740191	4	1	6	1	3	4	1
0.740583	4	1	6	1	3	4	1
0.754591	4	1	6	1	3	4	1
0.756072	4	1	6	1	3	4	1
0.757508	4	1	6	1	3	4	1
0.799974	4	1	6	1	3	4	1
0.752289	5	1	6	1	3	4	1
0.775527	5	1	6	1	3	4	1
0.678268	6	1	6	1	3	4	1
0.802601	6	1	6	1	3	4	1
0.808909	6	1	6	1	3	4	1
0.811297	6	1	6	1	3	4	1
0.703169	7	1	6	1	3	4	1
0.793089	7	1	6	1	3	4	1
0.7839	8	1	6	1	3	4	1
0.873403	8	1	6	1	3	4	1
0.642363	1	1	5	1	3	4	1
0.654488	1	1	5	1	3	4	1
0.743239	1	1	5	1	3	4	1
0.622231	2	1	5	1	3	4	1
0.669939	2	1	5	1	3	4	1
0.675463	2	1	5	1	3	4	1
0.678445	2	1	5	1	3	4	1
0.740394	2	1	5	1	3	4	1
0.759628	2	1	5	1	3	4	1
0.62836	3	1	5	1	3	4	1
0.654374	3	1	5	1	3	4	1
0.662733	3	1	5	1	3	4	1
0.692774	3	1	5	1	3	4	1
0.693833	3	1	5	1	3	4	1
0.803304	3	1	5	1	3	4	1
0.655356	4	1	5	1	3	4	1
0.794574	4	1	5	1	3	4	1
0.639172	5	1	5	1	3	4	1
0.769667	5	1	5	1	3	4	1
0.811289	5	1	5	1	3	4	1
0.775497	6	1	5	1	3	4	1
0.602913	7	1	5	1	3	4	1
0.656199	7	1	5	1	3	4	1
0.803587	7	1	5	1	3	4	1
0.872354	8	1	5	1	3	4	1
0.584357	2	1	4	1	3	4	1
0.766209	4	1	4	1	3	4	1
0.750837	5	1	4	1	3	4	1
0.757904	6	1	7	2	2	4	1
0.647841	1	1	6	2	2	4	1
0.668602	2	1	6	2	2	4	1
0.767018	2	1	6	2	2	4	1
0.788638	2	1	6	2	2	4	1
0.694957	3	1	6	2	2	4	1
0.759919	3	1	6	2	2	4	1
0.745889	4	1	6	2	2	4	1
0.821576	4	1	6	2	2	4	1
0.67649	6	1	6	2	2	4	1
0.757199	6	1	6	2	2	4	1
0.763794	6	1	6	2	2	4	1
0.769791	6	1	6	2	2	4	1
0.782738	6	1	6	2	2	4	1
0.569181	1	1	5	2	2	4	1
0.650893	1	1	5	2	2	4	1
0.674046	1	1	5	2	2	4	1
0.679502	1	1	5	2	2	4	1
0.690373	1	1	5	2	2	4	1
0.700293	1	1	5	2	2	4	1
0.602086	2	1	5	2	2	4	1
0.605055	2	1	5	2	2	4	1
0.639847	2	1	5	2	2	4	1
0.644236	2	1	5	2	2	4	1
0.652732	2	1	5	2	2	4	1
0.661176	2	1	5	2	2	4	1
0.673373	2	1	5	2	2	4	1
0.684465	2	1	5	2	2	4	1
0.692341	2	1	5	2	2	4	1
0.729005	2	1	5	2	2	4	1
0.78655	2	1	5	2	2	4	1
0.608598	3	1	5	2	2	4	1
0.616111	3	1	5	2	2	4	1
0.66296	3	1	5	2	2	4	1
0.686122	3	1	5	2	2	4	1
0.625884	4	1	5	2	2	4	1
0.663299	4	1	5	2	2	4	1
0.67087	4	1	5	2	2	4	1
0.736784	4	1	5	2	2	4	1
0.668443	5	1	5	2	2	4	1
0.671649	5	1	5	2	2	4	1
0.637777	6	1	5	2	2	4	1
0.661432	6	1	5	2	2	4	1
0.688045	6	1	5	2	2	4	1
0.759873	6	1	5	2	2	4	1
0.865327	6	1	5	2	2	4	1
0.71562	7	1	5	2	2	4	1
0.810287	8	1	5	2	2	4	1
0.688173	1	1	4	2	2	4	1
0.7733	1	1	4	2	2	4	1
0.721807	2	1	4	2	2	4	1
0.745474	2	1	4	2	2	4	1
0.822465	2	1	4	2	2	4	1
0.675045	3	1	4	2	2	4	1
0.675199	3	1	4	2	2	4	1
0.706453	4	1	4	2	2	4	1
0.734148	4	1	4	2	2	4	1
0.696953	5	1	4	2	2	4	1
0.701349	6	1	4	2	2	4	1
0.884371	4	1	7	1	2	4	1
0.651861	1	1	6	1	2	4	1
0.680568	1	1	6	1	2	4	1
0.690776	1	1	6	1	2	4	1
0.713459	1	1	6	1	2	4	1
0.73038	1	1	6	1	2	4	1
0.776943	1	1	6	1	2	4	1
0.862793	1	1	6	1	2	4	1
0.605185	2	1	6	1	2	4	1
0.698211	2	1	6	1	2	4	1
0.70056	2	1	6	1	2	4	1
0.700891	2	1	6	1	2	4	1
0.753035	2	1	6	1	2	4	1
0.761806	2	1	6	1	2	4	1
0.763189	2	1	6	1	2	4	1
0.80359	2	1	6	1	2	4	1
0.684587	3	1	6	1	2	4	1
0.686175	3	1	6	1	2	4	1
0.709036	3	1	6	1	2	4	1
0.736021	3	1	6	1	2	4	1
0.745006	3	1	6	1	2	4	1
0.78004	3	1	6	1	2	4	1
0.781271	3	1	6	1	2	4	1
0.781891	3	1	6	1	2	4	1
0.797876	3	1	6	1	2	4	1
0.812586	3	1	6	1	2	4	1
0.621311	4	1	6	1	2	4	1
0.625694	4	1	6	1	2	4	1
0.702574	4	1	6	1	2	4	1
0.734033	4	1	6	1	2	4	1
0.744875	4	1	6	1	2	4	1
0.759442	4	1	6	1	2	4	1
0.80404	4	1	6	1	2	4	1
0.810295	4	1	6	1	2	4	1
0.929664	4	1	6	1	2	4	1
0.685641	5	1	6	1	2	4	1
0.729289	5	1	6	1	2	4	1
0.773338	5	1	6	1	2	4	1
0.776586	5	1	6	1	2	4	1
0.857616	5	1	6	1	2	4	1
0.687706	6	1	6	1	2	4	1
0.734071	6	1	6	1	2	4	1
0.750166	6	1	6	1	2	4	1
0.76633	6	1	6	1	2	4	1
0.818286	6	1	6	1	2	4	1
0.748282	7	1	6	1	2	4	1
0.89459	7	1	6	1	2	4	1
0.816398	8	1	6	1	2	4	1
0.61252	1	1	5	1	2	4	1
0.694469	1	1	5	1	2	4	1
0.7771	1	1	5	1	2	4	1
0.590869	2	1	5	1	2	4	1
0.626235	2	1	5	1	2	4	1
0.64971	2	1	5	1	2	4	1
0.65191	2	1	5	1	2	4	1
0.693516	2	1	5	1	2	4	1
0.727969	2	1	5	1	2	4	1
0.740816	2	1	5	1	2	4	1
0.740863	2	1	5	1	2	4	1
0.784159	2	1	5	1	2	4	1
0.793124	2	1	5	1	2	4	1
0.85083	2	1	5	1	2	4	1
0.633987	3	1	5	1	2	4	1
0.697937	3	1	5	1	2	4	1
0.699626	3	1	5	1	2	4	1
0.716215	3	1	5	1	2	4	1
0.717361	3	1	5	1	2	4	1
0.741746	3	1	5	1	2	4	1
0.747704	3	1	5	1	2	4	1
0.77134	3	1	5	1	2	4	1
0.806686	3	1	5	1	2	4	1
0.809349	3	1	5	1	2	4	1
0.634817	4	1	5	1	2	4	1
0.650291	4	1	5	1	2	4	1
0.676883	4	1	5	1	2	4	1
0.680482	4	1	5	1	2	4	1
0.703048	4	1	5	1	2	4	1
0.727563	4	1	5	1	2	4	1
0.735927	4	1	5	1	2	4	1
0.796329	4	1	5	1	2	4	1
0.83797	4	1	5	1	2	4	1
0.617591	5	1	5	1	2	4	1
0.663707	5	1	5	1	2	4	1
0.665737	5	1	5	1	2	4	1
0.685875	5	1	5	1	2	4	1
0.686066	5	1	5	1	2	4	1
0.699027	5	1	5	1	2	4	1
0.701911	5	1	5	1	2	4	1
0.716674	5	1	5	1	2	4	1
0.728354	5	1	5	1	2	4	1
0.753973	5	1	5	1	2	4	1
0.754339	5	1	5	1	2	4	1
0.767015	5	1	5	1	2	4	1
0.773539	5	1	5	1	2	4	1
0.774221	5	1	5	1	2	4	1
0.77617	5	1	5	1	2	4	1
0.865663	5	1	5	1	2	4	1
0.874085	5	1	5	1	2	4	1
0.674765	6	1	5	1	2	4	1
0.789017	6	1	5	1	2	4	1
0.803469	6	1	5	1	2	4	1
0.804853	6	1	5	1	2	4	1
0.816102	6	1	5	1	2	4	1
0.84838	6	1	5	1	2	4	1
0.653123	7	1	5	1	2	4	1
0.698543	7	1	5	1	2	4	1
0.79719	7	1	5	1	2	4	1
0.833153	8	1	5	1	2	4	1
0.647781	1	1	4	1	2	4	1
0.655265	3	1	4	1	2	4	1
0.65919	3	1	4	1	2	4	1
0.8095	3	1	4	1	2	4	1
0.708466	4	1	4	1	2	4	1
0.723354	4	1	4	1	2	4	1
0.730727	4	1	4	1	2	4	1
0.834733	4	1	4	1	2	4	1
0.854164	4	1	4	1	2	4	1
0.764486	5	1	4	1	2	4	1
0.806927	5	1	4	1	2	4	1
0.69863	6	1	4	1	2	4	1
0.764393	6	1	4	1	2	4	1
0.786942	8	1	4	1	2	4	1
0.679439	6	1	3	1	2	4	1
0.803105	6	1	3	1	2	4	1
0.627677	1	1	5	2	1	4	1
0.597061	2	1	5	2	1	4	1
0.606773	2	1	5	2	1	4	1
0.693168	2	1	5	2	1	4	1
0.642203	3	1	5	2	1	4	1
0.73951	3	1	5	2	1	4	1
0.650306	4	1	5	2	1	4	1
0.65049	4	1	5	2	1	4	1
0.743066	4	1	5	2	1	4	1
0.801265	4	1	4	2	1	4	1
0.79063	5	1	4	2	1	4	1
0.704907	2	1	6	1	1	4	1
0.736622	2	1	6	1	1	4	1
0.829655	3	1	6	1	1	4	1
0.625704	4	1	6	1	1	4	1
0.776895	1	1	5	1	1	4	1
0.583279	2	1	5	1	1	4	1
0.606378	2	1	5	1	1	4	1
0.627763	2	1	5	1	1	4	1
0.640405	2	1	5	1	1	4	1
0.654298	3	1	5	1	1	4	1
0.668685	3	1	5	1	1	4	1
0.726381	3	1	5	1	1	4	1
0.735874	3	1	5	1	1	4	1
0.800814	3	1	5	1	1	4	1
0.66513	4	1	5	1	1	4	1
0.772621	4	1	5	1	1	4	1
0.790607	4	1	5	1	1	4	1
0.694225	5	1	5	1	1	4	1
0.713318	5	1	5	1	1	4	1
0.727968	5	1	5	1	1	4	1
0.71645	6	1	5	1	1	4	1
0.818063	6	1	5	1	1	4	1
0.793594	7	1	5	1	1	4	1
0.677804	3	1	4	1	1	4	1
0.678226	4	1	4	1	1	4	1
0.664155	5	1	4	1	1	4	1
0.709538	5	1	4	1	1	4	1
0.511208	2	1	3	1	8	3	1
0.392909	4	1	3	1	8	3	1
0.542933	5	1	4	1	7	3	1
0.506358	4	1	3	1	7	3	1
0.615657	4	1	4	1	5	3	1
0.636302	3	1	6	2	4	3	1
0.669622	1	1	6	1	4	3	1
0.689982	2	1	6	1	4	3	1
0.714078	2	1	6	1	4	3	1
0.71802	6	1	6	1	4	3	1
0.72425	5	1	6	2	3	3	1
0.729397	5	1	6	2	3	3	1
0.738808	7	1	6	2	3	3	1
0.764211	2	1	4	2	3	3	1
0.777899	2	1	4	2	3	3	1
0.75658	5	1	4	2	3	3	1
0.69649	7	1	4	2	3	3	1
0.801887	1	1	6	1	3	3	1
0.743247	3	1	6	1	3	3	1
0.72422	4	1	6	1	3	3	1
0.728073	4	1	6	1	3	3	1
0.759307	4	1	6	1	3	3	1
0.738174	5	1	6	1	3	3	1
0.763348	5	1	6	1	3	3	1
0.767379	5	1	6	1	3	3	1
0.740064	6	1	6	1	3	3	1
0.794638	6	1	6	1	3	3	1
0.778514	7	1	6	1	3	3	1
0.649612	1	1	5	1	3	3	1
0.781364	1	1	5	1	3	3	1
0.801637	1	1	5	1	3	3	1
0.620264	2	1	5	1	3	3	1
0.668234	2	1	5	1	3	3	1
0.710186	3	1	5	1	3	3	1
0.711055	3	1	5	1	3	3	1
0.726176	3	1	5	1	3	3	1
0.765413	3	1	5	1	3	3	1
0.712989	4	1	5	1	3	3	1
0.75964	4	1	5	1	3	3	1
0.766004	4	1	5	1	3	3	1
0.799842	4	1	5	1	3	3	1
0.758078	5	1	5	1	3	3	1
0.794364	5	1	5	1	3	3	1
0.824163	5	1	5	1	3	3	1
0.791189	6	1	5	1	3	3	1
0.800542	6	1	5	1	3	3	1
0.816631	7	1	5	1	3	3	1
0.592067	1	1	4	1	3	3	1
0.720732	2	1	4	1	3	3	1
0.752231	2	1	4	1	3	3	1
0.711766	3	1	4	1	3	3	1
0.714859	3	1	4	1	3	3	1
0.802162	3	1	4	1	3	3	1
0.776231	4	1	4	1	3	3	1
0.687518	5	1	4	1	3	3	1
0.729162	5	1	4	1	3	3	1
0.789043	5	1	4	1	3	3	1
0.606306	6	1	4	1	3	3	1
0.703523	6	1	4	1	3	3	1
0.769259	6	1	4	1	3	3	1
0.765323	7	1	4	1	3	3	1
0.848634	8	1	4	1	3	3	1
0.856201	7	1	3	1	3	3	1
0.757481	3	1	6	2	2	3	1
0.797093	4	1	6	2	2	3	1
0.848252	5	1	6	2	2	3	1
0.851166	6	1	6	2	2	3	1
0.675505	2	1	5	2	2	3	1
0.728506	2	1	5	2	2	3	1
0.780704	3	1	5	2	2	3	1
0.79444	3	1	5	2	2	3	1
0.635859	3	1	4	2	2	3	1
0.647949	3	1	4	2	2	3	1
0.783701	3	1	4	2	2	3	1
0.70076	5	1	4	2	2	3	1
0.868131	3	1	7	1	2	3	1
0.72321	1	1	6	1	2	3	1
0.763812	2	1	6	1	2	3	1
0.623691	3	1	6	1	2	3	1
0.740041	3	1	6	1	2	3	1
0.799574	3	1	6	1	2	3	1
0.798282	4	1	6	1	2	3	1
0.814588	4	1	6	1	2	3	1
0.853717	4	1	6	1	2	3	1
0.874306	4	1	6	1	2	3	1
0.750838	5	1	6	1	2	3	1
0.740064	6	1	6	1	2	3	1
0.820246	6	1	6	1	2	3	1
0.809755	7	1	6	1	2	3	1
0.86993	7	1	6	1	2	3	1
0.700979	2	1	5	1	2	3	1
0.725709	4	1	5	1	2	3	1
0.791805	4	1	5	1	2	3	1
0.830974	5	1	5	1	2	3	1
0.795905	6	1	5	1	2	3	1
0.810124	7	1	5	1	2	3	1
0.803971	8	1	5	1	2	3	1
0.840337	8	1	5	1	2	3	1
0.80454	2	1	4	1	2	3	1
0.692706	3	1	4	1	2	3	1
0.690363	4	1	4	1	2	3	1
0.844638	4	1	4	1	2	3	1
0.535968	5	1	4	1	2	3	1
0.617225	5	1	4	1	2	3	1
0.69005	5	1	4	1	2	3	1
0.808512	5	1	4	1	2	3	1
0.796075	6	1	4	1	2	3	1
0.797767	6	1	4	1	2	3	1
0.818992	6	1	4	1	2	3	1
0.877592	6	1	4	1	2	3	1
0.747921	7	1	4	1	2	3	1
0.773766	7	1	4	1	2	3	1
0.717428	7	1	3	1	2	3	1
0.714291	3	1	6	2	1	3	1
0.689489	4	1	5	2	1	3	1
0.757858	2	1	6	1	1	3	1
0.837831	7	1	6	1	1	3	1
0.709339	2	1	5	1	1	3	1
0.680518	3	1	5	1	1	3	1
0.748685	3	1	5	1	1	3	1
0.807063	3	1	5	1	1	3	1
0.785425	4	1	5	1	1	3	1
0.653894	2	1	4	1	1	3	1
0.782439	6	1	4	1	1	3	1
0.6581	7	1	4	1	1	3	1
0.379593	3	1	3	1	8	2	1
0.404896	3	1	3	1	8	2	1
0.285805	5	1	3	1	8	2	1
0.262205	6	1	3	1	8	2	1
0.433604	1	1	4	1	7	2	1
0.373824	2	1	4	1	7	2	1
0.45658	3	1	3	1	7	2	1
0.468382	6	1	3	1	7	2	1
0.504128	5	1	4	1	6	2	1
0.421678	5	1	3	1	6	2	1
0.444685	5	1	3	1	6	2	1
0.52798	7	1	4	1	5	2	1
0.448214	7	1	3	1	5	2	1
0.531767	4	1	4	2	4	2	1
0.488903	8	1	4	2	4	2	1
0.588754	5	1	4	1	4	2	1
0.615864	5	1	4	1	4	2	1
0.794137	5	1	4	1	4	2	1
0.401004	7	1	4	1	4	2	1
0.613482	7	1	4	1	4	2	1
0.483297	4	1	3	1	4	2	1
0.622565	5	1	3	1	4	2	1
0.812503	2	1	6	1	3	2	1
0.750648	2	1	5	1	3	2	1
0.782167	3	1	5	1	3	2	1
0.733029	4	1	5	1	3	2	1
0.743699	5	1	5	1	3	2	1
0.806389	5	1	5	1	3	2	1
0.725103	6	1	5	1	3	2	1
0.872829	7	1	5	1	3	2	1
0.667863	8	1	5	1	3	2	1
0.628211	2	1	4	1	3	2	1
0.608734	4	1	4	1	3	2	1
0.710838	4	1	4	1	3	2	1
0.734593	4	1	4	1	3	2	1
0.686	5	1	4	1	3	2	1
0.704229	5	1	4	1	3	2	1
0.746576	5	1	4	1	3	2	1
0.787655	6	1	4	1	3	2	1
0.819617	6	1	4	1	3	2	1
0.428913	8	1	4	1	3	2	1
0.787785	2	1	3	1	3	2	1
0.640329	4	1	3	1	3	2	1
0.814773	4	1	3	1	3	2	1
0.743508	5	1	3	1	3	2	1
0.802448	5	1	3	1	3	2	1
0.844673	6	1	3	1	3	2	1
0.793974	7	1	3	1	3	2	1
0.792714	2	1	6	1	2	2	1
0.860721	2	1	6	1	2	2	1
0.809197	3	1	6	1	2	2	1
0.769125	6	1	6	1	2	2	1
0.861527	2	1	5	1	2	2	1
0.847341	6	1	5	1	2	2	1
0.791858	1	1	4	1	2	2	1
0.801707	3	1	4	1	2	2	1
0.692251	4	1	4	1	2	2	1
0.754398	4	1	4	1	2	2	1
0.795415	4	1	4	1	2	2	1
0.823058	5	1	4	1	2	2	1
0.670805	6	1	4	1	2	2	1
0.767415	6	1	4	1	2	2	1
0.704522	7	1	4	1	2	2	1
0.785857	7	1	4	1	2	2	1
0.846475	4	1	3	1	2	2	1
0.708106	7	1	3	1	2	2	1
0.10093	2	1	3	1	8	1	1
0.48628	2	1	3	1	7	1	1
0.208484	5	1	4	1	6	1	1
0.280474	6	1	4	1	6	1	1
0.65145	5	1	4	1	5	1	1
0.766684	5	1	4	1	4	1	1
0.348395	7	1	4	1	4	1	1
0.702604	3	1	3	1	4	1	1
0.558103	5	1	3	1	4	1	1
0.654722	8	1	3	1	4	1	1
0.553781	8	1	4	2	3	1	1
0.699836	4	1	6	1	3	1	1
0.778275	4	1	6	1	3	1	1
0.776933	1	1	5	1	3	1	1
0.67857	1	1	4	1	3	1	1
0.697327	1	1	4	1	3	1	1
0.680265	2	1	4	1	3	1	1
0.769291	3	1	4	1	3	1	1
0.769525	3	1	4	1	3	1	1
0.667223	4	1	4	1	3	1	1
0.814913	4	1	4	1	3	1	1
0.762324	5	1	4	1	3	1	1
0.755841	6	1	4	1	3	1	1
0.78536	7	1	4	1	3	1	1
0.807303	7	1	4	1	3	1	1
0.634672	2	1	3	1	3	1	1
0.657761	2	1	3	1	3	1	1
0.79016	5	1	3	1	3	1	1
0.868925	5	1	3	1	3	1	1
0.769537	6	1	3	1	3	1	1
0.840484	6	1	3	1	3	1	1
0.812787	7	1	3	1	3	1	1
0.805154	4	1	5	1	2	1	1
0.754099	5	1	5	1	2	1	1
0.756157	4	1	4	1	2	1	1
0.615092	5	1	4	1	2	1	1
0.688667	6	1	4	1	2	1	1
0.831012	5	1	3	1	2	1	1

## Sheet: Sheet2
Id	Y	x1	x2	x3	x4	x5	x6	x7
0	0.867155	1	1	4	1	1	1	4
0	0.862793	1	1	5	1	1	2	3
0	0.841091	1	1	4	1	1	1	4
0	0.835106	1	1	4	1	1	2	3
0	0.833142	1	1	4	2	2	2	3
0	0.832254	1	1	4	1	1	2	3
0	0.828302	1	1	4	1	1	1	4
0	0.822465	1	1	3	2	1	2	3
0	0.822048	1	1	4	1	1	1	3
0	0.80454	1	1	3	1	1	2	2
0	0.802286	1	1	4	2	1	1	4
0	0.801887	1	1	4	1	1	2	2
0	0.801637	1	1	4	1	1	2	2
0	0.798913	1	1	4	1	1	1	3
0	0.797431	1	1	4	1	1	1	4
0	0.79386	1	1	4	1	1	1	4
0	0.792714	1	1	4	1	1	2	1
0	0.791858	1	1	3	1	1	2	1
0	0.791093	1	1	4	2	1	2	3
0	0.790969	1	1	3	1	1	2	4
0	0.789827	1	1	5	2	1	2	4
0	0.789344	1	1	4	2	1	2	3
0	0.788577	1	1	4	2	1	1	4
0	0.787318	1	1	5	1	1	2	3
0	0.786094	1	1	3	1	1	1	5
0	0.783978	1	1	3	1	1	1	3
0	0.78383	1	1	4	2	1	1	5
0	0.783734	1	1	4	1	1	1	5
0	0.782223	1	1	4	1	1	2	4
0	0.781751	1	1	4	2	1	1	3
0	0.781364	1	1	4	1	1	2	2
0	0.779485	1	1	4	1	1	1	4
0	0.779329	1	1	4	1	1	2	3
0	0.779093	1	1	5	1	1	2	4
0	0.777899	1	1	3	2	1	2	2
0	0.777216	1	1	4	1	1	1	3
0	0.7771	1	1	4	1	1	1	3
0	0.776943	1	1	5	1	1	2	3
0	0.776933	1	1	4	1	1	2	1
0	0.776895	1	1	4	1	1	1	2
0	0.775811	1	1	4	1	1	2	4
0	0.774386	1	1	4	2	1	2	3
0	0.774221	1	1	4	1	1	1	3
0	0.773842	1	1	4	1	1	2	4
0	0.7733	1	1	4	2	1	1	3
0	0.772986	1	1	4	1	1	2	3
0	0.770836	1	1	4	2	1	1	3
0	0.770576	1	1	4	2	1	1	4
0	0.764337	1	1	4	1	1	1	4
0	0.763189	1	1	4	1	1	2	3
0	0.761806	1	1	4	1	1	1	3
0	0.760772	1	1	5	1	1	2	3
0	0.757664	1	1	4	2	1	1	3
0	0.75452	1	1	4	1	1	1	3
0	0.754302	1	1	4	2	1	1	4
0	0.753051	1	1	4	1	1	2	3
0	0.752943	1	1	4	1	1	1	4
0	0.752231	1	1	3	1	1	2	2
0	0.747096	1	1	4	2	1	1	4
0	0.745325	1	1	4	1	1	1	3
0	0.744152	1	1	3	1	1	1	4
0	0.743239	1	1	4	1	1	2	3
0	0.740704	1	1	4	1	1	1	4
0	0.740394	1	1	4	1	1	2	3
0	0.74035	1	1	4	1	1	2	4
0	0.738715	1	1	4	1	1	1	4
0	0.738626	1	1	4	1	1	3	3
0	0.737509	1	1	4	1	1	2	4
0	0.737149	1	1	4	1	1	1	4
0	0.736622	1	1	5	1	1	1	3
0	0.73301	1	1	4	2	1	1	4
0	0.73114	1	1	4	1	1	1	3
0	0.731008	1	1	4	2	1	1	3
0	0.73038	1	1	4	1	1	2	3
0	0.730082	1	1	4	1	1	2	3
0	0.729673	1	1	3	1	1	1	5
0	0.729222	1	1	5	1	1	2	3
0	0.728616	1	1	4	2	1	1	5
0	0.727401	1	1	4	2	1	2	3
0	0.726192	1	1	4	1	1	1	4
0	0.72601	1	1	4	1	1	1	4
0	0.725175	1	1	4	2	1	2	4
0	0.724942	1	1	4	2	2	1	4
0	0.724373	1	1	4	2	1	2	3
0	0.723492	1	1	3	1	1	1	3
0	0.723275	1	1	4	2	1	2	4
0	0.72321	1	1	4	1	1	2	2
0	0.722035	1	1	5	2	1	2	3
0	0.721383	1	1	4	2	1	1	4
0	0.72107	1	1	5	2	1	2	4
0	0.720732	1	1	3	1	1	2	2
0	0.720398	1	1	4	1	1	1	4
0	0.719344	1	1	4	1	1	1	4
0	0.718317	1	1	5	1	1	2	3
0	0.717878	1	1	4	1	1	1	4
0	0.717544	1	1	4	1	1	1	3
0	0.716498	1	1	5	1	1	2	4
0	0.716386	1	1	4	2	1	1	3
0	0.716157	1	1	4	2	1	2	3
0	0.715582	1	1	4	1	1	1	5
0	0.714751	1	1	5	2	1	1	4
0	0.714321	1	1	4	1	1	2	3
0	0.713478	1	1	5	1	1	2	3
0	0.713459	1	1	4	1	1	2	3
0	0.713041	1	1	4	2	1	1	4
0	0.712171	1	1	4	2	2	2	4
0	0.712057	1	1	4	1	1	1	5
0	0.711984	1	1	4	2	1	1	3
0	0.711544	1	1	5	2	2	1	4
0	0.709339	1	1	4	1	1	1	2
0	0.708908	1	1	4	1	1	1	3
0	0.708816	1	1	4	1	2	1	5
0	0.708349	1	1	4	1	1	1	3
0	0.70821	1	1	4	2	2	1	3
0	0.708071	1	1	4	1	1	1	4
0	0.707743	1	1	5	2	1	1	4
0	0.707429	1	1	4	2	1	2	3
0	0.706773	1	1	4	1	1	1	3
0	0.706637	1	1	4	2	2	1	4
0	0.706073	1	1	3	2	1	1	4
0	0.704907	1	1	5	1	1	1	3
0	0.70488	1	1	4	1	1	2	4
0	0.704761	1	1	4	2	1	2	4
0	0.704316	1	1	4	1	1	1	3
0	0.703671	1	1	4	2	1	1	4
0	0.703273	1	1	3	1	1	2	4
0	0.702874	1	1	4	2	1	1	4
0	0.702517	1	1	4	2	2	1	3
0	0.701551	1	1	4	2	1	1	4
0	0.701538	1	1	4	1	1	2	3
0	0.70106	1	1	4	1	1	2	3
0	0.700293	1	1	4	2	1	1	3
0	0.699874	1	1	4	2	1	2	4
0	0.698747	1	1	4	1	1	1	4
0	0.698445	1	1	5	1	1	1	4
0	0.698211	1	1	4	1	1	2	3
0	0.697684	1	1	4	2	1	1	4
0	0.697327	1	1	3	1	1	2	1
0	0.696305	1	1	4	2	1	1	3
0	0.695445	1	1	5	2	1	1	4
0	0.694812	1	1	4	2	1	1	4
0	0.694469	1	1	4	1	1	2	3
0	0.694303	1	1	4	2	1	1	4
0	0.693516	1	1	4	1	1	2	3
0	0.69343	1	1	4	2	1	1	4
0	0.693402	1	1	4	1	1	1	3
0	0.693287	1	1	4	2	1	1	4
0	0.693168	1	1	4	2	1	1	2
0	0.693078	1	1	4	1	1	1	3
0	0.69279	1	1	4	1	2	1	4
0	0.691477	1	1	5	1	1	1	4
0	0.69127	1	1	4	2	1	2	3
0	0.691072	1	1	5	1	1	1	4
0	0.690776	1	1	4	1	1	1	3
0	0.690373	1	1	4	2	1	1	3
0	0.690102	1	1	4	1	1	1	5
0	0.688173	1	1	4	2	1	2	3
0	0.687357	1	1	4	2	1	2	3
0	0.686632	1	1	4	2	1	1	4
0	0.686546	1	1	4	1	1	1	4
0	0.686154	1	1	5	1	1	1	4
0	0.685622	1	1	4	2	1	2	4
0	0.685606	1	1	4	2	1	1	4
0	0.684465	1	1	4	2	1	1	3
0	0.684346	1	1	3	1	1	1	4
0	0.684336	1	1	4	2	3	2	5
0	0.684278	1	1	4	2	1	1	3
0	0.684081	1	1	5	1	1	1	4
0	0.68399	1	1	4	2	1	1	4
0	0.683593	1	1	4	1	2	1	5
0	0.683267	1	1	5	2	1	1	4
0	0.682272	1	1	3	1	1	1	4
0	0.682237	1	1	4	1	1	1	4
0	0.681918	1	1	5	1	1	2	4
0	0.681865	1	1	4	1	1	1	5
0	0.681317	1	1	4	1	1	1	3
0	0.680974	1	1	4	2	2	1	3
0	0.680568	1	1	4	1	1	1	3
0	0.680482	1	1	4	1	1	2	3
0	0.680119	1	1	4	2	1	1	3
0	0.679502	1	1	4	2	1	2	3
0	0.679467	1	1	4	2	1	1	4
0	0.679454	1	1	4	2	1	1	3
0	0.678662	1	1	5	1	1	2	3
0	0.67857	1	1	3	1	1	2	1
0	0.677304	1	1	4	1	1	2	3
0	0.676466	1	1	4	2	1	1	4
0	0.676087	1	1	3	1	1	2	3
0	0.675851	1	1	4	1	1	1	3
0	0.675146	1	1	4	2	1	1	4
0	0.674535	1	1	4	1	1	1	4
0	0.674046	1	1	4	2	1	1	3
0	0.673876	1	1	4	1	1	2	3
0	0.673389	1	1	4	1	1	1	4
0	0.67336	1	1	4	2	1	1	4
0	0.673117	1	1	4	2	1	1	4
0	0.672869	1	1	3	2	2	1	3
0	0.672052	1	1	4	2	2	1	4
0	0.671845	1	1	4	2	1	2	4
0	0.671295	1	1	4	2	1	1	4
0	0.671088	1	1	4	1	1	1	4
0	0.671064	1	1	4	1	1	2	3
0	0.669957	1	1	5	1	1	1	3
0	0.669622	1	1	4	1	1	3	2
0	0.668879	1	1	4	2	1	1	3
0	0.668591	1	1	4	2	1	2	4
0	0.668351	1	1	4	2	1	1	4
0	0.668132	1	1	4	2	1	1	5
0	0.66805	1	1	4	2	1	1	4
0	0.66759	1	1	4	1	1	2	4
0	0.667132	1	1	4	1	1	1	4
0	0.666718	1	1	4	2	1	1	4
0	0.666611	1	1	4	1	1	1	4
0	0.666514	1	1	4	2	1	2	3
0	0.665725	1	1	4	2	1	1	4
0	0.664904	1	1	4	2	1	2	3
0	0.663167	1	1	3	1	1	1	3
0	0.66294	1	1	4	2	1	1	4
0	0.66279	1	1	4	1	1	1	3
0	0.662453	1	1	4	1	1	1	3
0	0.661471	1	1	4	1	1	1	4
0	0.66111	1	1	4	2	1	1	4
0	0.660806	1	1	4	2	1	2	4
0	0.660066	1	1	4	1	1	1	3
0	0.65905	1	1	4	2	1	1	4
0	0.658685	1	1	4	2	1	1	4
0	0.658575	1	1	4	2	1	1	4
0	0.658196	1	1	4	2	1	1	4
0	0.658087	1	1	4	2	1	1	4
0	0.657761	1	1	3	1	1	2	1
0	0.657633	1	1	5	1	1	1	4
0	0.657388	1	1	4	2	1	2	3
0	0.657205	1	1	4	2	2	1	4
0	0.655568	1	1	5	2	1	1	4
0	0.655257	1	1	4	1	1	2	3
0	0.655117	1	1	4	1	1	1	4
0	0.655037	1	1	3	2	2	1	3
0	0.654488	1	1	4	1	1	2	3
0	0.653894	1	1	3	1	1	1	2
0	0.653105	1	1	4	2	1	2	4
0	0.652788	1	1	4	2	1	2	4
0	0.652229	1	1	4	2	1	1	4
0	0.652142	1	1	4	2	1	1	4
0	0.651861	1	1	4	1	1	1	3
0	0.651462	1	1	5	1	1	1	4
0	0.651406	1	1	3	2	1	1	4
0	0.650893	1	1	4	2	1	1	3
0	0.650522	1	1	4	2	1	1	5
0	0.650427	1	1	4	2	2	1	5
0	0.65018	1	1	4	2	1	1	4
0	0.650106	1	1	5	2	1	1	5
0	0.649612	1	1	4	1	1	2	2
0	0.649425	1	1	4	1	1	1	4
0	0.648978	1	1	5	2	1	1	4
0	0.648863	1	1	4	2	1	1	4
0	0.64851	1	1	5	2	2	1	4
0	0.648437	1	1	5	1	1	2	4
0	0.647841	1	1	4	2	1	1	2
0	0.647781	1	1	3	1	1	2	3
0	0.647619	1	1	4	1	1	1	4
0	0.647117	1	1	4	2	1	1	4
0	0.647006	1	1	4	2	1	1	4
0	0.646246	1	1	4	2	3	1	4
0	0.646205	1	1	4	2	3	2	4
0	0.645939	1	1	4	1	1	1	5
0	0.645884	1	1	4	2	1	1	5
0	0.645841	1	1	4	1	3	1	5
0	0.645491	1	1	4	2	2	1	4
0	0.644257	1	1	4	1	1	1	5
0	0.644236	1	1	4	2	1	1	2
0	0.642363	1	1	4	1	1	2	3
0	0.642353	1	1	4	2	1	1	4
0	0.642008	1	1	4	1	1	1	4
0	0.641748	1	1	4	2	1	2	5
0	0.641579	1	1	5	2	1	1	4
0	0.641255	1	1	4	2	1	1	5
0	0.640847	1	1	4	1	1	1	5
0	0.640783	1	1	4	2	1	1	4
0	0.640639	1	1	4	2	1	1	3
0	0.640405	1	1	4	1	1	1	3
0	0.64006	1	1	4	2	1	1	4
0	0.640005	1	1	4	2	1	2	5
0	0.639613	1	1	4	1	1	1	4
0	0.63933	1	1	4	2	1	1	4
0	0.638612	1	1	4	2	2	2	4
0	0.636814	1	1	4	1	1	1	4
0	0.635987	1	1	4	2	1	1	4
0	0.63564	1	1	4	2	1	2	3
0	0.635362	1	1	4	1	1	1	3
0	0.635265	1	1	5	1	1	1	4
0	0.63411	1	1	5	2	1	1	3
0	0.633308	1	1	4	2	2	1	4
0	0.633086	1	1	4	2	1	1	4
0	0.632906	1	1	4	1	1	1	4
0	0.632629	1	1	4	2	1	1	4
0	0.632471	1	1	4	2	1	2	4
0	0.631741	1	1	4	2	2	2	3
0	0.631357	1	1	4	2	1	1	3
0	0.631005	1	1	4	2	1	2	4
0	0.630847	1	1	4	2	1	1	4
0	0.630818	1	1	4	2	1	1	4
0	0.630661	1	1	4	2	1	1	4
0	0.629775	1	1	4	2	3	2	4
0	0.629641	1	1	4	2	1	1	4
0	0.629578	1	1	4	2	1	2	4
0	0.629373	1	1	4	2	1	1	4
0	0.629152	1	1	3	2	1	1	5
0	0.629042	1	1	4	2	1	2	4
0	0.628777	1	1	4	2	1	2	3
0	0.628004	1	1	4	2	1	2	4
0	0.627895	1	1	3	1	1	2	4
0	0.627855	1	1	4	2	3	1	3
0	0.627751	1	1	4	1	1	1	5
0	0.627677	1	1	4	2	1	1	3
0	0.627393	1	1	4	1	1	1	4
0	0.6273	1	1	3	2	1	1	5
0	0.626956	1	1	4	2	1	1	4
0	0.626002	1	1	4	2	1	1	4
0	0.624957	1	1	5	2	1	1	4
0	0.624637	1	1	3	2	1	1	4
0	0.62461	1	1	4	2	1	1	3
0	0.624506	1	1	4	2	1	1	4
0	0.624451	1	1	4	1	1	1	4
0	0.624426	1	1	4	2	1	1	4
0	0.624072	1	1	4	2	1	1	4
0	0.623563	1	1	4	2	1	2	3
0	0.623508	1	1	4	1	1	1	5
0	0.62341	1	1	3	2	1	1	5
0	0.62333	1	1	4	2	1	1	4
0	0.62297	1	1	4	2	2	1	4
0	0.622858	1	1	4	2	1	1	4
0	0.622757	1	1	4	1	1	1	4
0	0.622192	1	1	4	2	1	1	5
0	0.621754	1	1	4	2	1	1	5
0	0.621583	1	1	4	2	1	2	4
0	0.620651	1	1	4	2	3	2	4
0	0.620264	1	1	4	1	1	2	2
0	0.620153	1	1	4	2	1	2	4
0	0.620062	1	1	3	2	1	2	5
0	0.619966	1	1	4	2	1	1	4
0	0.618984	1	1	4	2	1	1	5
0	0.618848	1	1	4	2	4	1	4
0	0.618828	1	1	4	1	1	1	4
0	0.6185	1	1	4	1	1	1	4
0	0.618051	1	1	4	2	1	2	4
0	0.617487	1	1	4	2	1	1	3
0	0.617388	1	1	4	1	1	2	3
0	0.617117	1	1	4	2	1	1	5
0	0.6168	1	1	4	1	1	2	3
0	0.616673	1	1	4	1	1	1	3
0	0.616336	1	1	5	1	1	1	5
0	0.616292	1	1	4	2	1	1	4
0	0.615948	1	1	4	2	1	1	4
0	0.615652	1	1	4	2	1	1	5
0	0.614977	1	1	5	1	1	1	4
0	0.614731	1	1	4	2	1	2	4
0	0.614556	1	1	4	2	1	2	3
0	0.613964	1	1	3	1	1	1	4
0	0.613774	1	1	5	2	1	1	4
0	0.61252	1	1	4	1	1	2	3
0	0.611948	1	1	4	2	2	1	4
0	0.611655	1	1	4	2	2	1	5
0	0.60968	1	1	4	2	2	2	4
0	0.609449	1	1	4	2	1	1	5
0	0.609001	1	1	4	1	1	1	3
0	0.60866	1	1	4	2	2	1	4
0	0.608528	1	1	4	2	1	2	4
0	0.608091	1	1	5	2	2	2	4
0	0.607831	1	1	4	1	1	1	5
0	0.607251	1	1	4	2	1	1	4
0	0.606943	1	1	4	2	1	1	4
0	0.606885	1	1	4	2	2	2	4
0	0.606865	1	1	4	2	1	1	4
0	0.606787	1	1	3	1	1	1	5
0	0.60663	1	1	4	2	4	2	5
0	0.604545	1	1	4	2	1	1	4
0	0.604502	1	1	4	2	1	1	5
0	0.604244	1	1	4	2	1	1	4
0	0.603953	1	1	3	2	1	2	4
0	0.603865	1	1	4	2	2	2	4
0	0.602605	1	1	4	2	3	2	3
0	0.602223	1	1	4	2	1	1	4
0	0.602105	1	1	4	2	2	2	4
0	0.601289	1	1	4	2	1	1	5
0	0.600763	1	1	4	2	1	1	5
0	0.600569	1	1	4	2	1	1	5
0	0.600476	1	1	3	2	1	3	5
0	0.599903	1	1	4	2	1	1	5
0	0.599626	1	1	4	2	2	1	3
0	0.599219	1	1	4	2	3	1	4
0	0.598188	1	1	4	2	1	1	5
0	0.598139	1	1	4	2	1	1	5
0	0.597885	1	1	4	1	1	1	4
0	0.597312	1	1	4	2	1	1	5
0	0.595562	1	1	4	1	1	1	5
0	0.595324	1	1	4	2	1	1	4
0	0.593949	1	1	4	2	1	2	4
0	0.593831	1	1	4	2	1	1	4
0	0.593083	1	1	4	2	1	2	5
0	0.593044	1	1	3	2	1	1	4
0	0.592614	1	1	4	1	1	1	3
0	0.592067	1	1	3	1	1	2	2
0	0.591775	1	1	3	2	1	1	5
0	0.591385	1	1	3	2	1	2	4
0	0.590869	1	1	4	1	1	2	3
0	0.590357	1	1	4	2	1	2	5
0	0.588699	1	1	4	2	1	1	5
0	0.588558	1	1	4	2	1	1	5
0	0.588521	1	1	4	2	1	2	4
0	0.587995	1	1	4	2	2	1	4
0	0.587946	1	1	3	2	2	1	5
0	0.587825	1	1	4	1	1	1	5
0	0.586017	1	1	4	2	3	1	4
0	0.583124	1	1	3	1	1	2	3
0	0.582473	1	1	4	2	1	1	4
0	0.581959	1	1	3	2	1	1	5
0	0.581536	1	1	4	2	1	1	4
0	0.581514	1	1	4	2	2	1	5
0	0.58132	1	1	4	2	2	1	4
0	0.580444	1	1	4	2	2	1	4
0	0.579621	1	1	4	2	1	1	4
0	0.577648	1	1	4	2	1	1	4
0	0.577638	1	1	3	1	3	1	5
0	0.576299	1	1	3	2	1	1	5
0	0.575666	1	1	5	2	1	1	4
0	0.574006	1	1	4	2	1	1	5
0	0.573205	1	1	4	1	1	2	4
0	0.572483	1	1	3	1	1	4	3
0	0.572032	1	1	4	2	1	2	4
0	0.571273	1	1	4	2	1	2	5
0	0.569862	1	1	4	2	3	1	4
0	0.569181	1	1	4	2	1	1	3
0	0.568532	1	1	4	2	1	2	4
0	0.568526	1	1	4	2	2	1	4
0	0.568104	1	1	3	1	1	1	5
0	0.567776	1	1	3	2	2	1	5
0	0.567166	1	1	3	2	1	1	5
0	0.56534	1	1	4	2	3	1	5
0	0.56445	1	1	4	1	1	1	4
0	0.564132	1	1	4	2	1	2	4
0	0.562898	1	1	4	2	4	1	5
0	0.562288	1	1	4	2	1	1	3
0	0.559436	1	1	4	2	1	1	4
0	0.558029	1	1	4	2	1	1	5
0	0.557891	1	1	3	2	3	1	4
0	0.555131	1	1	3	1	1	1	5
0	0.554086	1	1	4	2	1	2	4
0	0.552876	1	1	4	2	4	1	5
0	0.55235	1	1	4	1	1	2	4
0	0.55095	1	1	3	1	1	1	4
0	0.550773	1	1	4	2	4	1	5
0	0.550536	1	1	4	2	2	2	4
0	0.54295	1	1	3	2	3	1	4
0	0.542538	1	1	3	1	1	5	2
0	0.539214	1	1	4	2	3	2	4
0	0.536893	1	1	4	2	1	1	5
0	0.535295	1	1	4	2	2	1	4
0	0.53099	1	1	4	2	4	1	4
0	0.52466	1	1	4	2	1	1	5
0	0.520366	1	1	4	2	2	2	4
0	0.516218	1	1	3	2	1	1	4
0	0.514841	1	1	3	1	1	2	5
0	0.512075	1	1	3	1	1	1	5
0	0.511208	1	1	3	1	1	5	2
0	0.510699	1	1	3	1	1	1	4
0	0.508428	1	1	4	2	3	2	4
0	0.504949	1	1	4	1	1	1	5
0	0.494661	1	1	3	1	1	1	4
0	0.491655	1	1	4	2	1	1	4
0	0.475333	1	1	4	2	3	2	4
0	0.473509	1	1	3	2	3	2	5
0	0.433604	1	1	3	1	1	5	2
0	0.399936	1	1	5	2	4	2	5
0	0.352385	1	1	4	2	1	3	4
0	0.949744	2	1	4	1	1	1	3
0	0.868131	2	1	5	1	1	1	2
0	0.861527	2	1	4	1	1	2	1
0	0.860721	2	1	5	1	1	1	2
0	0.853982	2	1	3	1	1	1	4
0	0.85083	2	1	4	1	1	2	3
0	0.846255	2	1	4	1	1	1	4
0	0.836744	2	1	4	1	1	2	3
0	0.830924	2	1	4	1	1	2	3
0	0.829655	2	1	4	1	1	1	3
0	0.823637	2	1	4	1	1	2	2
0	0.822022	2	1	4	1	1	1	4
0	0.819555	2	1	5	2	2	1	4
0	0.817994	2	1	3	2	1	2	3
0	0.816859	2	1	3	1	1	2	4
0	0.81322	2	1	3	1	1	1	4
0	0.812586	2	1	4	1	1	1	3
0	0.812503	2	1	4	1	1	2	2
0	0.810184	2	1	4	2	1	1	4
0	0.809349	2	1	4	1	1	1	3
0	0.809197	2	1	4	1	1	2	1
0	0.806707	2	1	4	1	1	3	2
0	0.806686	2	1	4	1	1	2	3
0	0.80359	2	1	4	1	1	2	3
0	0.803354	2	1	4	1	1	2	3
0	0.803304	2	1	4	1	1	2	3
0	0.801707	2	1	3	1	1	2	2
0	0.800322	2	1	4	2	2	1	4
0	0.799245	2	1	4	2	1	1	4
0	0.798826	2	1	4	2	1	2	4
0	0.798097	2	1	5	2	1	2	4
0	0.797876	2	1	4	1	1	2	2
0	0.797179	2	1	4	2	1	1	4
0	0.796828	2	1	4	1	1	1	3
0	0.796612	2	1	3	1	1	1	4
0	0.795449	2	1	4	1	1	2	3
0	0.79444	2	1	4	2	1	1	2
0	0.79378	2	1	4	1	1	1	3
0	0.793124	2	1	4	1	1	2	3
0	0.792275	2	1	4	1	1	2	4
0	0.791214	2	1	3	1	1	2	5
0	0.788638	2	1	4	2	1	2	3
0	0.788583	2	1	4	1	1	1	4
0	0.788578	2	1	4	2	1	2	3
0	0.787785	2	1	3	1	1	2	1
0	0.78655	2	1	4	2	1	2	3
0	0.786133	2	1	4	1	1	1	4
0	0.785381	2	1	4	1	1	1	3
0	0.784159	2	1	4	1	1	2	3
0	0.783701	2	1	3	2	1	1	2
0	0.783522	2	1	4	1	1	1	4
0	0.782916	2	1	5	1	1	2	3
0	0.782167	2	1	4	1	1	2	1
0	0.781891	2	1	5	1	1	2	3
0	0.78179	2	1	4	2	1	1	4
0	0.781615	2	1	4	2	1	1	3
0	0.781525	2	1	4	2	1	1	4
0	0.780704	2	1	4	2	1	1	2
0	0.78004	2	1	4	1	1	2	3
0	0.777707	2	1	3	1	1	1	4
0	0.774277	2	1	4	1	1	2	4
0	0.773323	2	1	4	1	1	2	3
0	0.772763	2	1	5	1	1	1	4
0	0.77271	2	1	4	1	1	1	4
0	0.771753	2	1	4	1	1	2	2
0	0.77134	2	1	4	1	1	1	3
0	0.769909	2	1	4	2	1	2	4
0	0.769291	2	1	3	1	1	2	1
0	0.768656	2	1	4	2	1	2	4
0	0.768651	2	1	4	1	1	2	3
0	0.767024	2	1	5	1	1	1	3
0	0.767018	2	1	4	2	1	2	2
0	0.766046	2	1	4	1	1	1	4
0	0.765277	2	1	4	1	1	2	3
0	0.764211	2	1	3	2	1	2	2
0	0.763812	2	1	4	1	1	1	2
0	0.760613	2	1	4	2	1	2	2
0	0.760057	2	1	3	1	1	1	5
0	0.759919	2	1	4	2	1	1	2
0	0.759628	2	1	4	1	1	2	2
0	0.758748	2	1	4	1	1	1	3
0	0.757858	2	1	4	1	1	1	2
0	0.7578	2	1	4	2	1	2	3
0	0.757557	2	1	4	1	1	2	3
0	0.757481	2	1	4	2	1	2	2
0	0.756895	2	1	4	1	1	2	4
0	0.756783	2	1	4	1	1	2	4
0	0.756304	2	1	5	2	1	1	3
0	0.753994	2	1	4	1	1	2	3
0	0.753035	2	1	4	1	1	2	3
0	0.752909	2	1	5	1	1	2	3
0	0.752818	2	1	4	1	1	2	3
0	0.75187	2	1	4	2	1	2	3
0	0.750648	2	1	4	1	1	2	1
0	0.749933	2	1	4	1	1	2	3
0	0.749253	2	1	4	2	1	1	3
0	0.748507	2	1	4	1	1	2	3
0	0.746907	2	1	4	2	1	1	3
0	0.74614	2	1	5	1	1	1	4
0	0.746098	2	1	4	2	1	2	3
0	0.745906	2	1	4	1	1	1	4
0	0.745539	2	1	3	2	1	2	3
0	0.745474	2	1	3	2	1	2	3
0	0.745086	2	1	4	2	2	1	4
0	0.743247	2	1	4	1	1	2	2
0	0.742478	2	1	4	1	1	1	3
0	0.741821	2	1	4	2	1	2	3
0	0.741746	2	1	4	1	1	2	3
0	0.741021	2	1	4	1	1	1	3
0	0.740863	2	1	4	1	1	2	3
0	0.740816	2	1	4	1	1	2	3
0	0.740571	2	1	4	2	1	1	3
0	0.740069	2	1	4	2	1	2	3
0	0.740041	2	1	5	1	1	2	2
0	0.739675	2	1	3	2	1	1	4
0	0.73924	2	1	4	2	2	1	3
0	0.738718	2	1	4	1	1	1	3
0	0.737599	2	1	4	2	1	1	4
0	0.736622	2	1	4	2	1	2	4
0	0.73661	2	1	4	2	1	2	4
0	0.736359	2	1	4	1	1	1	4
0	0.736331	2	1	3	1	1	2	4
0	0.736257	2	1	5	1	1	2	3
0	0.736021	2	1	4	1	1	2	3
0	0.734959	2	1	4	2	1	1	4
0	0.734717	2	1	4	1	1	1	4
0	0.734683	2	1	4	2	1	1	4
0	0.734571	2	1	4	2	1	1	5
0	0.734295	2	1	4	1	1	1	3
0	0.734211	2	1	3	1	1	1	4
0	0.733537	2	1	4	1	1	1	3
0	0.73339	2	1	4	2	1	2	3
0	0.732967	2	1	4	1	1	2	4
0	0.731978	2	1	4	2	1	2	3
0	0.730721	2	1	4	1	1	2	3
0	0.729005	2	1	4	2	1	2	3
0	0.728588	2	1	4	1	1	1	4
0	0.728513	2	1	5	2	2	1	4
0	0.728506	2	1	4	2	1	1	2
0	0.728467	2	1	3	1	1	1	4
0	0.728229	2	1	5	2	1	2	4
0	0.727996	2	1	4	2	1	2	3
0	0.727969	2	1	4	1	1	2	3
0	0.727687	2	1	4	1	1	1	3
0	0.727594	2	1	4	1	1	2	4
0	0.727328	2	1	4	2	1	1	4
0	0.727304	2	1	4	2	1	1	4
0	0.726768	2	1	4	2	1	1	4
0	0.726381	2	1	4	1	1	1	3
0	0.726176	2	1	4	1	1	2	2
0	0.72595	2	1	4	2	1	1	4
0	0.725743	2	1	5	1	1	1	4
0	0.725401	2	1	3	2	2	2	3
0	0.72536	2	1	4	2	2	2	4
0	0.725248	2	1	5	1	1	1	4
0	0.723576	2	1	4	2	1	1	4
0	0.723204	2	1	4	1	1	1	3
0	0.723167	2	1	4	1	1	2	4
0	0.722061	2	1	4	1	1	2	3
0	0.721807	2	1	3	2	1	1	3
0	0.720901	2	1	3	1	1	2	4
0	0.720577	2	1	4	2	1	1	5
0	0.720187	2	1	4	1	1	1	4
0	0.719996	2	1	4	1	1	1	4
0	0.719065	2	1	4	1	1	1	3
0	0.718604	2	1	4	1	1	1	4
0	0.717361	2	1	4	1	1	1	3
0	0.717107	2	1	5	2	1	2	3
0	0.716979	2	1	4	1	1	1	3
0	0.716215	2	1	4	1	1	2	3
0	0.715702	2	1	4	1	1	1	4
0	0.715366	2	1	4	2	1	1	5
0	0.715034	2	1	3	1	1	1	4
0	0.714996	2	1	4	2	1	1	3
0	0.714867	2	1	5	1	2	1	4
0	0.714859	2	1	3	1	1	2	2
0	0.714575	2	1	4	1	1	1	3
0	0.714174	2	1	4	1	1	1	4
0	0.714078	2	1	4	1	1	3	2
0	0.713452	2	1	4	1	1	1	4
0	0.712109	2	1	5	1	1	1	3
0	0.711664	2	1	3	1	2	1	4
0	0.711055	2	1	4	1	1	2	2
0	0.710531	2	1	3	2	1	1	3
0	0.710409	2	1	4	1	1	1	4
0	0.710247	2	1	3	1	1	1	4
0	0.710186	2	1	4	1	1	2	2
0	0.709494	2	1	3	2	1	2	3
0	0.709036	2	1	4	1	1	2	3
0	0.709026	2	1	4	1	1	2	3
0	0.708832	2	1	4	1	1	1	3
0	0.708045	2	1	4	1	2	1	3
0	0.707153	2	1	5	2	1	2	4
0	0.706979	2	1	4	1	1	2	3
0	0.706785	2	1	5	1	1	1	3
0	0.706405	2	1	3	2	1	2	3
0	0.706213	2	1	4	1	1	1	4
0	0.706007	2	1	4	1	1	2	3
0	0.7047	2	1	5	1	1	1	4
0	0.704282	2	1	4	1	1	1	3
0	0.704241	2	1	5	1	1	1	3
0	0.702446	2	1	4	1	1	1	3
0	0.702363	2	1	4	2	1	2	3
0	0.702144	2	1	4	2	1	1	4
0	0.701681	2	1	4	1	1	1	3
0	0.701537	2	1	4	2	1	2	3
0	0.701528	2	1	5	2	1	2	4
0	0.700979	2	1	4	1	1	1	2
0	0.700891	2	1	4	1	1	1	3
0	0.70056	2	1	4	1	1	2	3
0	0.700456	2	1	3	2	1	2	4
0	0.700382	2	1	3	1	1	2	4
0	0.699636	2	1	3	1	1	1	4
0	0.699626	2	1	4	1	1	2	3
0	0.699586	2	1	4	2	1	1	4
0	0.698951	2	1	4	2	1	2	3
0	0.698403	2	1	4	2	1	2	4
0	0.698021	2	1	3	2	1	1	3
0	0.697867	2	1	4	1	1	2	2
0	0.697484	2	1	4	1	3	1	4
0	0.697154	2	1	4	1	1	2	4
0	0.697128	2	1	4	1	1	1	4
0	0.696638	2	1	4	1	1	1	3
0	0.696501	2	1	4	1	1	2	3
0	0.695572	2	1	4	2	1	1	4
0	0.695265	2	1	4	2	1	1	4
0	0.694957	2	1	5	2	1	2	3
0	0.69489	2	1	4	1	1	1	4
0	0.693833	2	1	4	1	1	2	3
0	0.693504	2	1	4	2	1	1	3
0	0.69327	2	1	3	1	2	1	5
0	0.693261	2	1	3	1	1	1	5
0	0.693022	2	1	4	2	1	1	4
0	0.692774	2	1	4	1	1	2	3
0	0.692706	2	1	3	1	1	1	2
0	0.692341	2	1	4	2	1	1	3
0	0.690748	2	1	4	2	1	1	4
0	0.690695	2	1	3	2	1	2	4
0	0.689982	2	1	4	1	1	3	2
0	0.689975	2	1	4	2	1	2	4
0	0.689901	2	1	4	1	1	1	3
0	0.689578	2	1	4	2	1	2	4
0	0.688884	2	1	5	2	1	1	4
0	0.688711	2	1	3	1	1	1	5
0	0.688245	2	1	4	2	1	1	4
0	0.687021	2	1	4	1	1	2	3
0	0.686122	2	1	4	2	1	2	3
0	0.685612	2	1	4	1	1	1	3
0	0.685442	2	1	5	1	1	1	4
0	0.685149	2	1	4	1	1	1	5
0	0.684826	2	1	4	1	1	1	3
0	0.684699	2	1	4	2	1	1	4
0	0.684254	2	1	4	2	1	1	4
0	0.682329	2	1	3	1	1	1	4
0	0.682051	2	1	3	1	1	1	4
0	0.681482	2	1	5	1	1	1	4
0	0.681234	2	1	4	1	1	1	4
0	0.680519	2	1	4	2	1	2	3
0	0.680265	2	1	3	1	1	2	1
0	0.680156	2	1	4	1	1	1	3
0	0.679413	2	1	4	2	1	1	4
0	0.678871	2	1	4	1	2	2	3
0	0.678556	2	1	3	1	1	2	5
0	0.678445	2	1	4	1	1	2	3
0	0.678288	2	1	4	2	1	2	3
0	0.677804	2	1	3	1	1	1	2
0	0.676347	2	1	4	2	1	2	3
0	0.676253	2	1	4	1	1	1	3
0	0.675864	2	1	4	2	1	1	4
0	0.675737	2	1	4	2	2	2	4
0	0.675505	2	1	4	2	1	2	2
0	0.675463	2	1	4	1	1	2	3
0	0.675386	2	1	3	1	1	1	5
0	0.675199	2	1	3	2	1	1	3
0	0.674823	2	1	4	2	1	2	3
0	0.674734	2	1	4	2	1	1	4
0	0.674646	2	1	4	2	1	1	4
0	0.674554	2	1	4	2	1	2	4
0	0.674265	2	1	4	2	1	1	4
0	0.674246	2	1	3	1	1	1	4
0	0.673373	2	1	4	2	1	1	3
0	0.673023	2	1	4	2	1	2	4
0	0.672902	2	1	4	2	1	1	4
0	0.672732	2	1	3	1	1	1	5
0	0.672061	2	1	4	1	1	1	4
0	0.671974	2	1	4	2	1	3	3
0	0.671374	2	1	4	1	1	1	5
0	0.671191	2	1	4	2	2	1	5
0	0.670812	2	1	4	2	1	1	3
0	0.670049	2	1	4	2	1	1	5
0	0.669939	2	1	4	1	1	2	3
0	0.669937	2	1	4	2	1	2	3
0	0.669776	2	1	4	1	1	2	4
0	0.669579	2	1	4	2	1	3	3
0	0.668685	2	1	4	1	1	1	3
0	0.668602	2	1	4	2	1	2	3
0	0.668234	2	1	4	1	1	2	2
0	0.668137	2	1	4	1	1	1	5
0	0.668109	2	1	4	1	1	2	4
0	0.667369	2	1	4	2	1	2	4
0	0.666958	2	1	3	1	1	2	5
0	0.666899	2	1	5	2	1	1	3
0	0.666174	2	1	5	1	1	1	4
0	0.66446	2	1	4	2	1	2	4
0	0.664298	2	1	4	1	1	1	5
0	0.664006	2	1	4	1	1	1	4
0	0.663512	2	1	4	2	1	1	3
0	0.66296	2	1	4	2	1	1	3
0	0.662872	2	1	4	2	1	2	4
0	0.662801	2	1	4	2	1	1	4
0	0.6628	2	1	3	2	1	1	4
0	0.662733	2	1	4	1	1	2	3
0	0.662718	2	1	4	2	1	1	3
0	0.661911	2	1	4	2	1	2	3
0	0.661363	2	1	3	1	1	1	5
0	0.661176	2	1	4	2	1	2	3
0	0.661071	2	1	3	2	1	1	5
0	0.66024	2	1	4	1	1	1	4
0	0.659602	2	1	4	2	1	2	3
0	0.659371	2	1	3	1	1	1	4
0	0.65919	2	1	3	1	1	2	3
0	0.65899	2	1	4	2	1	1	4
0	0.657148	2	1	4	2	1	1	4
0	0.656761	2	1	3	1	1	1	4
0	0.656094	2	1	3	1	1	1	4
0	0.655265	2	1	3	1	1	1	3
0	0.654867	2	1	4	2	1	2	3
0	0.654374	2	1	4	1	1	2	3
0	0.654311	2	1	3	2	1	1	4
0	0.654298	2	1	4	1	1	1	3
0	0.654148	2	1	4	1	1	1	5
0	0.653576	2	1	4	1	1	2	4
0	0.653016	2	1	4	1	2	1	4
0	0.652732	2	1	4	2	1	2	3
0	0.652461	2	1	4	2	1	1	5
0	0.652223	2	1	4	2	1	2	3
0	0.65191	2	1	4	1	1	2	3
0	0.651763	2	1	4	2	1	1	3
0	0.651676	2	1	3	1	1	1	4
0	0.650131	2	1	5	1	3	1	4
0	0.649859	2	1	3	1	1	1	4
0	0.64971	2	1	4	1	1	2	3
0	0.64926	2	1	4	1	1	2	3
0	0.648534	2	1	4	2	1	1	4
0	0.647949	2	1	3	2	1	2	2
0	0.647931	2	1	4	1	1	1	4
0	0.647509	2	1	4	2	1	2	3
0	0.64607	2	1	4	1	1	1	4
0	0.645995	2	1	3	1	1	2	4
0	0.645832	2	1	4	2	1	2	4
0	0.645194	2	1	4	2	1	2	3
0	0.644213	2	1	4	2	1	2	3
0	0.643789	2	1	4	2	1	1	5
0	0.642563	2	1	4	2	1	1	4
0	0.642203	2	1	4	2	1	1	3
0	0.640738	2	1	3	2	1	3	4
0	0.640077	2	1	4	1	1	1	3
0	0.639847	2	1	4	2	1	1	3
0	0.639359	2	1	5	1	1	2	3
0	0.639246	2	1	4	2	1	2	4
0	0.638996	2	1	4	1	1	1	3
0	0.638639	2	1	4	2	3	1	3
0	0.637071	2	1	4	1	1	1	5
0	0.636302	2	1	4	2	1	3	2
0	0.635859	2	1	3	2	1	2	2
0	0.635577	2	1	4	2	1	2	3
0	0.635255	2	1	4	2	4	2	4
0	0.634919	2	1	4	2	3	2	4
0	0.6348	2	1	4	2	1	2	3
0	0.634672	2	1	3	1	1	2	1
0	0.633987	2	1	4	1	1	2	3
0	0.633478	2	1	4	2	1	2	3
0	0.63347	2	1	4	2	1	1	4
0	0.633323	2	1	4	2	3	1	3
0	0.632992	2	1	4	2	1	1	4
0	0.632821	2	1	4	2	1	2	3
0	0.631299	2	1	4	2	1	2	3
0	0.629481	2	1	3	1	1	1	5
0	0.628962	2	1	4	2	1	2	5
0	0.628892	2	1	4	2	1	2	3
0	0.628211	2	1	3	1	1	2	1
0	0.627889	2	1	4	2	1	2	4
0	0.627763	2	1	4	1	1	1	3
0	0.627052	2	1	4	2	1	1	4
0	0.626864	2	1	3	1	1	1	5
0	0.626235	2	1	4	1	1	2	3
0	0.626131	2	1	4	1	1	1	4
0	0.625478	2	1	4	2	2	1	4
0	0.625092	2	1	4	2	1	1	3
0	0.62457	2	1	4	2	1	1	4
0	0.623691	2	1	4	1	1	2	2
0	0.623506	2	1	4	1	1	2	3
0	0.622231	2	1	4	1	1	2	3
0	0.621636	2	1	3	2	1	1	4
0	0.621508	2	1	3	1	1	1	5
0	0.621206	2	1	4	2	1	1	5
0	0.620206	2	1	4	2	1	1	4
0	0.620047	2	1	4	1	1	1	4
0	0.619968	2	1	4	1	1	1	4
0	0.619536	2	1	4	1	1	1	4
0	0.616648	2	1	4	2	1	1	5
0	0.616111	2	1	4	2	1	1	3
0	0.614518	2	1	4	2	1	1	4
0	0.614363	2	1	4	2	1	1	4
0	0.613945	2	1	3	1	1	1	5
0	0.613241	2	1	3	2	2	1	4
0	0.613146	2	1	3	1	1	1	5
0	0.612247	2	1	4	2	1	2	4
0	0.6118	2	1	4	2	1	2	4
0	0.611683	2	1	4	2	1	2	4
0	0.610832	2	1	4	1	1	3	2
0	0.609131	2	1	3	2	1	1	5
0	0.608598	2	1	4	2	1	1	3
0	0.607561	2	1	4	2	1	1	4
0	0.606773	2	1	4	2	1	1	3
0	0.606378	2	1	4	1	1	1	3
0	0.606147	2	1	4	2	1	2	3
0	0.60589	2	1	4	2	1	1	4
0	0.605722	2	1	4	2	1	1	4
0	0.605185	2	1	4	1	1	1	3
0	0.605055	2	1	4	2	1	1	3
0	0.604986	2	1	4	2	1	1	4
0	0.603763	2	1	4	2	1	1	3
0	0.602289	2	1	3	2	1	1	4
0	0.602086	2	1	4	2	1	2	3
0	0.602021	2	1	4	2	1	2	3
0	0.601967	2	1	4	1	1	1	4
0	0.60061	2	1	4	2	1	1	4
0	0.600583	2	1	4	2	1	1	5
0	0.599383	2	1	4	2	1	1	4
0	0.598193	2	1	3	2	1	1	5
0	0.598114	2	1	4	2	1	2	3
0	0.597818	2	1	4	2	1	1	4
0	0.597061	2	1	4	2	1	1	3
0	0.595048	2	1	4	2	1	2	3
0	0.594395	2	1	3	1	1	1	4
0	0.594344	2	1	4	2	1	2	4
0	0.593227	2	1	4	1	1	1	4
0	0.593163	2	1	4	2	1	1	4
0	0.592482	2	1	4	1	1	1	5
0	0.588952	2	1	4	2	2	1	5
0	0.587985	2	1	4	1	2	1	5
0	0.584907	2	1	4	2	1	1	4
0	0.584357	2	1	3	1	1	2	3
0	0.58348	2	1	4	1	1	1	3
0	0.583279	2	1	4	1	1	1	3
0	0.582405	2	1	3	2	1	2	4
0	0.578893	2	1	4	2	2	2	3
0	0.578435	2	1	3	1	2	1	5
0	0.577695	2	1	3	1	1	1	5
0	0.57692	2	1	3	1	1	1	5
0	0.575479	2	1	4	2	3	1	3
0	0.574986	2	1	4	2	2	2	4
0	0.573457	2	1	4	2	1	2	3
0	0.564465	2	1	3	1	1	2	3
0	0.562497	2	1	4	2	1	1	4
0	0.561761	2	1	3	1	1	2	3
0	0.561194	2	1	3	2	1	2	4
0	0.558415	2	1	3	1	1	1	5
0	0.540326	2	1	4	1	1	1	5
0	0.53803	2	1	3	1	1	1	5
0	0.522542	2	1	4	1	2	1	4
0	0.515627	2	1	3	2	1	1	5
0	0.502739	2	1	3	1	1	1	5
0	0.493377	2	1	4	2	3	1	3
0	0.48628	2	1	3	1	1	5	1
0	0.473657	2	1	3	2	1	1	4
0	0.435938	2	1	4	2	1	2	3
0	0.379593	2	1	3	1	1	5	1
0	0.373824	2	1	3	1	1	4	1
0	0.10093	2	1	3	1	1	5	1
0	0.931317	3	1	3	1	1	2	3
0	0.929664	3	1	4	1	1	1	3
0	0.887326	3	1	4	1	1	2	4
0	0.884371	3	1	5	1	1	1	2
0	0.874306	3	1	4	1	1	2	2
0	0.873383	3	1	3	2	1	2	4
0	0.857616	3	1	5	1	1	2	3
0	0.854164	3	1	3	1	1	2	3
0	0.853717	3	1	4	1	1	2	2
0	0.852508	3	1	4	2	1	2	3
0	0.849259	3	1	4	1	1	2	4
0	0.846475	3	1	3	1	1	2	1
0	0.844638	3	1	3	1	1	2	2
0	0.83797	3	1	4	1	1	2	3
0	0.834733	3	1	3	1	1	2	3
0	0.824709	3	1	4	1	1	1	4
0	0.821793	3	1	5	1	1	2	3
0	0.821576	3	1	4	2	1	1	3
0	0.814913	3	1	3	1	1	2	1
0	0.814773	3	1	3	1	1	2	1
0	0.814588	3	1	4	1	1	2	2
0	0.812853	3	1	3	1	1	2	4
0	0.810295	3	1	4	1	1	2	3
0	0.8095	3	1	3	1	1	2	3
0	0.809358	3	1	4	1	1	1	3
0	0.808512	3	1	3	1	1	2	2
0	0.808331	3	1	4	1	1	2	3
0	0.807502	3	1	4	1	1	1	3
0	0.807063	3	1	4	1	1	1	2
0	0.806927	3	1	3	1	1	1	3
0	0.806292	3	1	5	2	1	2	3
0	0.805286	3	1	4	1	1	1	3
0	0.805154	3	1	4	1	1	2	1
0	0.80404	3	1	4	1	1	2	3
0	0.803916	3	1	4	2	1	1	4
0	0.802162	3	1	3	1	1	2	2
0	0.801265	3	1	3	2	1	1	3
0	0.800814	3	1	4	1	1	1	3
0	0.800377	3	1	3	1	1	2	3
0	0.799974	3	1	4	1	1	2	2
0	0.799842	3	1	4	1	1	2	2
0	0.799574	3	1	4	1	1	2	2
0	0.799197	3	1	3	1	1	2	4
0	0.798282	3	1	4	1	1	2	2
0	0.798039	3	1	4	1	1	2	3
0	0.79789	3	1	4	2	1	2	4
0	0.797565	3	1	4	1	1	2	4
0	0.797093	3	1	4	2	1	2	2
0	0.796329	3	1	4	1	1	1	3
0	0.795415	3	1	3	1	1	2	2
0	0.794574	3	1	4	1	1	2	3
0	0.794364	3	1	4	1	1	2	2
0	0.794137	3	1	3	1	1	2	1
0	0.793497	3	1	4	2	1	1	4
0	0.791937	3	1	3	1	1	2	5
0	0.791805	3	1	4	1	1	2	2
0	0.790607	3	1	4	1	1	1	3
0	0.787928	3	1	4	1	1	1	4
0	0.787507	3	1	4	1	1	2	4
0	0.786008	3	1	4	1	1	1	3
0	0.785425	3	1	4	1	1	1	2
0	0.785186	3	1	4	2	1	2	3
0	0.783946	3	1	4	1	1	1	4
0	0.781271	3	1	4	1	1	1	3
0	0.778275	3	1	4	1	1	2	1
0	0.777384	3	1	4	1	1	1	3
0	0.777095	3	1	5	2	1	2	3
0	0.776231	3	1	3	1	1	2	2
0	0.775921	3	1	4	1	1	1	3
0	0.775907	3	1	4	1	1	2	4
0	0.775527	3	1	4	1	1	2	3
0	0.775527	3	1	4	1	1	2	3
0	0.773741	3	1	4	2	1	2	3
0	0.773539	3	1	4	1	1	2	3
0	0.772621	3	1	4	1	1	1	2
0	0.771968	3	1	4	2	1	1	3
0	0.769546	3	1	4	1	1	2	3
0	0.769525	3	1	3	1	1	2	1
0	0.768394	3	1	4	1	1	1	3
0	0.767379	3	1	4	1	1	2	2
0	0.767015	3	1	4	1	1	1	3
0	0.766335	3	1	4	1	1	2	3
0	0.766209	3	1	3	1	1	2	3
0	0.766018	3	1	4	1	1	2	3
0	0.766004	3	1	4	1	1	2	2
0	0.765413	3	1	4	1	1	2	2
0	0.764161	3	1	4	1	1	1	4
0	0.763348	3	1	4	1	1	2	2
0	0.762991	3	1	4	1	1	2	3
0	0.761976	3	1	4	1	1	2	3
0	0.761624	3	1	4	1	1	2	4
0	0.760663	3	1	4	1	1	1	3
0	0.759662	3	1	4	1	1	2	3
0	0.75964	3	1	4	1	1	2	2
0	0.759442	3	1	4	1	1	2	3
0	0.759307	3	1	4	1	1	2	2
0	0.75829	3	1	5	2	1	1	3
0	0.757712	3	1	4	1	1	1	4
0	0.757508	3	1	4	1	1	2	3
0	0.757498	3	1	4	1	1	1	4
0	0.756762	3	1	4	1	1	2	5
0	0.756575	3	1	4	1	1	2	4
0	0.756157	3	1	3	1	1	2	1
0	0.756072	3	1	4	1	1	2	3
0	0.755163	3	1	3	1	1	1	3
0	0.754591	3	1	4	1	1	2	3
0	0.754398	3	1	3	1	1	2	1
0	0.753875	3	1	4	2	1	2	3
0	0.752677	3	1	5	1	1	1	3
0	0.750644	3	1	4	1	1	2	3
0	0.750319	3	1	5	1	1	1	4
0	0.748775	3	1	4	1	1	2	3
0	0.748685	3	1	4	1	1	1	2
0	0.747704	3	1	4	1	1	2	3
0	0.745889	3	1	4	2	1	1	3
0	0.745006	3	1	4	1	1	2	3
0	0.744875	3	1	5	1	1	1	2
0	0.743699	3	1	4	1	1	2	4
0	0.743508	3	1	3	1	1	2	1
0	0.743066	3	1	4	2	1	1	3
0	0.743006	3	1	4	1	1	1	4
0	0.742656	3	1	4	1	1	2	3
0	0.742483	3	1	4	1	1	1	4
0	0.742189	3	1	4	1	1	1	5
0	0.741464	3	1	5	1	1	2	3
0	0.741277	3	1	4	2	1	1	4
0	0.740881	3	1	5	2	1	2	3
0	0.740583	3	1	4	1	1	2	2
0	0.740307	3	1	3	2	1	1	4
0	0.740191	3	1	4	1	1	2	3
0	0.73982	3	1	4	1	1	2	3
0	0.73951	3	1	4	2	1	1	3
0	0.739506	3	1	4	2	1	2	3
0	0.738874	3	1	4	1	1	1	5
0	0.736784	3	1	4	2	1	1	3
0	0.735927	3	1	4	1	1	1	3
0	0.735874	3	1	4	1	1	1	3
0	0.735721	3	1	4	1	1	1	4
0	0.735176	3	1	4	1	1	2	3
0	0.734865	3	1	4	2	1	2	3
0	0.734738	3	1	4	2	1	2	4
0	0.734593	3	1	4	1	1	2	2
0	0.734386	3	1	4	1	1	2	4
0	0.734148	3	1	3	2	1	2	3
0	0.734085	3	1	3	2	1	1	4
0	0.734033	3	1	4	1	1	1	3
0	0.733029	3	1	4	1	1	2	1
0	0.732794	3	1	5	1	1	2	3
0	0.732589	3	1	4	1	1	1	4
0	0.732524	3	1	4	2	1	1	3
0	0.731221	3	1	4	2	1	1	4
0	0.731123	3	1	3	1	2	2	2
0	0.730727	3	1	3	1	1	1	3
0	0.729559	3	1	4	1	1	1	4
0	0.729397	3	1	4	2	1	2	2
0	0.729011	3	1	4	1	1	1	4
0	0.728073	3	1	4	1	1	2	2
0	0.727563	3	1	4	1	1	1	3
0	0.727091	3	1	4	1	1	1	5
0	0.727061	3	1	4	1	1	1	4
0	0.725709	3	1	4	1	1	1	2
0	0.725241	3	1	4	2	2	1	5
0	0.72422	3	1	4	1	1	2	2
0	0.723354	3	1	3	1	1	2	2
0	0.723189	3	1	5	1	1	2	4
0	0.723083	3	1	4	2	1	2	3
0	0.722996	3	1	4	2	1	2	4
0	0.722972	3	1	4	2	2	2	4
0	0.722381	3	1	4	2	1	2	3
0	0.721667	3	1	4	1	1	1	4
0	0.721407	3	1	4	1	1	2	3
0	0.721332	3	1	4	1	1	1	3
0	0.720916	3	1	3	1	1	1	4
0	0.720412	3	1	4	1	1	1	4
0	0.720264	3	1	4	1	1	1	5
0	0.719655	3	1	4	1	1	1	5
0	0.719548	3	1	4	2	1	2	3
0	0.718883	3	1	5	1	1	1	3
0	0.716674	3	1	4	1	1	2	3
0	0.716206	3	1	4	2	1	1	3
0	0.715979	3	1	4	2	1	1	4
0	0.715978	3	1	4	2	1	2	3
0	0.715673	3	1	3	1	1	1	4
0	0.715432	3	1	4	1	1	1	5
0	0.714291	3	1	4	2	1	1	2
0	0.713318	3	1	4	1	1	1	3
0	0.712989	3	1	4	1	1	2	2
0	0.711869	3	1	5	1	1	1	3
0	0.711814	3	1	4	1	1	2	3
0	0.711766	3	1	3	1	1	2	2
0	0.710975	3	1	4	1	1	1	3
0	0.710875	3	1	4	1	1	1	4
0	0.710838	3	1	3	1	1	2	1
0	0.709793	3	1	4	1	1	1	3
0	0.708775	3	1	4	2	1	2	4
0	0.708552	3	1	4	2	1	1	4
0	0.708466	3	1	4	1	1	1	3
0	0.707117	3	1	5	1	1	1	4
0	0.706461	3	1	4	1	1	1	4
0	0.706453	3	1	3	2	1	2	2
0	0.706341	3	1	4	1	1	1	4
0	0.706009	3	1	3	2	1	1	4
0	0.70384	3	1	3	1	1	1	4
0	0.703635	3	1	4	1	1	1	3
0	0.703608	3	1	4	2	1	2	4
0	0.703048	3	1	4	1	1	1	3
0	0.702604	3	1	3	1	1	3	1
0	0.702574	3	1	4	1	1	2	3
0	0.702531	3	1	4	1	1	1	4
0	0.702274	3	1	4	1	1	2	3
0	0.701458	3	1	4	2	1	2	4
0	0.700921	3	1	3	2	1	2	3
0	0.699964	3	1	4	1	1	1	4
0	0.699836	3	1	4	1	1	2	1
0	0.699077	3	1	5	2	1	1	4
0	0.698691	3	1	4	2	1	2	3
0	0.697937	3	1	4	1	1	1	3
0	0.697724	3	1	4	1	1	1	3
0	0.697224	3	1	4	1	1	1	3
0	0.696953	3	1	3	2	1	2	3
0	0.696746	3	1	4	2	1	1	3
0	0.696721	3	1	4	2	1	1	4
0	0.696059	3	1	4	1	1	1	3
0	0.69573	3	1	4	2	1	2	4
0	0.695725	3	1	4	1	1	1	4
0	0.694427	3	1	4	2	1	1	4
0	0.692389	3	1	4	1	1	1	4
0	0.692251	3	1	3	1	1	1	1
0	0.691831	3	1	4	1	1	1	4
0	0.690363	3	1	3	1	1	1	2
0	0.69005	3	1	3	1	1	1	2
0	0.689493	3	1	4	1	1	1	3
0	0.689489	3	1	4	2	1	1	2
0	0.689079	3	1	3	1	2	2	2
0	0.688357	3	1	4	1	2	1	3
0	0.688224	3	1	4	2	1	1	4
0	0.686884	3	1	4	1	1	2	2
0	0.686495	3	1	5	2	2	2	3
0	0.686175	3	1	4	1	1	2	3
0	0.685875	3	1	4	1	1	2	3
0	0.685641	3	1	4	1	1	2	3
0	0.684587	3	1	4	1	1	1	3
0	0.684443	3	1	4	2	1	1	3
0	0.682695	3	1	4	2	1	1	4
0	0.681264	3	1	4	2	1	1	3
0	0.681262	3	1	4	1	1	2	3
0	0.681092	3	1	4	2	1	2	3
0	0.680913	3	1	4	1	1	1	4
0	0.680518	3	1	4	1	1	1	2
0	0.680482	3	1	4	1	1	2	2
0	0.680053	3	1	4	1	1	2	3
0	0.678513	3	1	4	2	1	1	4
0	0.678226	3	1	3	1	1	1	3
0	0.678044	3	1	4	1	1	2	3
0	0.677321	3	1	4	2	1	2	3
0	0.676883	3	1	4	1	1	1	3
0	0.676114	3	1	4	2	1	2	3
0	0.675289	3	1	5	2	1	1	3
0	0.675045	3	1	3	2	1	1	3
0	0.674886	3	1	3	1	1	1	4
0	0.673417	3	1	4	2	1	1	4
0	0.673185	3	1	4	2	3	1	4
0	0.672281	3	1	4	2	1	2	5
0	0.672043	3	1	4	2	1	2	4
0	0.67087	3	1	4	2	1	2	3
0	0.670548	3	1	4	2	1	1	4
0	0.66948	3	1	4	1	1	2	3
0	0.669193	3	1	4	1	1	1	4
0	0.668632	3	1	3	1	1	1	4
0	0.667223	3	1	3	1	1	2	1
0	0.666648	3	1	4	2	1	2	3
0	0.66513	3	1	4	1	1	1	3
0	0.665094	3	1	4	1	1	1	4
0	0.664862	3	1	4	1	1	1	4
0	0.664737	3	1	4	2	1	1	4
0	0.663299	3	1	4	2	1	1	3
0	0.662878	3	1	5	2	1	1	5
0	0.662626	3	1	4	1	1	1	3
0	0.662551	3	1	4	2	1	2	3
0	0.661741	3	1	4	2	1	2	3
0	0.661603	3	1	3	1	1	1	3
0	0.661137	3	1	4	2	1	2	3
0	0.660324	3	1	4	1	1	1	3
0	0.659687	3	1	4	2	1	2	3
0	0.657297	3	1	4	2	1	2	3
0	0.65715	3	1	4	2	1	1	3
0	0.655478	3	1	4	2	1	1	4
0	0.655356	3	1	4	1	1	2	2
0	0.655051	3	1	4	2	1	1	3
0	0.654227	3	1	4	2	1	2	3
0	0.653617	3	1	4	2	1	2	4
0	0.653522	3	1	4	2	1	1	4
0	0.65329	3	1	3	2	1	2	4
0	0.651914	3	1	4	2	1	1	4
0	0.65145	3	1	3	1	1	3	1
0	0.650771	3	1	4	1	1	1	3
0	0.65049	3	1	4	2	1	1	3
0	0.650306	3	1	4	2	1	1	3
0	0.650291	3	1	4	1	1	2	3
0	0.649792	3	1	4	1	1	1	5
0	0.649786	3	1	4	2	1	1	4
0	0.647227	3	1	3	1	1	1	4
0	0.645946	3	1	4	2	1	2	3
0	0.644158	3	1	4	1	1	1	3
0	0.643917	3	1	3	2	1	1	5
0	0.643819	3	1	4	2	1	2	3
0	0.643185	3	1	4	1	1	1	4
0	0.641643	3	1	4	2	1	2	4
0	0.641415	3	1	4	2	1	2	3
0	0.640478	3	1	4	2	1	2	3
0	0.640329	3	1	3	1	1	2	1
0	0.639668	3	1	4	1	1	2	3
0	0.639181	3	1	3	2	1	1	5
0	0.637913	3	1	4	2	1	1	3
0	0.637705	3	1	3	1	1	1	4
0	0.634817	3	1	4	1	1	2	3
0	0.634738	3	1	4	2	1	1	3
0	0.632943	3	1	4	2	1	1	4
0	0.632108	3	1	4	2	1	2	4
0	0.631497	3	1	3	1	1	1	4
0	0.63122	3	1	4	2	1	1	3
0	0.63099	3	1	4	1	1	1	4
0	0.629944	3	1	4	2	1	1	4
0	0.62972	3	1	4	2	3	1	4
0	0.62836	3	1	4	1	1	2	3
0	0.626629	3	1	4	2	1	2	3
0	0.625982	3	1	4	2	1	2	4
0	0.625884	3	1	4	2	1	1	3
0	0.625704	3	1	4	1	1	1	3
0	0.625694	3	1	4	1	1	1	3
0	0.621913	3	1	3	2	1	1	4
0	0.621311	3	1	4	1	1	2	2
0	0.620217	3	1	4	1	1	1	4
0	0.618107	3	1	3	1	1	1	5
0	0.618009	3	1	4	2	1	1	3
0	0.617822	3	1	4	2	1	1	4
0	0.617225	3	1	3	1	1	2	2
0	0.615864	3	1	3	1	1	3	2
0	0.615657	3	1	3	1	1	3	2
0	0.612503	3	1	4	2	1	1	5
0	0.612342	3	1	3	1	1	1	4
0	0.611057	3	1	4	2	1	1	4
0	0.610015	3	1	4	2	1	2	5
0	0.608734	3	1	3	1	1	2	1
0	0.602939	3	1	5	1	1	1	4
0	0.601964	3	1	3	2	1	2	3
0	0.597038	3	1	4	2	1	1	4
0	0.596156	3	1	4	2	1	1	4
0	0.594364	3	1	4	1	1	1	5
0	0.594195	3	1	3	1	1	1	4
0	0.593886	3	1	4	2	1	1	5
0	0.587916	3	1	3	1	1	4	3
0	0.586087	3	1	4	2	1	1	3
0	0.585213	3	1	3	1	1	1	5
0	0.574741	3	1	3	2	3	1	4
0	0.57463	3	1	4	2	1	2	4
0	0.572985	3	1	3	2	2	1	4
0	0.571653	3	1	4	1	2	2	3
0	0.565873	3	1	3	1	1	4	2
0	0.563778	3	1	4	2	1	2	3
0	0.558103	3	1	3	1	1	3	1
0	0.542933	3	1	3	1	1	5	2
0	0.542556	3	1	4	1	1	1	5
0	0.535968	3	1	3	1	1	1	2
0	0.531767	3	1	3	2	1	3	1
0	0.506358	3	1	3	1	1	5	2
0	0.504128	3	1	3	1	1	4	1
0	0.483297	3	1	3	1	1	3	1
0	0.45658	3	1	3	1	1	5	1
0	0.404896	3	1	3	1	1	5	2
0	0.392909	3	1	3	1	1	5	2
0	0.877592	4	1	3	1	1	2	2
0	0.874085	4	1	4	1	1	2	3
0	0.868925	4	1	3	1	1	2	1
0	0.865663	4	1	4	1	1	1	3
0	0.851166	4	1	4	2	1	2	2
0	0.84838	4	1	4	1	1	1	3
0	0.848252	4	1	4	2	1	2	2
0	0.847341	4	1	4	1	1	2	1
0	0.844673	4	1	3	1	1	2	1
0	0.843772	4	1	3	1	1	2	4
0	0.840484	4	1	3	1	1	2	1
0	0.831012	4	1	3	1	1	2	1
0	0.830974	4	1	4	1	1	2	2
0	0.824163	4	1	4	1	1	2	2
0	0.823058	4	1	3	1	1	1	1
0	0.821081	4	1	5	2	1	1	3
0	0.820246	4	1	4	1	1	2	2
0	0.819617	4	1	3	1	1	2	1
0	0.818992	4	1	3	1	1	2	2
0	0.818875	4	1	4	1	1	1	4
0	0.818063	4	1	4	1	1	1	3
0	0.816102	4	1	4	1	1	2	2
0	0.811297	4	1	4	1	1	2	3
0	0.811289	4	1	4	1	1	2	3
0	0.810253	4	1	5	2	1	2	3
0	0.808909	4	1	4	1	1	2	3
0	0.808789	4	1	3	1	1	1	4
0	0.807258	4	1	4	1	1	1	3
0	0.806389	4	1	4	1	1	2	2
0	0.803469	4	1	4	1	1	1	2
0	0.803115	4	1	4	1	1	2	4
0	0.803105	4	1	3	1	1	2	3
0	0.802601	4	1	4	1	1	2	3
0	0.802448	4	1	3	1	1	2	1
0	0.802415	4	1	4	2	1	2	3
0	0.800542	4	1	4	1	1	2	2
0	0.797767	4	1	3	1	1	2	2
0	0.796485	4	1	4	1	1	2	4
0	0.796075	4	1	3	1	1	2	2
0	0.795905	4	1	4	1	1	1	2
0	0.795712	4	1	3	1	1	2	4
0	0.795662	4	1	4	1	1	1	3
0	0.794638	4	1	4	1	1	2	2
0	0.793763	4	1	4	1	1	1	4
0	0.791189	4	1	4	1	1	2	2
0	0.79063	4	1	3	2	1	1	3
0	0.79016	4	1	3	1	1	2	1
0	0.789043	4	1	4	1	1	2	2
0	0.789017	4	1	4	1	1	2	3
0	0.787655	4	1	3	1	1	2	2
0	0.78486	4	1	3	1	1	1	5
0	0.783954	4	1	4	1	1	1	4
0	0.782738	4	1	4	2	1	2	3
0	0.782439	4	1	3	1	1	1	2
0	0.776586	4	1	4	1	1	2	3
0	0.77617	4	1	4	1	1	2	2
0	0.775497	4	1	4	1	1	2	2
0	0.775485	4	1	4	1	1	1	4
0	0.774221	4	1	4	1	1	1	3
0	0.773902	4	1	3	1	1	1	4
0	0.773835	4	1	3	2	1	2	3
0	0.773492	4	1	3	2	1	2	4
0	0.773338	4	1	4	1	1	2	3
0	0.772661	4	1	4	1	1	1	3
0	0.772146	4	1	4	1	1	2	3
0	0.769987	4	1	5	1	1	2	3
0	0.769791	4	1	4	2	1	2	3
0	0.769667	4	1	4	1	1	2	3
0	0.769537	4	1	3	1	1	2	1
0	0.769259	4	1	3	1	1	2	2
0	0.769125	4	1	4	1	1	2	2
0	0.768423	4	1	4	1	1	1	4
0	0.767415	4	1	3	1	1	2	1
0	0.766684	4	1	3	1	1	3	1
0	0.766624	4	1	4	1	1	1	4
0	0.76633	4	1	4	1	1	2	3
0	0.765655	4	1	3	1	1	1	5
0	0.764486	4	1	3	1	1	1	3
0	0.764481	4	1	4	1	1	2	3
0	0.764393	4	1	3	1	1	1	2
0	0.763794	4	1	4	2	1	2	3
0	0.762324	4	1	3	1	1	2	1
0	0.761822	4	1	4	1	1	2	3
0	0.761739	4	1	4	1	1	1	4
0	0.759873	4	1	4	2	1	2	3
0	0.758078	4	1	4	1	1	2	2
0	0.758067	4	1	4	1	1	1	4
0	0.757904	4	1	5	2	1	1	3
0	0.757199	4	1	4	2	1	2	3
0	0.75658	4	1	3	2	1	2	2
0	0.755841	4	1	3	1	1	2	1
0	0.754339	4	1	4	1	1	1	3
0	0.754099	4	1	4	1	1	2	1
0	0.753973	4	1	4	1	1	1	3
0	0.753141	4	1	5	1	1	2	4
0	0.752289	4	1	4	1	1	2	3
0	0.750838	4	1	4	1	1	2	2
0	0.750837	4	1	3	1	1	2	3
0	0.750816	4	1	5	1	1	2	3
0	0.750736	4	1	4	1	1	1	3
0	0.750166	4	1	4	1	1	2	3
0	0.746576	4	1	3	1	1	2	1
0	0.743699	4	1	4	1	1	2	2
0	0.740064	4	1	4	1	1	1	2
0	0.740064	4	1	4	1	1	2	2
0	0.738782	4	1	4	1	1	3	2
0	0.738174	4	1	4	1	1	2	2
0	0.737764	4	1	3	1	1	1	5
0	0.737081	4	1	4	1	1	1	4
0	0.734993	4	1	4	1	1	1	5
0	0.734115	4	1	5	1	1	1	4
0	0.734071	4	1	4	1	1	2	3
0	0.733224	4	1	4	1	1	2	3
0	0.729549	4	1	4	1	1	1	3
0	0.729289	4	1	4	1	1	1	3
0	0.729162	4	1	3	1	1	2	2
0	0.728354	4	1	4	1	1	2	3
0	0.727968	4	1	4	1	1	1	3
0	0.72425	4	1	4	2	1	2	2
0	0.723452	4	1	4	1	1	2	3
0	0.720791	4	1	3	1	1	1	4
0	0.720618	4	1	4	2	1	1	4
0	0.720061	4	1	5	2	1	1	3
0	0.71963	4	1	5	1	1	2	4
0	0.718909	4	1	4	2	1	1	3
0	0.718699	4	1	4	2	1	1	4
0	0.71802	4	1	4	1	1	3	2
0	0.717773	4	1	4	1	1	1	3
0	0.717245	4	1	4	1	1	1	3
0	0.716353	4	1	3	1	1	2	4
0	0.716237	4	1	3	1	1	1	4
0	0.712229	4	1	5	1	1	2	3
0	0.710129	4	1	4	2	1	2	2
0	0.709723	4	1	4	1	1	1	5
0	0.709538	4	1	3	1	1	1	3
0	0.709157	4	1	5	2	1	1	4
0	0.708182	4	1	4	2	1	2	3
0	0.707959	4	1	5	1	1	1	4
0	0.706693	4	1	4	1	2	1	4
0	0.706489	4	1	5	1	1	1	4
0	0.705787	4	1	4	1	1	1	4
0	0.705468	4	1	4	1	1	2	3
0	0.704229	4	1	3	1	1	2	1
0	0.704045	4	1	4	2	1	2	4
0	0.703523	4	1	3	1	1	2	2
0	0.7033	4	1	4	2	1	1	4
0	0.702845	4	1	4	2	1	1	4
0	0.702582	4	1	4	1	1	1	3
0	0.701911	4	1	4	1	1	1	3
0	0.70076	4	1	3	2	1	2	2
0	0.700271	4	1	3	1	1	1	4
0	0.700098	4	1	3	1	1	1	5
0	0.699027	4	1	4	1	1	2	3
0	0.69863	4	1	3	1	1	2	3
0	0.694225	4	1	4	1	1	1	3
0	0.691697	4	1	4	2	2	2	3
0	0.691601	4	1	3	1	1	2	3
0	0.691046	4	1	3	1	1	2	3
0	0.689051	4	1	4	1	1	1	3
0	0.688869	4	1	4	2	1	2	3
0	0.688667	4	1	3	1	1	2	1
0	0.688134	4	1	4	1	1	1	5
0	0.688045	4	1	4	2	1	1	3
0	0.687706	4	1	5	1	1	1	3
0	0.687518	4	1	3	1	1	2	2
0	0.687075	4	1	4	2	1	2	3
0	0.686943	4	1	4	2	1	1	4
0	0.68657	4	1	3	1	1	1	4
0	0.686066	4	1	4	1	1	1	3
0	0.686	4	1	3	1	1	2	1
0	0.683777	4	1	4	2	1	1	3
0	0.679439	4	1	3	1	1	1	3
0	0.6789	4	1	4	2	1	1	4
0	0.678602	4	1	3	1	1	1	4
0	0.678268	4	1	4	1	1	2	3
0	0.678176	4	1	4	2	2	2	3
0	0.677922	4	1	4	1	1	2	3
0	0.676997	4	1	4	2	1	1	3
0	0.67649	4	1	4	2	1	2	3
0	0.676387	4	1	3	1	2	1	4
0	0.676176	4	1	3	1	1	1	5
0	0.675602	4	1	4	1	1	1	3
0	0.674765	4	1	4	1	1	1	3
0	0.672709	4	1	4	2	1	2	4
0	0.671649	4	1	4	2	1	2	3
0	0.670046	4	1	3	1	1	1	4
0	0.668443	4	1	4	2	1	2	3
0	0.667898	4	1	3	1	1	2	3
0	0.667019	4	1	4	1	1	1	3
0	0.666851	4	1	4	2	1	1	4
0	0.666036	4	1	4	1	1	1	4
0	0.665737	4	1	4	1	1	1	2
0	0.664155	4	1	3	1	1	1	3
0	0.663742	4	1	4	2	1	1	4
0	0.663707	4	1	4	1	1	2	3
0	0.662854	4	1	4	1	1	1	3
0	0.662414	4	1	4	1	1	2	3
0	0.661432	4	1	4	2	1	1	3
0	0.661359	4	1	4	2	1	2	4
0	0.66126	4	1	3	2	1	2	3
0	0.659397	4	1	5	2	1	1	4
0	0.65833	4	1	3	1	1	1	4
0	0.652569	4	1	3	1	1	1	5
0	0.650119	4	1	4	1	1	2	4
0	0.649932	4	1	4	2	1	1	4
0	0.648941	4	1	4	1	1	1	4
0	0.644451	4	1	4	2	1	1	5
0	0.639172	4	1	4	1	1	2	3
0	0.637777	4	1	4	2	1	1	3
0	0.63748	4	1	3	1	3	1	5
0	0.636796	4	1	4	1	1	1	5
0	0.636229	4	1	3	1	1	1	4
0	0.622565	4	1	3	1	1	3	2
0	0.617591	4	1	4	1	1	1	3
0	0.615092	4	1	3	1	1	2	1
0	0.608923	4	1	4	1	1	2	3
0	0.60702	4	1	3	1	1	1	5
0	0.606306	4	1	3	1	1	2	2
0	0.599032	4	1	4	2	1	2	4
0	0.594354	4	1	3	1	1	1	4
0	0.588754	4	1	3	1	1	3	1
0	0.52587	4	1	4	1	1	2	4
0	0.468382	4	1	3	1	1	5	1
0	0.444685	4	1	3	1	1	4	1
0	0.440957	4	1	3	1	1	1	5
0	0.421678	4	1	3	1	1	4	2
0	0.285805	4	1	3	1	1	5	2
0	0.280474	4	1	3	1	1	4	1
0	0.262205	4	1	3	1	1	5	2
0	0.208484	4	1	3	1	1	4	1
0	0.89459	5	1	4	1	1	2	3
0	0.873403	5	1	4	1	1	2	2
0	0.872829	5	1	4	1	1	2	2
0	0.872354	5	1	4	1	1	2	2
0	0.86993	5	1	5	1	1	1	2
0	0.865327	5	1	4	2	1	1	2
0	0.856201	5	1	3	1	1	2	2
0	0.848634	5	1	3	1	1	2	2
0	0.840337	5	1	4	1	1	2	2
0	0.837831	5	1	5	1	1	1	2
0	0.83691	5	1	3	1	1	1	3
0	0.833153	5	1	4	1	1	2	2
0	0.825969	5	1	3	1	1	2	4
0	0.818286	5	1	4	1	1	2	2
0	0.816631	5	1	4	1	1	2	2
0	0.816398	5	1	4	1	1	2	3
0	0.812787	5	1	3	1	1	2	1
0	0.810287	5	1	4	2	1	1	3
0	0.810124	5	1	4	1	1	1	2
0	0.809755	5	1	4	1	1	2	2
0	0.807303	5	1	3	1	1	2	1
0	0.804853	5	1	4	1	1	2	2
0	0.803971	5	1	4	1	1	2	2
0	0.803587	5	1	4	1	1	2	3
0	0.79719	5	1	4	1	1	2	2
0	0.795022	5	1	4	1	1	1	4
0	0.793974	5	1	3	1	1	2	1
0	0.793594	5	1	4	1	1	1	3
0	0.793089	5	1	4	1	1	2	3
0	0.786942	5	1	3	1	1	2	2
0	0.785857	5	1	3	1	1	1	2
0	0.78536	5	1	3	1	1	2	1
0	0.7839	5	1	4	1	1	2	3
0	0.781934	5	1	3	1	1	2	5
0	0.778514	5	1	4	1	1	2	2
0	0.77642	5	1	3	1	1	1	5
0	0.775263	5	1	3	1	1	1	5
0	0.773766	5	1	3	1	1	2	2
0	0.772983	5	1	4	1	1	1	3
0	0.770577	5	1	3	1	1	1	4
0	0.768643	5	1	4	1	1	1	4
0	0.768365	5	1	3	1	1	1	4
0	0.766857	5	1	3	1	1	2	3
0	0.765323	5	1	4	1	1	2	2
0	0.758875	5	1	4	1	1	1	3
0	0.75695	5	1	4	1	1	2	3
0	0.756339	5	1	4	2	1	2	3
0	0.75166	5	1	4	2	1	2	3
0	0.748282	5	1	4	1	1	2	3
0	0.747921	5	1	3	1	1	2	2
0	0.746696	5	1	4	2	1	2	3
0	0.743587	5	1	4	1	1	2	4
0	0.743377	5	1	4	1	1	2	3
0	0.738808	5	1	4	2	1	2	2
0	0.737262	5	1	4	2	1	1	4
0	0.732045	5	1	3	1	1	1	4
0	0.730211	5	1	3	1	1	1	5
0	0.725103	5	1	4	1	1	2	2
0	0.723892	5	1	4	2	1	2	4
0	0.722246	5	1	4	1	2	2	4
0	0.721764	5	1	4	1	1	1	3
0	0.717428	5	1	3	1	1	2	2
0	0.71645	5	1	4	1	1	1	3
0	0.71562	5	1	4	2	1	2	3
0	0.711016	5	1	3	2	1	1	5
0	0.709812	5	1	4	1	2	2	3
0	0.708106	5	1	3	1	1	2	2
0	0.704522	5	1	3	1	1	1	2
0	0.703169	5	1	4	1	1	2	3
0	0.701349	5	1	3	2	1	2	3
0	0.698543	5	1	4	1	1	2	3
0	0.69649	5	1	3	2	1	2	2
0	0.680932	5	1	5	1	1	2	3
0	0.679526	5	1	4	1	1	1	5
0	0.673789	5	1	3	2	1	1	4
0	0.670805	5	1	3	1	1	2	1
0	0.667863	5	1	4	1	1	2	2
0	0.667016	5	1	3	1	1	1	4
0	0.663226	5	1	4	1	1	1	5
0	0.6581	5	1	3	1	1	1	2
0	0.656199	5	1	4	1	1	2	2
0	0.654722	5	1	3	1	1	3	1
0	0.654036	5	1	3	1	1	2	4
0	0.653123	5	1	4	1	1	1	3
0	0.648803	5	1	4	2	1	1	4
0	0.647442	5	1	4	2	1	2	3
0	0.641583	5	1	4	1	1	1	4
0	0.640871	5	1	3	2	1	1	5
0	0.635319	5	1	4	2	1	2	3
0	0.619303	5	1	3	1	1	1	5
0	0.613482	5	1	3	1	1	3	1
0	0.610497	5	1	3	2	1	1	5
0	0.602913	5	1	4	1	1	2	3
0	0.582064	5	1	4	2	1	2	3
0	0.553781	5	1	3	2	1	2	1
0	0.52798	5	1	3	1	1	3	1
0	0.488903	5	1	3	2	1	3	1
0	0.448214	5	1	3	1	1	3	1
0	0.428913	5	1	3	1	1	2	1
0	0.401004	5	1	3	1	1	3	1
0	0.348395	5	1	3	1	1	3	1
0	0.267174	5	1	3	1	1	1	5
0	0.76426	1	2	3	2	3	1	3
0	0.575853	1	2	4	3	4	2	4
0	0.507183	1	2	3	3	3	1	4
0	0.404771	1	2	4	3	4	1	4
0	0.359681	1	2	4	4	4	1	5
0	0.672059	3	2	5	3	3	2	4

## Sheet: 区分正负指标8
Id	Y	X1	X2	X3	X4	X5
0	0.619303	2	8	8	8	1
0	0.730211	1	8	8	8	1
0	0.781934	2	7	8	8	1
0	0.732045	1	6	8	8	1
0	0.825969	3	5	8	8	1
0	0.743377	2	5	8	8	1
0	0.83691	1	5	8	8	1
0	0.873403	3	4	8	8	1
0	0.872354	3	4	8	8	1
0	0.7839	3	4	8	8	1
0	0.833153	2	4	8	8	1
0	0.816398	2	4	8	8	1
0	0.786942	2	4	8	8	1
0	0.848634	3	3	8	8	1
0	0.840337	2	3	8	8	1
0	0.803971	2	3	8	8	1
0	0.667863	3	2	8	8	1
0	0.428913	3	2	8	8	1
0	0.654722	4	1	8	8	1
0	0.640871	1	7	8	7	1
0	0.582064	2	5	8	7	1
0	0.810287	2	4	8	7	1
0	0.488903	4	2	8	7	1
0	0.553781	3	1	8	7	1
0	0.267174	1	8	8	8	2
0	0.775263	2	7	8	8	2
0	0.77642	1	7	8	8	2
0	0.679526	1	7	8	8	2
0	0.795022	2	6	8	8	2
0	0.770577	2	6	8	8	2
0	0.654036	2	6	8	8	2
0	0.768643	1	6	8	8	2
0	0.641583	1	6	8	8	2
0	0.766857	3	5	8	8	2
0	0.75695	2	5	8	8	2
0	0.743587	2	5	8	8	2
0	0.680932	2	5	8	8	2
0	0.772983	1	5	8	8	2
0	0.758875	1	5	8	8	2
0	0.721764	1	5	8	8	2
0	0.803587	3	4	8	8	2
0	0.793089	3	4	8	8	2
0	0.703169	3	4	8	8	2
0	0.656199	3	4	8	8	2
0	0.602913	3	4	8	8	2
0	0.89459	2	4	8	8	2
0	0.79719	2	4	8	8	2
0	0.748282	2	4	8	8	2
0	0.698543	2	4	8	8	2
0	0.653123	2	4	8	8	2
0	0.793594	1	4	8	8	2
0	0.856201	3	3	8	8	2
0	0.816631	3	3	8	8	2
0	0.778514	3	3	8	8	2
0	0.765323	3	3	8	8	2
0	0.86993	2	3	8	8	2
0	0.810124	2	3	8	8	2
0	0.809755	2	3	8	8	2
0	0.773766	2	3	8	8	2
0	0.747921	2	3	8	8	2
0	0.717428	2	3	8	8	2
0	0.837831	1	3	8	8	2
0	0.6581	1	3	8	8	2
0	0.52798	5	2	8	8	2
0	0.448214	5	2	8	8	2
0	0.613482	4	2	8	8	2
0	0.401004	4	2	8	8	2
0	0.872829	3	2	8	8	2
0	0.793974	3	2	8	8	2
0	0.785857	2	2	8	8	2
0	0.708106	2	2	8	8	2
0	0.704522	2	2	8	8	2
0	0.348395	4	1	8	8	2
0	0.812787	3	1	8	8	2
0	0.807303	3	1	8	8	2
0	0.78536	3	1	8	8	2
0	0.722246	3	6	7	8	2
0	0.709812	2	4	7	8	2
0	0.648803	2	7	8	7	2
0	0.610497	1	7	8	7	2
0	0.723892	2	6	8	7	2
0	0.75166	3	5	8	7	2
0	0.647442	3	5	8	7	2
0	0.756339	2	5	8	7	2
0	0.746696	2	5	8	7	2
0	0.635319	2	5	8	7	2
0	0.71562	2	4	8	7	2
0	0.738808	3	3	8	7	2
0	0.69649	3	3	8	7	2
0	0.765655	1	8	8	8	3
0	0.734993	1	8	8	8	3
0	0.676176	1	8	8	8	3
0	0.440957	1	8	8	8	3
0	0.843772	3	7	8	8	3
0	0.78486	2	7	8	8	3
0	0.52587	2	7	8	8	3
0	0.768365	1	7	8	8	3
0	0.737764	1	7	8	8	3
0	0.737081	1	7	8	8	3
0	0.709723	1	7	8	8	3
0	0.670046	1	7	8	8	3
0	0.663226	1	7	8	8	3
0	0.594354	1	7	8	8	3
0	0.796485	2	6	8	8	3
0	0.758067	2	6	8	8	3
0	0.666036	2	6	8	8	3
0	0.648941	2	6	8	8	3
0	0.700271	1	6	8	8	3
0	0.678602	1	6	8	8	3
0	0.65833	1	6	8	8	3
0	0.636229	1	6	8	8	3
0	0.761822	3	5	8	8	3
0	0.795712	2	5	8	8	3
0	0.750816	2	5	8	8	3
0	0.716353	2	5	8	8	3
0	0.712229	2	5	8	8	3
0	0.705468	2	5	8	8	3
0	0.677922	2	5	8	8	3
0	0.772661	1	5	8	8	3
0	0.766624	1	5	8	8	3
0	0.702582	1	5	8	8	3
0	0.667016	1	5	8	8	3
0	0.662854	1	5	8	8	3
0	0.738782	4	4	8	8	3
0	0.811297	3	4	8	8	3
0	0.808909	3	4	8	8	3
0	0.802601	3	4	8	8	3
0	0.775497	3	4	8	8	3
0	0.678268	3	4	8	8	3
0	0.84838	2	4	8	8	3
0	0.818286	2	4	8	8	3
0	0.816102	2	4	8	8	3
0	0.804853	2	4	8	8	3
0	0.803469	2	4	8	8	3
0	0.803105	2	4	8	8	3
0	0.789017	2	4	8	8	3
0	0.76633	2	4	8	8	3
0	0.764393	2	4	8	8	3
0	0.750166	2	4	8	8	3
0	0.734071	2	4	8	8	3
0	0.69863	2	4	8	8	3
0	0.687706	2	4	8	8	3
0	0.679439	2	4	8	8	3
0	0.674765	2	4	8	8	3
0	0.818063	1	4	8	8	3
0	0.71645	1	4	8	8	3
0	0.71802	4	3	8	8	3
0	0.800542	3	3	8	8	3
0	0.794638	3	3	8	8	3
0	0.791189	3	3	8	8	3
0	0.769259	3	3	8	8	3
0	0.740064	3	3	8	8	3
0	0.703523	3	3	8	8	3
0	0.606306	3	3	8	8	3
0	0.877592	2	3	8	8	3
0	0.820246	2	3	8	8	3
0	0.818992	2	3	8	8	3
0	0.797767	2	3	8	8	3
0	0.796075	2	3	8	8	3
0	0.795905	2	3	8	8	3
0	0.740064	2	3	8	8	3
0	0.782439	1	3	8	8	3
0	0.262205	8	2	8	8	3
0	0.468382	7	2	8	8	3
0	0.844673	3	2	8	8	3
0	0.819617	3	2	8	8	3
0	0.787655	3	2	8	8	3
0	0.725103	3	2	8	8	3
0	0.847341	2	2	8	8	3
0	0.769125	2	2	8	8	3
0	0.767415	2	2	8	8	3
0	0.670805	2	2	8	8	3
0	0.280474	6	1	8	8	3
0	0.840484	3	1	8	8	3
0	0.769537	3	1	8	8	3
0	0.755841	3	1	8	8	3
0	0.688667	2	1	8	8	3
0	0.706693	2	7	7	8	3
0	0.676387	1	5	7	8	3
0	0.63748	1	7	5	8	3
0	0.711016	1	7	8	7	3
0	0.644451	1	7	8	7	3
0	0.773492	2	6	8	7	3
0	0.737262	2	6	8	7	3
0	0.720618	2	6	8	7	3
0	0.709157	2	6	8	7	3
0	0.702845	2	6	8	7	3
0	0.686943	2	6	8	7	3
0	0.6789	1	6	8	7	3
0	0.673789	1	6	8	7	3
0	0.821081	2	5	8	7	3
0	0.718909	2	5	8	7	3
0	0.708182	2	5	8	7	3
0	0.683777	1	5	8	7	3
0	0.659397	1	5	8	7	3
0	0.649932	1	5	8	7	3
0	0.710129	3	4	8	7	3
0	0.865327	2	4	8	7	3
0	0.782738	2	4	8	7	3
0	0.769791	2	4	8	7	3
0	0.763794	2	4	8	7	3
0	0.759873	2	4	8	7	3
0	0.757904	2	4	8	7	3
0	0.757199	2	4	8	7	3
0	0.701349	2	4	8	7	3
0	0.688045	2	4	8	7	3
0	0.67649	2	4	8	7	3
0	0.661432	2	4	8	7	3
0	0.637777	2	4	8	7	3
0	0.851166	2	3	8	7	3
0	0.678176	2	5	7	7	3
0	0.720791	2	7	8	8	4
0	0.652569	2	7	8	8	4
0	0.793763	1	7	8	8	4
0	0.773902	1	7	8	8	4
0	0.720264	1	7	8	8	4
0	0.700098	1	7	8	8	4
0	0.688134	1	7	8	8	4
0	0.68657	1	7	8	8	4
0	0.636796	1	7	8	8	4
0	0.60702	1	7	8	8	4
0	0.818875	2	6	8	8	4
0	0.808789	2	6	8	8	4
0	0.803115	2	6	8	8	4
0	0.787507	2	6	8	8	4
0	0.783954	2	6	8	8	4
0	0.775485	2	6	8	8	4
0	0.768423	2	6	8	8	4
0	0.753141	2	6	8	8	4
0	0.729559	2	6	8	8	4
0	0.71963	2	6	8	8	4
0	0.716237	2	6	8	8	4
0	0.705787	2	6	8	8	4
0	0.761739	1	6	8	8	4
0	0.734115	1	6	8	8	4
0	0.707959	1	6	8	8	4
0	0.706489	1	6	8	8	4
0	0.691831	1	6	8	8	4
0	0.799197	3	5	8	8	4
0	0.764481	3	5	8	8	4
0	0.723452	3	5	8	8	4
0	0.691601	3	5	8	8	4
0	0.662414	3	5	8	8	4
0	0.650119	3	5	8	8	4
0	0.777384	2	5	8	8	4
0	0.772146	2	5	8	8	4
0	0.769987	2	5	8	8	4
0	0.750736	2	5	8	8	4
0	0.734386	2	5	8	8	4
0	0.721407	2	5	8	8	4
0	0.717245	2	5	8	8	4
0	0.711869	2	5	8	8	4
0	0.691046	2	5	8	8	4
0	0.689051	2	5	8	8	4
0	0.678044	2	5	8	8	4
0	0.675602	2	5	8	8	4
0	0.667898	2	5	8	8	4
0	0.667019	2	5	8	8	4
0	0.644158	2	5	8	8	4
0	0.608923	2	5	8	8	4
0	0.807258	1	5	8	8	4
0	0.795662	1	5	8	8	4
0	0.729549	1	5	8	8	4
0	0.717773	1	5	8	8	4
0	0.662626	1	5	8	8	4
0	0.565873	6	4	8	8	4
0	0.811289	3	4	8	8	4
0	0.775527	3	4	8	8	4
0	0.769667	3	4	8	8	4
0	0.752289	3	4	8	8	4
0	0.750837	3	4	8	8	4
0	0.639172	3	4	8	8	4
0	0.874085	2	4	8	8	4
0	0.865663	2	4	8	8	4
0	0.857616	2	4	8	8	4
0	0.806927	2	4	8	8	4
0	0.776586	2	4	8	8	4
0	0.77617	2	4	8	8	4
0	0.774221	2	4	8	8	4
0	0.773539	2	4	8	8	4
0	0.773338	2	4	8	8	4
0	0.767015	2	4	8	8	4
0	0.764486	2	4	8	8	4
0	0.754339	2	4	8	8	4
0	0.753973	2	4	8	8	4
0	0.729289	2	4	8	8	4
0	0.728354	2	4	8	8	4
0	0.716674	2	4	8	8	4
0	0.701911	2	4	8	8	4
0	0.699027	2	4	8	8	4
0	0.686066	2	4	8	8	4
0	0.685875	2	4	8	8	4
0	0.685641	2	4	8	8	4
0	0.665737	2	4	8	8	4
0	0.663707	2	4	8	8	4
0	0.617591	2	4	8	8	4
0	0.727968	1	4	8	8	4
0	0.713318	1	4	8	8	4
0	0.709538	1	4	8	8	4
0	0.694225	1	4	8	8	4
0	0.664155	1	4	8	8	4
0	0.542933	7	3	8	8	4
0	0.824163	3	3	8	8	4
0	0.794364	3	3	8	8	4
0	0.789043	3	3	8	8	4
0	0.767379	3	3	8	8	4
0	0.763348	3	3	8	8	4
0	0.758078	3	3	8	8	4
0	0.738174	3	3	8	8	4
0	0.729162	3	3	8	8	4
0	0.687518	3	3	8	8	4
0	0.830974	2	3	8	8	4
0	0.808512	2	3	8	8	4
0	0.750838	2	3	8	8	4
0	0.69005	2	3	8	8	4
0	0.617225	2	3	8	8	4
0	0.535968	2	3	8	8	4
0	0.285805	8	2	8	8	4
0	0.504128	6	2	8	8	4
0	0.444685	6	2	8	8	4
0	0.421678	6	2	8	8	4
0	0.794137	4	2	8	8	4
0	0.622565	4	2	8	8	4
0	0.615864	4	2	8	8	4
0	0.588754	4	2	8	8	4
0	0.806389	3	2	8	8	4
0	0.802448	3	2	8	8	4
0	0.746576	3	2	8	8	4
0	0.743699	3	2	8	8	4
0	0.743508	3	2	8	8	4
0	0.704229	3	2	8	8	4
0	0.686	3	2	8	8	4
0	0.823058	2	2	8	8	4
0	0.208484	6	1	8	8	4
0	0.65145	5	1	8	8	4
0	0.766684	4	1	8	8	4
0	0.558103	4	1	8	8	4
0	0.868925	3	1	8	8	4
0	0.79016	3	1	8	8	4
0	0.762324	3	1	8	8	4
0	0.831012	2	1	8	8	4
0	0.754099	2	1	8	8	4
0	0.615092	2	1	8	8	4
0	0.620217	1	6	7	8	4
0	0.733224	2	4	7	8	4
0	0.689079	2	4	7	8	4
0	0.69573	2	7	8	7	4
0	0.661359	2	7	8	7	4
0	0.7033	1	7	8	7	4
0	0.734085	2	6	8	7	4
0	0.672709	2	6	8	7	4
0	0.663742	2	6	8	7	4
0	0.65329	2	6	8	7	4
0	0.599032	2	6	8	7	4
0	0.718699	1	6	8	7	4
0	0.666851	1	6	8	7	4
0	0.773741	3	5	8	7	4
0	0.723083	3	5	8	7	4
0	0.852508	2	5	8	7	4
0	0.802415	2	5	8	7	4
0	0.777095	2	5	8	7	4
0	0.720061	2	5	8	7	4
0	0.704045	2	5	8	7	4
0	0.688869	2	5	8	7	4
0	0.687075	2	5	8	7	4
0	0.684443	2	5	8	7	4
0	0.681264	2	5	8	7	4
0	0.666648	2	5	8	7	4
0	0.803916	1	5	8	7	4
0	0.676997	1	5	8	7	4
0	0.675289	1	5	8	7	4
0	0.810253	3	4	8	7	4
0	0.773835	3	4	8	7	4
0	0.681092	3	4	8	7	4
0	0.66126	3	4	8	7	4
0	0.563778	3	4	8	7	4
0	0.696953	2	4	8	7	4
0	0.671649	2	4	8	7	4
0	0.668443	2	4	8	7	4
0	0.79063	1	4	8	7	4
0	0.75658	3	3	8	7	4
0	0.729397	3	3	8	7	4
0	0.72425	3	3	8	7	4
0	0.848252	2	3	8	7	4
0	0.70076	2	3	8	7	4
0	0.691697	2	5	7	7	4
0	0.673185	1	6	6	7	4
0	0.574741	1	6	5	7	4
0	0.672059	2	6	5	5	4
0	0.542556	1	8	8	8	5
0	0.756762	2	7	8	8	5
0	0.715432	2	7	8	8	5
0	0.742189	1	7	8	8	5
0	0.738874	1	7	8	8	5
0	0.727091	1	7	8	8	5
0	0.715673	1	7	8	8	5
0	0.618107	1	7	8	8	5
0	0.594364	1	7	8	8	5
0	0.585213	1	7	8	8	5
0	0.787928	2	6	8	8	5
0	0.761624	2	6	8	8	5
0	0.757712	2	6	8	8	5
0	0.756575	2	6	8	8	5
0	0.743699	2	6	8	8	5
0	0.742483	2	6	8	8	5
0	0.732589	2	6	8	8	5
0	0.727061	2	6	8	8	5
0	0.723189	2	6	8	8	5
0	0.720412	2	6	8	8	5
0	0.706341	2	6	8	8	5
0	0.674886	2	6	8	8	5
0	0.783946	1	6	8	8	5
0	0.764161	1	6	8	8	5
0	0.750319	1	6	8	8	5
0	0.743006	1	6	8	8	5
0	0.70384	1	6	8	8	5
0	0.702531	1	6	8	8	5
0	0.680913	1	6	8	8	5
0	0.668632	1	6	8	8	5
0	0.665094	1	6	8	8	5
0	0.664862	1	6	8	8	5
0	0.647227	1	6	8	8	5
0	0.637705	1	6	8	8	5
0	0.594195	1	6	8	8	5
0	0.931317	3	5	8	8	5
0	0.766335	3	5	8	8	5
0	0.742656	3	5	8	8	5
0	0.887326	2	5	8	8	5
0	0.849259	2	5	8	8	5
0	0.821793	2	5	8	8	5
0	0.808331	2	5	8	8	5
0	0.807502	2	5	8	8	5
0	0.805286	2	5	8	8	5
0	0.800377	2	5	8	8	5
0	0.798039	2	5	8	8	5
0	0.797565	2	5	8	8	5
0	0.786008	2	5	8	8	5
0	0.775527	2	5	8	8	5
0	0.762991	2	5	8	8	5
0	0.761976	2	5	8	8	5
0	0.759662	2	5	8	8	5
0	0.752677	2	5	8	8	5
0	0.750644	2	5	8	8	5
0	0.748775	2	5	8	8	5
0	0.741464	2	5	8	8	5
0	0.732794	2	5	8	8	5
0	0.721667	2	5	8	8	5
0	0.711814	2	5	8	8	5
0	0.703635	2	5	8	8	5
0	0.702274	2	5	8	8	5
0	0.697224	2	5	8	8	5
0	0.680053	2	5	8	8	5
0	0.66948	2	5	8	8	5
0	0.669193	2	5	8	8	5
0	0.661603	2	5	8	8	5
0	0.650771	2	5	8	8	5
0	0.643185	2	5	8	8	5
0	0.639668	2	5	8	8	5
0	0.631497	2	5	8	8	5
0	0.63099	2	5	8	8	5
0	0.755163	1	5	8	8	5
0	0.729011	1	5	8	8	5
0	0.710975	1	5	8	8	5
0	0.710875	1	5	8	8	5
0	0.709793	1	5	8	8	5
0	0.692389	1	5	8	8	5
0	0.660324	1	5	8	8	5
0	0.612342	1	5	8	8	5
0	0.799974	3	4	8	8	5
0	0.794574	3	4	8	8	5
0	0.766209	3	4	8	8	5
0	0.757508	3	4	8	8	5
0	0.756072	3	4	8	8	5
0	0.754591	3	4	8	8	5
0	0.740583	3	4	8	8	5
0	0.740191	3	4	8	8	5
0	0.73982	3	4	8	8	5
0	0.686884	3	4	8	8	5
0	0.655356	3	4	8	8	5
0	0.929664	2	4	8	8	5
0	0.884371	2	4	8	8	5
0	0.854164	2	4	8	8	5
0	0.83797	2	4	8	8	5
0	0.834733	2	4	8	8	5
0	0.810295	2	4	8	8	5
0	0.80404	2	4	8	8	5
0	0.796329	2	4	8	8	5
0	0.759442	2	4	8	8	5
0	0.744875	2	4	8	8	5
0	0.735927	2	4	8	8	5
0	0.734033	2	4	8	8	5
0	0.730727	2	4	8	8	5
0	0.727563	2	4	8	8	5
0	0.723354	2	4	8	8	5
0	0.708466	2	4	8	8	5
0	0.703048	2	4	8	8	5
0	0.702574	2	4	8	8	5
0	0.680482	2	4	8	8	5
0	0.676883	2	4	8	8	5
0	0.650291	2	4	8	8	5
0	0.634817	2	4	8	8	5
0	0.625694	2	4	8	8	5
0	0.621311	2	4	8	8	5
0	0.790607	1	4	8	8	5
0	0.772621	1	4	8	8	5
0	0.678226	1	4	8	8	5
0	0.66513	1	4	8	8	5
0	0.625704	1	4	8	8	5
0	0.392909	8	3	8	8	5
0	0.506358	7	3	8	8	5
0	0.615657	5	3	8	8	5
0	0.799842	3	3	8	8	5
0	0.776231	3	3	8	8	5
0	0.766004	3	3	8	8	5
0	0.75964	3	3	8	8	5
0	0.759307	3	3	8	8	5
0	0.728073	3	3	8	8	5
0	0.72422	3	3	8	8	5
0	0.712989	3	3	8	8	5
0	0.874306	2	3	8	8	5
0	0.853717	2	3	8	8	5
0	0.844638	2	3	8	8	5
0	0.814588	2	3	8	8	5
0	0.798282	2	3	8	8	5
0	0.791805	2	3	8	8	5
0	0.725709	2	3	8	8	5
0	0.690363	2	3	8	8	5
0	0.785425	1	3	8	8	5
0	0.483297	4	2	8	8	5
0	0.814773	3	2	8	8	5
0	0.734593	3	2	8	8	5
0	0.733029	3	2	8	8	5
0	0.710838	3	2	8	8	5
0	0.640329	3	2	8	8	5
0	0.608734	3	2	8	8	5
0	0.846475	2	2	8	8	5
0	0.795415	2	2	8	8	5
0	0.754398	2	2	8	8	5
0	0.692251	2	2	8	8	5
0	0.814913	3	1	8	8	5
0	0.778275	3	1	8	8	5
0	0.699836	3	1	8	8	5
0	0.667223	3	1	8	8	5
0	0.805154	2	1	8	8	5
0	0.756157	2	1	8	8	5
0	0.688357	2	4	7	8	5
0	0.731123	2	3	7	8	5
0	0.706009	2	7	8	7	5
0	0.673417	2	7	8	7	5
0	0.672281	2	7	8	7	5
0	0.670548	1	7	8	7	5
0	0.643917	1	7	8	7	5
0	0.632943	1	7	8	7	5
0	0.612503	1	7	8	7	5
0	0.593886	1	7	8	7	5
0	0.708775	3	6	8	7	5
0	0.641643	3	6	8	7	5
0	0.741277	2	6	8	7	5
0	0.696721	2	6	8	7	5
0	0.694427	2	6	8	7	5
0	0.682695	2	6	8	7	5
0	0.672043	2	6	8	7	5
0	0.653617	2	6	8	7	5
0	0.653522	2	6	8	7	5
0	0.597038	2	6	8	7	5
0	0.731221	1	6	8	7	5
0	0.708552	1	6	8	7	5
0	0.699077	1	6	8	7	5
0	0.678513	1	6	8	7	5
0	0.655478	1	6	8	7	5
0	0.651914	1	6	8	7	5
0	0.719548	3	5	8	7	5
0	0.662551	3	5	8	7	5
0	0.601964	3	5	8	7	5
0	0.873383	2	5	8	7	5
0	0.806292	2	5	8	7	5
0	0.79789	2	5	8	7	5
0	0.785186	2	5	8	7	5
0	0.771968	2	5	8	7	5
0	0.75829	2	5	8	7	5
0	0.753875	2	5	8	7	5
0	0.740307	2	5	8	7	5
0	0.734865	2	5	8	7	5
0	0.734738	2	5	8	7	5
0	0.732524	2	5	8	7	5
0	0.722996	2	5	8	7	5
0	0.698691	2	5	8	7	5
0	0.676114	2	5	8	7	5
0	0.661741	2	5	8	7	5
0	0.657297	2	5	8	7	5
0	0.654227	2	5	8	7	5
0	0.649786	2	5	8	7	5
0	0.645946	2	5	8	7	5
0	0.641415	2	5	8	7	5
0	0.640478	2	5	8	7	5
0	0.63122	2	5	8	7	5
0	0.626629	2	5	8	7	5
0	0.625982	2	5	8	7	5
0	0.621913	2	5	8	7	5
0	0.586087	2	5	8	7	5
0	0.688224	1	5	8	7	5
0	0.655051	1	5	8	7	5
0	0.629944	1	5	8	7	5
0	0.739506	3	4	8	7	5
0	0.700921	3	4	8	7	5
0	0.821576	2	4	8	7	5
0	0.745889	2	4	8	7	5
0	0.736784	2	4	8	7	5
0	0.734148	2	4	8	7	5
0	0.706453	2	4	8	7	5
0	0.67087	2	4	8	7	5
0	0.663299	2	4	8	7	5
0	0.625884	2	4	8	7	5
0	0.801265	1	4	8	7	5
0	0.743066	1	4	8	7	5
0	0.65049	1	4	8	7	5
0	0.650306	1	4	8	7	5
0	0.797093	2	3	8	7	5
0	0.689489	1	3	8	7	5
0	0.531767	4	2	8	7	5
0	0.725241	2	7	7	7	5
0	0.686495	3	5	7	7	5
0	0.572985	1	7	6	7	5
0	0.722972	3	6	6	7	5
0	0.62972	1	6	5	7	5
0	0.693261	2	8	8	8	6
0	0.675386	1	8	8	8	6
0	0.664298	1	8	8	8	6
0	0.649792	1	8	8	8	6
0	0.613945	1	8	8	8	6
0	0.577695	1	8	8	8	6
0	0.502739	1	8	8	8	6
0	0.812853	2	7	8	8	6
0	0.791937	2	7	8	8	6
0	0.791214	2	7	8	8	6
0	0.775907	2	7	8	8	6
0	0.77271	2	7	8	8	6
0	0.719655	2	7	8	8	6
0	0.678556	2	7	8	8	6
0	0.654148	2	7	8	8	6
0	0.796612	1	7	8	8	6
0	0.760057	1	7	8	8	6
0	0.728588	1	7	8	8	6
0	0.714174	1	7	8	8	6
0	0.7047	1	7	8	8	6
0	0.695725	1	7	8	8	6
0	0.672732	1	7	8	8	6
0	0.668137	1	7	8	8	6
0	0.637071	1	7	8	8	6
0	0.594395	1	7	8	8	6
0	0.53803	1	7	8	8	6
0	0.816859	3	6	8	8	6
0	0.697154	3	6	8	8	6
0	0.824709	2	6	8	8	6
0	0.774277	2	6	8	8	6
0	0.745906	2	6	8	8	6
0	0.734211	2	6	8	8	6
0	0.723167	2	6	8	8	6
0	0.720901	2	6	8	8	6
0	0.715034	2	6	8	8	6
0	0.713452	2	6	8	8	6
0	0.710247	2	6	8	8	6
0	0.706461	2	6	8	8	6
0	0.685442	2	6	8	8	6
0	0.682051	2	6	8	8	6
0	0.645995	2	6	8	8	6
0	0.602939	2	6	8	8	6
0	0.788583	1	6	8	8	6
0	0.757498	1	6	8	8	6
0	0.74614	1	6	8	8	6
0	0.735721	1	6	8	8	6
0	0.734717	1	6	8	8	6
0	0.728467	1	6	8	8	6
0	0.725743	1	6	8	8	6
0	0.720916	1	6	8	8	6
0	0.707117	1	6	8	8	6
0	0.682329	1	6	8	8	6
0	0.681482	1	6	8	8	6
0	0.664006	1	6	8	8	6
0	0.659371	1	6	8	8	6
0	0.64607	1	6	8	8	6
0	0.601967	1	6	8	8	6
0	0.769546	3	5	8	8	6
0	0.749933	3	5	8	8	6
0	0.748507	3	5	8	8	6
0	0.564465	3	5	8	8	6
0	0.836744	2	5	8	8	6
0	0.809358	2	5	8	8	6
0	0.803354	2	5	8	8	6
0	0.795449	2	5	8	8	6
0	0.782916	2	5	8	8	6
0	0.775921	2	5	8	8	6
0	0.773323	2	5	8	8	6
0	0.768394	2	5	8	8	6
0	0.766018	2	5	8	8	6
0	0.765277	2	5	8	8	6
0	0.738718	2	5	8	8	6
0	0.736331	2	5	8	8	6
0	0.733537	2	5	8	8	6
0	0.730721	2	5	8	8	6
0	0.722061	2	5	8	8	6
0	0.721332	2	5	8	8	6
0	0.719065	2	5	8	8	6
0	0.718883	2	5	8	8	6
0	0.716979	2	5	8	8	6
0	0.714575	2	5	8	8	6
0	0.709026	2	5	8	8	6
0	0.708832	2	5	8	8	6
0	0.706979	2	5	8	8	6
0	0.706785	2	5	8	8	6
0	0.706213	2	5	8	8	6
0	0.706007	2	5	8	8	6
0	0.696638	2	5	8	8	6
0	0.696059	2	5	8	8	6
0	0.689493	2	5	8	8	6
0	0.681262	2	5	8	8	6
0	0.676253	2	5	8	8	6
0	0.64926	2	5	8	8	6
0	0.623506	2	5	8	8	6
0	0.58348	2	5	8	8	6
0	0.79378	1	5	8	8	6
0	0.760663	1	5	8	8	6
0	0.758748	1	5	8	8	6
0	0.741021	1	5	8	8	6
0	0.727687	1	5	8	8	6
0	0.723204	1	5	8	8	6
0	0.712109	1	5	8	8	6
0	0.704241	1	5	8	8	6
0	0.699964	1	5	8	8	6
0	0.697724	1	5	8	8	6
0	0.69489	1	5	8	8	6
0	0.684826	1	5	8	8	6
0	0.610832	5	4	8	8	6
0	0.587916	5	4	8	8	6
0	0.806707	4	4	8	8	6
0	0.803304	3	4	8	8	6
0	0.771753	3	4	8	8	6
0	0.736257	3	4	8	8	6
0	0.735176	3	4	8	8	6
0	0.693833	3	4	8	8	6
0	0.692774	3	4	8	8	6
0	0.662733	3	4	8	8	6
0	0.654374	3	4	8	8	6
0	0.62836	3	4	8	8	6
0	0.812586	2	4	8	8	6
0	0.8095	2	4	8	8	6
0	0.809349	2	4	8	8	6
0	0.806686	2	4	8	8	6
0	0.797876	2	4	8	8	6
0	0.781891	2	4	8	8	6
0	0.781271	2	4	8	8	6
0	0.78004	2	4	8	8	6
0	0.77134	2	4	8	8	6
0	0.747704	2	4	8	8	6
0	0.745006	2	4	8	8	6
0	0.741746	2	4	8	8	6
0	0.736021	2	4	8	8	6
0	0.717361	2	4	8	8	6
0	0.716215	2	4	8	8	6
0	0.709036	2	4	8	8	6
0	0.699626	2	4	8	8	6
0	0.697937	2	4	8	8	6
0	0.686175	2	4	8	8	6
0	0.684587	2	4	8	8	6
0	0.65919	2	4	8	8	6
0	0.655265	2	4	8	8	6
0	0.633987	2	4	8	8	6
0	0.829655	1	4	8	8	6
0	0.800814	1	4	8	8	6
0	0.735874	1	4	8	8	6
0	0.726381	1	4	8	8	6
0	0.677804	1	4	8	8	6
0	0.668685	1	4	8	8	6
0	0.654298	1	4	8	8	6
0	0.802162	3	3	8	8	6
0	0.765413	3	3	8	8	6
0	0.743247	3	3	8	8	6
0	0.726176	3	3	8	8	6
0	0.714859	3	3	8	8	6
0	0.711766	3	3	8	8	6
0	0.711055	3	3	8	8	6
0	0.710186	3	3	8	8	6
0	0.868131	2	3	8	8	6
0	0.799574	2	3	8	8	6
0	0.740041	2	3	8	8	6
0	0.692706	2	3	8	8	6
0	0.623691	2	3	8	8	6
0	0.807063	1	3	8	8	6
0	0.748685	1	3	8	8	6
0	0.680518	1	3	8	8	6
0	0.404896	8	2	8	8	6
0	0.379593	8	2	8	8	6
0	0.45658	7	2	8	8	6
0	0.782167	3	2	8	8	6
0	0.809197	2	2	8	8	6
0	0.801707	2	2	8	8	6
0	0.702604	4	1	8	8	6
0	0.769525	3	1	8	8	6
0	0.769291	3	1	8	8	6
0	0.711664	1	6	7	8	6
0	0.522542	1	6	7	8	6
0	0.653016	2	5	7	8	6
0	0.619536	2	5	7	8	6
0	0.708045	1	4	7	8	6
0	0.571653	2	5	6	8	6
0	0.628962	3	7	8	7	6
0	0.621636	2	7	8	7	6
0	0.6118	2	7	8	7	6
0	0.610015	2	7	8	7	6
0	0.605722	2	7	8	7	6
0	0.598193	2	7	8	7	6
0	0.57463	2	7	8	7	6
0	0.720577	1	7	8	7	6
0	0.662878	1	7	8	7	6
0	0.643789	1	7	8	7	6
0	0.639181	1	7	8	7	6
0	0.621206	1	7	8	7	6
0	0.617822	1	7	8	7	6
0	0.609131	1	7	8	7	6
0	0.593163	1	7	8	7	6
0	0.700456	3	6	8	7	6
0	0.632108	3	6	8	7	6
0	0.810184	2	6	8	7	6
0	0.798826	2	6	8	7	6
0	0.78179	2	6	8	7	6
0	0.768656	2	6	8	7	6
0	0.737599	2	6	8	7	6
0	0.703608	2	6	8	7	6
0	0.701458	2	6	8	7	6
0	0.684254	2	6	8	7	6
0	0.675864	2	6	8	7	6
0	0.673023	2	6	8	7	6
0	0.662872	2	6	8	7	6
0	0.648534	2	6	8	7	6
0	0.645832	2	6	8	7	6
0	0.639246	2	6	8	7	6
0	0.627052	2	6	8	7	6
0	0.611057	2	6	8	7	6
0	0.607561	2	6	8	7	6
0	0.602289	2	6	8	7	6
0	0.596156	2	6	8	7	6
0	0.594344	2	6	8	7	6
0	0.723576	1	6	8	7	6
0	0.695265	1	6	8	7	6
0	0.674734	1	6	8	7	6
0	0.674265	1	6	8	7	6
0	0.662801	1	6	8	7	6
0	0.562497	1	6	8	7	6
0	0.740881	3	5	8	7	6
0	0.731978	3	5	8	7	6
0	0.717107	3	5	8	7	6
0	0.680519	3	5	8	7	6
0	0.677321	3	5	8	7	6
0	0.667369	3	5	8	7	6
0	0.661911	3	5	8	7	6
0	0.661137	3	5	8	7	6
0	0.602021	3	5	8	7	6
0	0.817994	2	5	8	7	6
0	0.793497	2	5	8	7	6
0	0.7578	2	5	8	7	6
0	0.756304	2	5	8	7	6
0	0.746098	2	5	8	7	6
0	0.740069	2	5	8	7	6
0	0.722381	2	5	8	7	6
0	0.716206	2	5	8	7	6
0	0.715979	2	5	8	7	6
0	0.715978	2	5	8	7	6
0	0.710531	2	5	8	7	6
0	0.698403	2	5	8	7	6
0	0.693504	2	5	8	7	6
0	0.676347	2	5	8	7	6
0	0.664737	2	5	8	7	6
0	0.663512	2	5	8	7	6
0	0.659687	2	5	8	7	6
0	0.659602	2	5	8	7	6
0	0.654311	2	5	8	7	6
0	0.652223	2	5	8	7	6
0	0.635577	2	5	8	7	6
0	0.631299	2	5	8	7	6
0	0.618009	2	5	8	7	6
0	0.60061	2	5	8	7	6
0	0.573457	2	5	8	7	6
0	0.714996	1	5	8	7	6
0	0.702144	1	5	8	7	6
0	0.696746	1	5	8	7	6
0	0.637913	1	5	8	7	6
0	0.634738	1	5	8	7	6
0	0.614363	1	5	8	7	6
0	0.760613	3	4	8	7	6
0	0.75187	3	4	8	7	6
0	0.643819	3	4	8	7	6
0	0.633478	3	4	8	7	6
0	0.759919	2	4	8	7	6
0	0.694957	2	4	8	7	6
0	0.686122	2	4	8	7	6
0	0.675199	2	4	8	7	6
0	0.675045	2	4	8	7	6
0	0.66296	2	4	8	7	6
0	0.616111	2	4	8	7	6
0	0.608598	2	4	8	7	6
0	0.73951	1	4	8	7	6
0	0.642203	1	4	8	7	6
0	0.636302	4	3	8	7	6
0	0.79444	2	3	8	7	6
0	0.783701	2	3	8	7	6
0	0.780704	2	3	8	7	6
0	0.757481	2	3	8	7	6
0	0.647949	2	3	8	7	6
0	0.635859	2	3	8	7	6
0	0.714291	1	3	8	7	6
0	0.671191	1	8	7	7	6
0	0.745086	2	6	7	7	6
0	0.701528	2	6	7	7	6
0	0.613241	1	6	7	7	6
0	0.819555	2	5	7	7	6
0	0.645194	2	4	7	7	6
0	0.73924	1	4	7	7	6
0	0.675737	3	6	6	7	6
0	0.634919	2	6	6	7	6
0	0.575479	1	5	6	7	6
0	0.727996	3	5	8	6	6
0	0.65715	2	5	8	6	6
0	0.633323	2	5	6	6	6
0	0.493377	2	5	5	6	6
0	0.729673	1	8	8	8	7
0	0.688711	1	8	8	8	7
0	0.685149	1	8	8	8	7
0	0.640847	1	8	8	8	7
0	0.626864	1	8	8	8	7
0	0.621508	1	8	8	8	7
0	0.592482	1	8	8	8	7
0	0.57692	1	8	8	8	7
0	0.558415	1	8	8	8	7
0	0.540326	1	8	8	8	7
0	0.81322	2	7	8	8	7
0	0.70488	2	7	8	8	7
0	0.700382	2	7	8	8	7
0	0.666958	2	7	8	8	7
0	0.629481	2	7	8	8	7
0	0.783734	1	7	8	8	7
0	0.682237	1	7	8	8	7
0	0.671374	1	7	8	8	7
0	0.661363	1	7	8	8	7
0	0.642008	1	7	8	8	7
0	0.620047	1	7	8	8	7
0	0.613146	1	7	8	8	7
0	0.792275	3	6	8	8	7
0	0.783522	2	6	8	8	7
0	0.782223	2	6	8	8	7
0	0.756783	2	6	8	8	7
0	0.74035	2	6	8	8	7
0	0.732967	2	6	8	8	7
0	0.725248	2	6	8	8	7
0	0.720187	2	6	8	8	7
0	0.715702	2	6	8	8	7
0	0.710409	2	6	8	8	7
0	0.699636	2	6	8	8	7
0	0.682272	2	6	8	8	7
0	0.681234	2	6	8	8	7
0	0.669776	2	6	8	8	7
0	0.653576	2	6	8	8	7
0	0.651676	2	6	8	8	7
0	0.647931	2	6	8	8	7
0	0.624451	2	6	8	8	7
0	0.619968	2	6	8	8	7
0	0.846255	1	6	8	8	7
0	0.822022	1	6	8	8	7
0	0.786133	1	6	8	8	7
0	0.779485	1	6	8	8	7
0	0.736359	1	6	8	8	7
0	0.719996	1	6	8	8	7
0	0.719344	1	6	8	8	7
0	0.718604	1	6	8	8	7
0	0.697128	1	6	8	8	7
0	0.674535	1	6	8	8	7
0	0.674246	1	6	8	8	7
0	0.673389	1	6	8	8	7
0	0.666174	1	6	8	8	7
0	0.66024	1	6	8	8	7
0	0.657633	1	6	8	8	7
0	0.656761	1	6	8	8	7
0	0.656094	1	6	8	8	7
0	0.649859	1	6	8	8	7
0	0.626131	1	6	8	8	7
0	0.593227	1	6	8	8	7
0	0.830924	3	5	8	8	7
0	0.768651	3	5	8	8	7
0	0.756895	3	5	8	8	7
0	0.753994	3	5	8	8	7
0	0.752909	3	5	8	8	7
0	0.696501	3	5	8	8	7
0	0.671064	3	5	8	8	7
0	0.561761	3	5	8	8	7
0	0.853982	2	5	8	8	7
0	0.832254	2	5	8	8	7
0	0.797431	2	5	8	8	7
0	0.796828	2	5	8	8	7
0	0.785381	2	5	8	8	7
0	0.777707	2	5	8	8	7
0	0.774221	2	5	8	8	7
0	0.772763	2	5	8	8	7
0	0.760772	2	5	8	8	7
0	0.757557	2	5	8	8	7
0	0.752818	2	5	8	8	7
0	0.738715	2	5	8	8	7
0	0.734295	2	5	8	8	7
0	0.727594	2	5	8	8	7
0	0.717544	2	5	8	8	7
0	0.708908	2	5	8	8	7
0	0.706773	2	5	8	8	7
0	0.704282	2	5	8	8	7
0	0.693078	2	5	8	8	7
0	0.685612	2	5	8	8	7
0	0.673876	2	5	8	8	7
0	0.672061	2	5	8	8	7
0	0.668109	2	5	8	8	7
0	0.662453	2	5	8	8	7
0	0.639359	2	5	8	8	7
0	0.617388	2	5	8	8	7
0	0.616673	2	5	8	8	7
0	0.949744	1	5	8	8	7
0	0.867155	1	5	8	8	7
0	0.822048	1	5	8	8	7
0	0.777216	1	5	8	8	7
0	0.767024	1	5	8	8	7
0	0.766046	1	5	8	8	7
0	0.742478	1	5	8	8	7
0	0.702446	1	5	8	8	7
0	0.701681	1	5	8	8	7
0	0.689901	1	5	8	8	7
0	0.680156	1	5	8	8	7
0	0.663167	1	5	8	8	7
0	0.660066	1	5	8	8	7
0	0.640077	1	5	8	8	7
0	0.638996	1	5	8	8	7
0	0.635362	1	5	8	8	7
0	0.542538	8	4	8	8	7
0	0.738626	4	4	8	8	7
0	0.823637	3	4	8	8	7
0	0.759628	3	4	8	8	7
0	0.740394	3	4	8	8	7
0	0.697867	3	4	8	8	7
0	0.687021	3	4	8	8	7
0	0.678445	3	4	8	8	7
0	0.675463	3	4	8	8	7
0	0.669939	3	4	8	8	7
0	0.622231	3	4	8	8	7
0	0.584357	3	4	8	8	7
0	0.85083	2	4	8	8	7
0	0.80359	2	4	8	8	7
0	0.793124	2	4	8	8	7
0	0.784159	2	4	8	8	7
0	0.763189	2	4	8	8	7
0	0.761806	2	4	8	8	7
0	0.753035	2	4	8	8	7
0	0.740863	2	4	8	8	7
0	0.740816	2	4	8	8	7
0	0.727969	2	4	8	8	7
0	0.700891	2	4	8	8	7
0	0.70056	2	4	8	8	7
0	0.698211	2	4	8	8	7
0	0.693516	2	4	8	8	7
0	0.65191	2	4	8	8	7
0	0.64971	2	4	8	8	7
0	0.626235	2	4	8	8	7
0	0.605185	2	4	8	8	7
0	0.590869	2	4	8	8	7
0	0.736622	1	4	8	8	7
0	0.704907	1	4	8	8	7
0	0.640405	1	4	8	8	7
0	0.627763	1	4	8	8	7
0	0.606378	1	4	8	8	7
0	0.583279	1	4	8	8	7
0	0.511208	8	3	8	8	7
0	0.714078	4	3	8	8	7
0	0.689982	4	3	8	8	7
0	0.752231	3	3	8	8	7
0	0.720732	3	3	8	8	7
0	0.668234	3	3	8	8	7
0	0.620264	3	3	8	8	7
0	0.80454	2	3	8	8	7
0	0.763812	2	3	8	8	7
0	0.700979	2	3	8	8	7
0	0.757858	1	3	8	8	7
0	0.709339	1	3	8	8	7
0	0.653894	1	3	8	8	7
0	0.373824	7	2	8	8	7
0	0.812503	3	2	8	8	7
0	0.787785	3	2	8	8	7
0	0.750648	3	2	8	8	7
0	0.628211	3	2	8	8	7
0	0.861527	2	2	8	8	7
0	0.860721	2	2	8	8	7
0	0.792714	2	2	8	8	7
0	0.10093	8	1	8	8	7
0	0.48628	7	1	8	8	7
0	0.680265	3	1	8	8	7
0	0.657761	3	1	8	8	7
0	0.634672	3	1	8	8	7
0	0.587985	1	8	7	8	7
0	0.578435	1	8	7	8	7
0	0.69327	1	7	7	8	7
0	0.714867	1	6	7	8	7
0	0.723492	1	5	7	8	7
0	0.697484	1	7	6	8	7
0	0.650131	1	7	6	8	7
0	0.678871	3	4	6	8	7
0	0.661071	1	8	8	7	7
0	0.600476	4	7	8	7	7
0	0.690748	2	7	8	7	7
0	0.679413	2	7	8	7	7
0	0.670049	2	7	8	7	7
0	0.641255	2	7	8	7	7
0	0.629641	2	7	8	7	7
0	0.621754	2	7	8	7	7
0	0.734571	1	7	8	7	7
0	0.73301	1	7	8	7	7
0	0.728616	1	7	8	7	7
0	0.727304	1	7	8	7	7
0	0.715366	1	7	8	7	7
0	0.694812	1	7	8	7	7
0	0.657148	1	7	8	7	7
0	0.652461	1	7	8	7	7
0	0.651406	1	7	8	7	7
0	0.632992	1	7	8	7	7
0	0.62341	1	7	8	7	7
0	0.620206	1	7	8	7	7
0	0.617117	1	7	8	7	7
0	0.616648	1	7	8	7	7
0	0.600583	1	7	8	7	7
0	0.597818	1	7	8	7	7
0	0.574006	1	7	8	7	7
0	0.515627	1	7	8	7	7
0	0.473657	1	7	8	7	7
0	0.640738	4	6	8	7	7
0	0.66446	3	6	8	7	7
0	0.582405	3	6	8	7	7
0	0.802286	2	6	8	7	7
0	0.789827	2	6	8	7	7
0	0.781525	2	6	8	7	7
0	0.769909	2	6	8	7	7
0	0.739675	2	6	8	7	7
0	0.736622	2	6	8	7	7
0	0.73661	2	6	8	7	7
0	0.728229	2	6	8	7	7
0	0.727328	2	6	8	7	7
0	0.69343	2	6	8	7	7
0	0.693022	2	6	8	7	7
0	0.690695	2	6	8	7	7
0	0.689975	2	6	8	7	7
0	0.688884	2	6	8	7	7
0	0.684699	2	6	8	7	7
0	0.674646	2	6	8	7	7
0	0.674554	2	6	8	7	7
0	0.671845	2	6	8	7	7
0	0.640783	2	6	8	7	7
0	0.632471	2	6	8	7	7
0	0.627889	2	6	8	7	7
0	0.62457	2	6	8	7	7
0	0.614731	2	6	8	7	7
0	0.614518	2	6	8	7	7
0	0.611683	2	6	8	7	7
0	0.604986	2	6	8	7	7
0	0.599383	2	6	8	7	7
0	0.734959	1	6	8	7	7
0	0.726768	1	6	8	7	7
0	0.72595	1	6	8	7	7
0	0.713041	1	6	8	7	7
0	0.699586	1	6	8	7	7
0	0.697684	1	6	8	7	7
0	0.695572	1	6	8	7	7
0	0.688245	1	6	8	7	7
0	0.672902	1	6	8	7	7
0	0.6628	1	6	8	7	7
0	0.63347	1	6	8	7	7
0	0.606865	1	6	8	7	7
0	0.60589	1	6	8	7	7
0	0.604244	1	6	8	7	7
0	0.584907	1	6	8	7	7
0	0.671974	4	5	8	7	7
0	0.669579	4	5	8	7	7
0	0.788578	3	5	8	7	7
0	0.73339	3	5	8	7	7
0	0.727401	3	5	8	7	7
0	0.709494	3	5	8	7	7
0	0.706405	3	5	8	7	7
0	0.689578	3	5	8	7	7
0	0.664904	3	5	8	7	7
0	0.654867	3	5	8	7	7
0	0.647509	3	5	8	7	7
0	0.63564	3	5	8	7	7
0	0.614556	3	5	8	7	7
0	0.606147	3	5	8	7	7
0	0.435938	3	5	8	7	7
0	0.799245	2	5	8	7	7
0	0.798097	2	5	8	7	7
0	0.781615	2	5	8	7	7
0	0.749253	2	5	8	7	7
0	0.745539	2	5	8	7	7
0	0.740571	2	5	8	7	7
0	0.731008	2	5	8	7	7
0	0.707153	2	5	8	7	7
0	0.702363	2	5	8	7	7
0	0.701537	2	5	8	7	7
0	0.698021	2	5	8	7	7
0	0.678288	2	5	8	7	7
0	0.674823	2	5	8	7	7
0	0.670812	2	5	8	7	7
0	0.657388	2	5	8	7	7
0	0.642563	2	5	8	7	7
0	0.632821	2	5	8	7	7
0	0.628892	2	5	8	7	7
0	0.625092	2	5	8	7	7
0	0.623563	2	5	8	7	7
0	0.612247	2	5	8	7	7
0	0.603763	2	5	8	7	7
0	0.595048	2	5	8	7	7
0	0.797179	1	5	8	7	7
0	0.746907	1	5	8	7	7
0	0.673117	1	5	8	7	7
0	0.666899	1	5	8	7	7
0	0.662718	1	5	8	7	7
0	0.651763	1	5	8	7	7
0	0.647117	1	5	8	7	7
0	0.774386	3	4	8	7	7
0	0.741821	3	4	8	7	7
0	0.698951	3	4	8	7	7
0	0.669937	3	4	8	7	7
0	0.644213	3	4	8	7	7
0	0.6348	3	4	8	7	7
0	0.598114	3	4	8	7	7
0	0.822465	2	4	8	7	7
0	0.788638	2	4	8	7	7
0	0.78655	2	4	8	7	7
0	0.767018	2	4	8	7	7
0	0.745474	2	4	8	7	7
0	0.729005	2	4	8	7	7
0	0.721807	2	4	8	7	7
0	0.692341	2	4	8	7	7
0	0.684465	2	4	8	7	7
0	0.673373	2	4	8	7	7
0	0.668602	2	4	8	7	7
0	0.661176	2	4	8	7	7
0	0.652732	2	4	8	7	7
0	0.644236	2	4	8	7	7
0	0.639847	2	4	8	7	7
0	0.605055	2	4	8	7	7
0	0.602086	2	4	8	7	7
0	0.693168	1	4	8	7	7
0	0.606773	1	4	8	7	7
0	0.597061	1	4	8	7	7
0	0.777899	3	3	8	7	7
0	0.764211	3	3	8	7	7
0	0.728506	2	3	8	7	7
0	0.675505	2	3	8	7	7
0	0.588952	1	7	7	7	7
0	0.800322	2	6	7	7	7
0	0.602105	2	6	7	7	7
0	0.561194	2	6	7	7	7
0	0.734683	1	6	7	7	7
0	0.728513	1	6	7	7	7
0	0.65899	1	6	7	7	7
0	0.725401	2	5	7	7	7
0	0.680974	2	5	7	7	7
0	0.578893	2	5	7	7	7
0	0.562288	2	5	7	7	7
0	0.60866	1	5	7	7	7
0	0.574986	3	7	6	7	7
0	0.625478	2	7	6	7	7
0	0.72536	2	6	6	7	7
0	0.633308	2	6	6	7	7
0	0.638639	1	5	6	7	7
0	0.702517	2	4	6	7	7
0	0.627855	2	4	6	7	7
0	0.646205	3	7	5	7	7
0	0.620651	2	7	5	7	7
0	0.629775	3	6	5	7	7
0	0.635255	2	6	4	7	7
0	0.76426	1	4	6	6	7
0	0.514841	3	8	8	8	8
0	0.712057	2	8	8	8	8
0	0.681865	1	8	8	8	8
0	0.645939	1	8	8	8	8
0	0.568104	1	8	8	8	8
0	0.555131	1	8	8	8	8
0	0.504949	1	8	8	8	8
0	0.790969	2	7	8	8	8
0	0.786094	2	7	8	8	8
0	0.752943	2	7	8	8	8
0	0.686546	2	7	8	8	8
0	0.764337	1	7	8	8	8
0	0.715582	1	7	8	8	8
0	0.708071	1	7	8	8	8
0	0.691477	1	7	8	8	8
0	0.690102	1	7	8	8	8
0	0.667132	1	7	8	8	8
0	0.644257	1	7	8	8	8
0	0.627751	1	7	8	8	8
0	0.623508	1	7	8	8	8
0	0.618828	1	7	8	8	8
0	0.6185	1	7	8	8	8
0	0.616336	1	7	8	8	8
0	0.613964	1	7	8	8	8
0	0.607831	1	7	8	8	8
0	0.606787	1	7	8	8	8
0	0.597885	1	7	8	8	8
0	0.595562	1	7	8	8	8
0	0.587825	1	7	8	8	8
0	0.55095	1	7	8	8	8
0	0.512075	1	7	8	8	8
0	0.510699	1	7	8	8	8
0	0.779093	3	6	8	8	8
0	0.648437	3	6	8	8	8
0	0.627895	3	6	8	8	8
0	0.55235	3	6	8	8	8
0	0.841091	2	6	8	8	8
0	0.773842	2	6	8	8	8
0	0.744152	2	6	8	8	8
0	0.737509	2	6	8	8	8
0	0.716498	2	6	8	8	8
0	0.684346	2	6	8	8	8
0	0.681918	2	6	8	8	8
0	0.66759	2	6	8	8	8
0	0.647619	2	6	8	8	8
0	0.627393	2	6	8	8	8
0	0.573205	2	6	8	8	8
0	0.828302	1	6	8	8	8
0	0.79386	1	6	8	8	8
0	0.740704	1	6	8	8	8
0	0.726192	1	6	8	8	8
0	0.72601	1	6	8	8	8
0	0.698747	1	6	8	8	8
0	0.698445	1	6	8	8	8
0	0.691072	1	6	8	8	8
0	0.686154	1	6	8	8	8
0	0.684081	1	6	8	8	8
0	0.671088	1	6	8	8	8
0	0.661471	1	6	8	8	8
0	0.651462	1	6	8	8	8
0	0.649425	1	6	8	8	8
0	0.639613	1	6	8	8	8
0	0.636814	1	6	8	8	8
0	0.635265	1	6	8	8	8
0	0.632906	1	6	8	8	8
0	0.622757	1	6	8	8	8
0	0.614977	1	6	8	8	8
0	0.494661	1	6	8	8	8
0	0.787318	3	5	8	8	8
0	0.730082	3	5	8	8	8
0	0.729222	3	5	8	8	8
0	0.718317	3	5	8	8	8
0	0.713478	3	5	8	8	8
0	0.678662	3	5	8	8	8
0	0.655257	3	5	8	8	8
0	0.835106	2	5	8	8	8
0	0.783978	2	5	8	8	8
0	0.779329	2	5	8	8	8
0	0.775811	2	5	8	8	8
0	0.75452	2	5	8	8	8
0	0.753051	2	5	8	8	8
0	0.737149	2	5	8	8	8
0	0.73114	2	5	8	8	8
0	0.720398	2	5	8	8	8
0	0.717878	2	5	8	8	8
0	0.714321	2	5	8	8	8
0	0.704316	2	5	8	8	8
0	0.703273	2	5	8	8	8
0	0.701538	2	5	8	8	8
0	0.681317	2	5	8	8	8
0	0.680482	2	5	8	8	8
0	0.677304	2	5	8	8	8
0	0.676087	2	5	8	8	8
0	0.675851	2	5	8	8	8
0	0.6168	2	5	8	8	8
0	0.609001	2	5	8	8	8
0	0.583124	2	5	8	8	8
0	0.798913	1	5	8	8	8
0	0.745325	1	5	8	8	8
0	0.708349	1	5	8	8	8
0	0.693402	1	5	8	8	8
0	0.669957	1	5	8	8	8
0	0.66279	1	5	8	8	8
0	0.655117	1	5	8	8	8
0	0.592614	1	5	8	8	8
0	0.56445	1	5	8	8	8
0	0.572483	5	4	8	8	8
0	0.772986	3	4	8	8	8
0	0.743239	3	4	8	8	8
0	0.70106	3	4	8	8	8
0	0.654488	3	4	8	8	8
0	0.642363	3	4	8	8	8
0	0.862793	2	4	8	8	8
0	0.7771	2	4	8	8	8
0	0.776943	2	4	8	8	8
0	0.73038	2	4	8	8	8
0	0.713459	2	4	8	8	8
0	0.694469	2	4	8	8	8
0	0.690776	2	4	8	8	8
0	0.680568	2	4	8	8	8
0	0.651861	2	4	8	8	8
0	0.647781	2	4	8	8	8
0	0.61252	2	4	8	8	8
0	0.776895	1	4	8	8	8
0	0.669622	4	3	8	8	8
0	0.801887	3	3	8	8	8
0	0.801637	3	3	8	8	8
0	0.781364	3	3	8	8	8
0	0.649612	3	3	8	8	8
0	0.592067	3	3	8	8	8
0	0.72321	2	3	8	8	8
0	0.433604	7	2	8	8	8
0	0.791858	2	2	8	8	8
0	0.776933	3	1	8	8	8
0	0.697327	3	1	8	8	8
0	0.67857	3	1	8	8	8
0	0.708816	1	7	7	8	8
0	0.683593	1	7	7	8	8
0	0.69279	1	6	7	8	8
0	0.666611	2	5	7	8	8
0	0.645841	1	8	6	8	8
0	0.577638	2	7	6	8	8
0	0.620062	3	8	8	7	8
0	0.78383	2	8	8	7	8
0	0.650522	1	8	8	7	8
0	0.650106	1	8	8	7	8
0	0.581959	1	8	8	7	8
0	0.52466	1	8	8	7	8
0	0.660806	3	7	8	7	8
0	0.641748	3	7	8	7	8
0	0.603953	3	7	8	7	8
0	0.593083	3	7	8	7	8
0	0.591385	3	7	8	7	8
0	0.590357	3	7	8	7	8
0	0.568532	3	7	8	7	8
0	0.554086	3	7	8	7	8
0	0.721383	2	7	8	7	8
0	0.694303	2	7	8	7	8
0	0.68399	2	7	8	7	8
0	0.675146	2	7	8	7	8
0	0.658575	2	7	8	7	8
0	0.647006	2	7	8	7	8
0	0.645884	2	7	8	7	8
0	0.640005	2	7	8	7	8
0	0.63933	2	7	8	7	8
0	0.624957	2	7	8	7	8
0	0.624637	2	7	8	7	8
0	0.62333	2	7	8	7	8
0	0.606943	2	7	8	7	8
0	0.604502	2	7	8	7	8
0	0.600763	2	7	8	7	8
0	0.600569	2	7	8	7	8
0	0.598188	2	7	8	7	8
0	0.597312	2	7	8	7	8
0	0.588699	2	7	8	7	8
0	0.581536	2	7	8	7	8
0	0.571273	2	7	8	7	8
0	0.567166	2	7	8	7	8
0	0.536893	2	7	8	7	8
0	0.683267	1	7	8	7	8
0	0.648978	1	7	8	7	8
0	0.648863	1	7	8	7	8
0	0.629152	1	7	8	7	8
0	0.622858	1	7	8	7	8
0	0.622192	1	7	8	7	8
0	0.618984	1	7	8	7	8
0	0.615652	1	7	8	7	8
0	0.613774	1	7	8	7	8
0	0.609449	1	7	8	7	8
0	0.601289	1	7	8	7	8
0	0.599903	1	7	8	7	8
0	0.598139	1	7	8	7	8
0	0.595324	1	7	8	7	8
0	0.591775	1	7	8	7	8
0	0.588558	1	7	8	7	8
0	0.575666	1	7	8	7	8
0	0.558029	1	7	8	7	8
0	0.516218	1	7	8	7	8
0	0.352385	4	6	8	7	8
0	0.723275	3	6	8	7	8
0	0.668591	3	6	8	7	8
0	0.629042	3	6	8	7	8
0	0.618051	3	6	8	7	8
0	0.608528	3	6	8	7	8
0	0.593949	3	6	8	7	8
0	0.572032	3	6	8	7	8
0	0.564132	3	6	8	7	8
0	0.788577	2	6	8	7	8
0	0.770576	2	6	8	7	8
0	0.725175	2	6	8	7	8
0	0.707743	2	6	8	7	8
0	0.704761	2	6	8	7	8
0	0.703671	2	6	8	7	8
0	0.699874	2	6	8	7	8
0	0.693287	2	6	8	7	8
0	0.685622	2	6	8	7	8
0	0.685606	2	6	8	7	8
0	0.676466	2	6	8	7	8
0	0.67336	2	6	8	7	8
0	0.668351	2	6	8	7	8
0	0.666718	2	6	8	7	8
0	0.66294	2	6	8	7	8
0	0.66111	2	6	8	7	8
0	0.65905	2	6	8	7	8
0	0.658087	2	6	8	7	8
0	0.653105	2	6	8	7	8
0	0.652788	2	6	8	7	8
0	0.652229	2	6	8	7	8
0	0.65018	2	6	8	7	8
0	0.641579	2	6	8	7	8
0	0.635987	2	6	8	7	8
0	0.631005	2	6	8	7	8
0	0.630661	2	6	8	7	8
0	0.629578	2	6	8	7	8
0	0.628004	2	6	8	7	8
0	0.626002	2	6	8	7	8
0	0.624426	2	6	8	7	8
0	0.624072	2	6	8	7	8
0	0.621583	2	6	8	7	8
0	0.620153	2	6	8	7	8
0	0.619966	2	6	8	7	8
0	0.607251	2	6	8	7	8
0	0.604545	2	6	8	7	8
0	0.588521	2	6	8	7	8
0	0.491655	2	6	8	7	8
0	0.754302	1	6	8	7	8
0	0.714751	1	6	8	7	8
0	0.706073	1	6	8	7	8
0	0.702874	1	6	8	7	8
0	0.701551	1	6	8	7	8
0	0.695445	1	6	8	7	8
0	0.686632	1	6	8	7	8
0	0.671295	1	6	8	7	8
0	0.658685	1	6	8	7	8
0	0.658196	1	6	8	7	8
0	0.652142	1	6	8	7	8
0	0.64006	1	6	8	7	8
0	0.633086	1	6	8	7	8
0	0.632629	1	6	8	7	8
0	0.630847	1	6	8	7	8
0	0.630818	1	6	8	7	8
0	0.629373	1	6	8	7	8
0	0.626956	1	6	8	7	8
0	0.624506	1	6	8	7	8
0	0.616292	1	6	8	7	8
0	0.602223	1	6	8	7	8
0	0.579621	1	6	8	7	8
0	0.577648	1	6	8	7	8
0	0.559436	1	6	8	7	8
0	0.789344	3	5	8	7	8
0	0.724373	3	5	8	7	8
0	0.722035	3	5	8	7	8
0	0.687357	3	5	8	7	8
0	0.791093	2	5	8	7	8
0	0.781751	2	5	8	7	8
0	0.770836	2	5	8	7	8
0	0.757664	2	5	8	7	8
0	0.72107	2	5	8	7	8
0	0.716386	2	5	8	7	8
0	0.696305	2	5	8	7	8
0	0.679454	2	5	8	7	8
0	0.668879	2	5	8	7	8
0	0.665725	2	5	8	7	8
0	0.640639	2	5	8	7	8
0	0.628777	2	5	8	7	8
0	0.62461	2	5	8	7	8
0	0.617487	2	5	8	7	8
0	0.582473	2	5	8	7	8
0	0.711984	1	5	8	7	8
0	0.684278	1	5	8	7	8
0	0.680119	1	5	8	7	8
0	0.66805	1	5	8	7	8
0	0.63411	1	5	8	7	8
0	0.631357	1	5	8	7	8
0	0.615948	1	5	8	7	8
0	0.716157	3	4	8	7	8
0	0.707429	3	4	8	7	8
0	0.69127	3	4	8	7	8
0	0.666514	3	4	8	7	8
0	0.7733	2	4	8	7	8
0	0.700293	2	4	8	7	8
0	0.690373	2	4	8	7	8
0	0.688173	2	4	8	7	8
0	0.679502	2	4	8	7	8
0	0.674046	2	4	8	7	8
0	0.650893	2	4	8	7	8
0	0.647841	2	4	8	7	8
0	0.569181	2	4	8	7	8
0	0.627677	1	4	8	7	8
0	0.668132	1	8	7	7	8
0	0.712171	2	7	7	7	8
0	0.645491	2	7	7	7	8
0	0.6273	2	7	7	7	8
0	0.611655	2	7	7	7	8
0	0.606885	2	7	7	7	8
0	0.58132	2	7	7	7	8
0	0.747096	1	7	7	7	8
0	0.679467	1	7	7	7	8
0	0.657205	1	7	7	7	8
0	0.587995	1	7	7	7	8
0	0.587946	1	7	7	7	8
0	0.576299	1	7	7	7	8
0	0.568526	1	7	7	7	8
0	0.724942	2	6	7	7	8
0	0.706637	2	6	7	7	8
0	0.655568	2	6	7	7	8
0	0.62297	2	6	7	7	8
0	0.60968	2	6	7	7	8
0	0.603865	2	6	7	7	8
0	0.64851	1	6	7	7	8
0	0.642353	1	6	7	7	8
0	0.611948	1	6	7	7	8
0	0.593831	1	6	7	7	8
0	0.593044	1	6	7	7	8
0	0.580444	1	6	7	7	8
0	0.535295	1	6	7	7	8
0	0.70821	2	5	7	7	8
0	0.672869	2	5	7	7	8
0	0.711544	1	5	7	7	8
0	0.599626	2	4	7	7	8
0	0.567776	1	8	6	7	8
0	0.56534	1	8	6	7	8
0	0.508428	3	7	6	7	8
0	0.473509	3	7	6	7	8
0	0.684336	2	7	6	7	8
0	0.569862	2	7	6	7	8
0	0.650427	1	7	6	7	8
0	0.646246	1	7	6	7	8
0	0.586017	1	7	6	7	8
0	0.581514	1	7	6	7	8
0	0.54295	1	7	6	7	8
0	0.638612	2	6	6	7	8
0	0.608091	2	6	6	7	8
0	0.550536	2	6	6	7	8
0	0.520366	2	6	6	7	8
0	0.672052	1	6	6	7	8
0	0.833142	2	5	6	7	8
0	0.655037	2	5	6	7	8
0	0.631741	2	4	6	7	8
0	0.599219	2	7	5	7	8
0	0.557891	2	7	5	7	8
0	0.539214	2	6	5	7	8
0	0.475333	2	6	5	7	8
0	0.602605	2	5	5	7	8
0	0.550773	1	8	4	7	8
0	0.552876	2	7	4	7	8
0	0.53099	2	7	4	7	8
0	0.399936	2	7	4	7	8
0	0.562898	1	7	4	7	8
0	0.618848	1	6	4	7	8
0	0.60663	2	7	4	6	8
0	0.404771	1	6	4	6	8
0	0.507183	2	7	5	5	8
0	0.575853	2	6	4	5	8
0	0.359681	1	7	3	4	8

## Sheet: 2000年自8区分正负指标
Y	X1	X2	X3	X4	X5	X6	X7
0.901672	7	6.14889	4	6	1	7	7
0.478312	7	6	2.15998	4	1	7	7
0.724851	7	5.80303	4	4	1	7	7
0.756027	7	7.97785	5	4	1	7	7
0.716229	7	6.25372	5.74628	4	1	7	7
0.767326	7	6	5.98215	4	1	7	7
0.342736	7	7.037	2	4	1.02855	7	7
0.776494	7	7	5	5	1.03512	7	7
0.795656	7	6.06248	3.54097	5	1.05234	7	7
0.807086	7	6.94528	3.06301	5	1.08869	7	7
0.855992	7	6	4.18219	5	1.10329	7	7
0.655543	7	7.43662	7.69193	4	1.12582	7	7
0.718803	7	6.88175	5.23858	5	1.35816	7	7
0.707066	7	6.45554	5.4029	5.22792	1.42146	7	7
0.669421	7	7	4	3	1.65051	7	7
0.646337	7	6	2	3.08843	1.65152	7	7
0.647496	7	6	3	3	1.66082	7	7
0.693264	7	7.12536	6	4	1.67709	7	7
0.651731	7	6.29235	6	6	1.92169	7	7
0.633489	7	6.88608	5	5	1.95121	7	7
0.630606	7	7.83897	5	4	1.97498	7	7
0.773747	7	6.86492	5	5	1.98073	7	7
0.852292	7	6.77307	4.00387	6.94404	2	7	7
0.716435	7	6	4	6.10715	2	7	7
0.701747	7	7.03607	5.38743	5.54538	2	7	7
0.683749	7	7.75504	6	5.43412	2	7	7
0.699317	7	6.49999	6	5.11887	2	7	7
0.784648	7	6	5	5.04975	2	7	7
0.790069	7	6.20494	3.79506	5	2	7	7
0.697571	7	6	2.94862	4	2	7	7
0.671742	7	6	4.03526	4	2	7	7
0.239222	7	7.41203	7	4	2	7	7
0.404161	7	4.264	2.39889	3	2	7	7
0.514914	7	3.76977	3.96901	3	2	7	7
0.542893	7	6.37723	5.97833	3	2	7	7
0.849671	7	6	3.0455	6	2.01582	7	7
0.650675	7	6	4	4	2.04149	7	7
0.767617	7	6.44143	3	3	2.04632	7	7
0.712124	7	7.55457	4	7	2.07642	7	7
0.665745	7	6.4012	6.63704	5	2.08665	7	7
0.697765	7	6	6	4	2.10347	7	7
0.743017	7	7.86018	4	6	2.10925	7	7
0.788297	7	6	4	3	2.12219	7	7
0.709488	7	6.17066	5	4.18193	2.13302	7	7
0.728593	7	7.12473	4	4	2.16084	7	7
0.760147	7	6.58325	3	3	2.17446	7	7
0.721405	7	7	7.11623	4	2.18798	7	7
0.744275	7	7.28067	6	5	2.2012	7	7
0.701894	7	6	3	4	2.21555	7	7
0.668027	7	6.59568	3	4	2.22256	7	7
0.744621	7	6	5	5.90594	2.2236	7	7
0.784332	7	6.81831	5	6	2.22897	7	7
0.584758	7	7.32472	6.20712	5	2.24028	7	7
0.587044	7	7.02868	5.98198	4	2.24406	7	7
0.78832	7	6.88565	4.38512	6	2.25155	7	7
0.630996	7	6.06274	3.05256	4	2.25177	7	7
0.703004	7	6.93942	5	6	2.30332	7	7
0.818983	7	6	2.09065	3	2.3284	7	7
0.615106	7	6.19207	7	4	2.33754	7	7
0.749394	7	6.80061	4.80061	5	2.35073	7	7
0.655229	7	7	5	5	2.37008	7	7
0.70801	7	6.75867	5	6	2.41202	7	7
0.683865	7	7	2.44273	3	2.41531	7	7
0.577539	7	6.16709	4	4.88083	2.45545	7	7
0.638957	7	6.75887	5	5	2.50059	7	7
0.735387	7	6.10371	3	3.31358	2.52335	7	7
0.696142	7	7.6021	4.91277	4	2.52352	7	7
0.75469	7	6	2	3	2.52422	7	7
0.769735	7	6.01624	4	3.28251	2.55101	7	7
0.741689	7	6.02331	4.96031	4	2.55269	7	7
0.788282	7	6	4	4	2.56086	7	7
0.662098	7	8	7.53055	5	2.58781	7	7
0.769443	7	6	5	6	2.59355	7	7
0.715114	7	6.06523	7	5	2.65337	7	7
0.615055	7	6.91597	4	6.9333	2.6617	7	7
0.839454	7	7.26767	5	5	2.66695	7	7
0.810641	7	6	5	5	2.69964	7	7
0.485042	7	6	5.89529	5	2.70917	7	7
0.660641	7	7.98487	8	4	2.72361	7	7
0.160235	7	3.95959	1	4	2.73568	7	7
0.827377	7	7	5.02935	5.41768	2.75314	7	7
0.807186	7	6.45302	5	6	2.75653	7	7
0.606277	7	6.74789	5.27342	4	2.76472	7	7
0.66143	7	6.62793	6	3	2.82182	7	7
0.613176	7	6.21344	4	4	2.83353	7	7
0.690213	7	5.2823	4	6	2.83414	7	7
0.67698	7	6.82537	5	4	2.83827	7	7
0.78406	7	6.80119	6	5	2.84374	7	7
0.74183	7	5.94497	4.8946	5.28993	2.85225	7	7
0.578105	7	6.17133	2	4	2.85989	7	7
0.657099	7	6	6	5	2.88799	7	7
0.792425	7	6.99629	4	5.86801	2.90858	7	7
0.712472	7	8	6	5	2.90903	7	7
0.680145	7	6.80291	5	6	2.91389	7	7
0.626449	7	7	7	4	2.91776	7	7
0.79726	7	6	4	3	2.92799	7	7
0.780618	7	6.94729	4	6	2.97478	7	7
0.73006	7	6.30784	8	4	2.988	7	7
0.635955	7	8	7	5	2.99849	7	7
0.725401	7	6.3347	3	6	3	7	7
0.779396	7	7.08671	4	6	3	7	7
0.796329	7	5.96339	4.03661	6	3	7	7
0.644032	7	6.02577	4.69047	5.63542	3	7	7
0.699522	7	6	5	5	3	7	7
0.752426	7	7.19772	5.6778	5	3	7	7
0.68065	7	6.83059	6.85295	5	3	7	7
0.66195	7	6	7	5	3	7	7
0.71517	7	7.07328	7	5	3	7	7
0.76022	7	8	7	5	3	7	7
0.721055	7	6	3	4	3	7	7
0.713223	7	7	3.066	4	3	7	7
0.59255	7	7.03045	6.5871	4	3	7	7
0.689826	7	6.5588	6.98631	4	3	7	7
0.620261	7	6.91934	7	4	3	7	7
0.739451	7	6.85242	4.81743	3	3	7	7
0.65045	7	7	6.82893	3.09315	3.00382	7	7
0.282719	7	2.75472	1	3	3.00438	7	7
0.841542	7	4.91372	4.47726	6	3.00855	7	7
0.69984	7	6.36854	6	6	3.01125	7	7
0.629123	7	7.98991	5	5	3.01622	7	7
0.689172	7	6.68454	3.63678	5	3.01983	7	7
0.537077	7	7	7.13685	4	3.01985	7	7
0.714773	7	5.7138	5	6	3.02374	7	7
0.799047	7	7.44938	5	5.45114	3.02953	7	7
0.73748	7	7.01749	4.07034	4	3.03004	7	7
0.746368	7	6.44706	5	5.78305	3.03556	7	7
0.868576	7	6.66226	3.33774	6	3.04253	7	7
0.606616	7	7.31892	2.25133	4	3.05989	7	7
0.696785	7	6.84954	3	5.91368	3.07511	7	7
0.641233	7	7.21552	7	5	3.0754	7	7
0.761122	7	6	5	5.98935	3.08095	7	7
0.689263	7	5.87706	4	4	3.09564	7	7
0.645544	7	6.79416	5	5	3.099	7	7
0.753361	7	6.82473	8	4	3.10042	7	7
0.600465	7	7	7.12053	4	3.12099	7	7
0.702696	7	6.24256	2	4	3.1224	7	7
0.600261	7	6.98252	6	5	3.12396	7	7
0.72612	7	7.063	6.76852	6	3.12674	7	7
0.650106	7	6.78292	4.38431	5	3.12872	7	7
0.634095	7	6.21868	5	5	3.12936	7	7
0.60928	7	7.48042	4.51958	4	3.13062	7	7
0.744648	7	6.9033	5.34887	5	3.15898	7	7
0.66383	7	8	5.17068	5	3.1632	7	7
0.725424	7	6.13663	4.3928	4	3.16606	7	7
0.696423	7	5.81058	3	3	3.17027	7	7
0.638184	7	6.99512	4.05541	4	3.18007	7	7
0.687077	7	6	6	6	3.18187	7	7
0.806162	7	6	3.59201	6	3.2023	7	7
0.35297	7	1.00641	2	3	3.2032	7	7
0.801736	7	5.11062	4	5	3.20861	7	7
0.685586	7	6.14277	6	5	3.24986	7	7
0.570115	7	6.91441	2	3	3.29487	7	7
0.680458	7	7.13212	7	5	3.29614	7	7
0.421824	7	7.74534	7.74534	3.43952	3.29874	7	7
0.729944	7	7.52607	7	5.29987	3.32118	7	7
0.794011	7	6.39347	6.3054	5	3.35197	7	7
0.758889	7	6	6	5	3.35326	7	7
0.58702	7	7.05333	8	4	3.3633	7	7
0.82125	7	6.09691	5	5.00405	3.36616	7	7
0.72782	7	6.72639	4.95073	5	3.37412	7	7
0.744323	7	7.9881	4.99405	6	3.37977	7	7
0.656759	7	7	4.92934	5.62034	3.38297	7	7
0.628226	7	6.79903	7	5	3.38364	7	7
0.704071	7	6.36027	5.21207	4	3.40293	7	7
0.71482	7	6	5.40177	6	3.41776	7	7
0.175246	7	1.65838	4	3	3.42743	7	7
0.53085	7	6.08779	7.08779	4	3.45021	7	7
0.822616	7	6	5.76009	6	3.45368	7	7
0.760446	7	6.79437	5.01893	6	3.45723	7	7
0.758286	7	6.15575	6	5	3.46004	7	7
0.700161	7	6.71148	6	6	3.46166	7	7
0.633197	7	6.93749	5	5	3.48737	7	7
0.7152	7	7	6	5	3.50141	7	7
0.682906	7	6.51614	3	5	3.50463	7	7
0.715128	7	6.09061	5.90787	5	3.51845	7	7
0.730512	7	6.56647	3.10265	4	3.53017	7	7
0.608456	7	6.34967	5.65033	6	3.55242	7	7
0.814243	7	7.93685	5	5	3.55757	7	7
0.74141	7	6	5	5.88282	3.56503	7	7
0.533999	7	1.17526	3.00777	3	3.56887	7	7
0.743837	7	5.04253	5	6	3.5696	7	7
0.741059	7	7	4	6	3.57262	7	7
0.59655	7	6.73309	6	5	3.57628	7	7
0.763263	7	6.3126	7	7	3.57953	7	7
0.610984	7	6.41447	7.41447	4	3.58027	7	7
0.640206	7	6.26756	6	5	3.59048	7	7
0.754945	7	7.9935	6	4	3.60205	7	7
0.597031	7	6.275	6	5	3.60665	7	7
0.642075	7	7.01644	5	5	3.63856	7	7
0.655816	7	6	7	6	3.64079	7	7
0.715539	7	6.94635	6.94635	4	3.64866	7	7
0.581397	7	7	3.91756	4	3.66681	7	7
0.801325	7	6.63479	4.35182	4	3.66991	7	7
0.642501	7	6.13483	7.43134	4	3.69312	7	7
0.709876	7	8	7	5	3.69395	7	7
0.6586	7	7.99566	5	5	3.71325	7	7
0.770103	7	6.59266	6	5.4908	3.73794	7	7
0.67618	7	6.00088	6	5	3.74755	7	7
0.612309	7	5.06796	2.37896	4	3.75047	7	7
0.810306	7	6.29587	5	5	3.7538	7	7
0.787988	7	6.03668	3	5.21931	3.75458	7	7
0.567548	7	6.03906	5.65693	5	3.75628	7	7
0.831372	7	6	3.03447	5	3.76903	7	7
0.780087	7	6.79182	4.7774	5	3.78844	7	7
0.600638	7	7.37173	5	5	3.79721	7	7
0.66541	7	6.01542	6	5	3.81622	7	7
0.772008	7	6.72721	5	5.70577	3.81731	7	7
0.762994	7	6.0448	5.94737	5.90374	3.82301	7	7
0.768612	7	5.97134	3	3	3.8291	7	7
0.764395	7	6.99922	6.14759	5	3.8338	7	7
0.628931	7	6.10807	5	4	3.8451	7	7
0.614156	7	6.79393	5	5	3.86254	7	7
0.656392	7	7.45878	6.44635	4	3.88597	7	7
0.589536	7	6	6.2435	4	3.89453	7	7
0.710461	7	6.00239	6	6	3.91125	7	7
0.612812	7	6.3175	5.92071	4	3.91191	7	7
0.567089	7	6.70226	6.77466	4	3.9131	7	7
0.23714	7	1	4	3	3.91586	7	7
0.683349	7	7.72348	6	6	3.93832	7	7
0.748039	7	7.62394	6.3384	5	3.94585	7	7
0.727603	7	6.92883	2	4	3.94645	7	7
0.661039	7	7.8208	5	4	3.94767	7	7
0.742296	7	7.98693	6	6	3.95978	7	7
0.591652	7	7.67321	5.23728	5	3.96975	7	7
0.573843	7	6	4	4	3.97268	7	7
0.615891	7	6.09014	7	5	3.97897	7	7
0.737836	7	6.50353	5.35545	4	3.97965	7	7
0.574843	7	8	6	4	3.98353	7	7
0.775834	7	7.15544	5	6	3.98537	7	7
0.807969	7	6	6	5	3.99532	7	7
0.751434	7	7.01035	4.06466	6	4	7	7
0.773121	7	6.76843	4	5	4	7	7
0.587543	7	6.04533	5	5	4	7	7
0.619324	7	6.61623	5	5	4	7	7
0.724786	7	6.36699	6.69678	5	4	7	7
0.413908	7	3.66575	2.46662	4	4	7	7
0.595404	7	5.1025	3	4	4	7	7
0.638473	7	6.20556	5	4	4	7	7
0.711598	7	7.08662	5.47055	4	4	7	7
0.685918	7	7.24079	6	4	4	7	7
0.567065	7	6	6.64443	4	4	7	7
0.735521	7	6	2	3	4	7	7
0.712155	7	6	2.2738	3	4	7	7
0.721039	7	6.65855	7	4	4.00043	7	7
0.586545	7	7.35436	5	6	4.00649	7	7
0.753662	7	7.4265	5	5.88162	4.01686	7	7
0.661791	7	7	1	5	4.0173	7	7
0.5574	7	6.01132	7	4	4.02477	7	7
0.798689	7	7.91948	6.55277	5	4.02948	7	7
0.66709	7	6.8764	6.91949	6	4.03006	7	7
0.789188	7	5.90062	5.71914	5	4.03933	7	7
0.601269	7	4	3.70942	4	4.04104	7	7
0.636129	7	7	6	4	4.0422	7	7
0.679423	7	6.47372	4.58186	5.55019	4.05043	7	7
0.726611	7	5.95466	3	4	4.05759	7	7
0.570822	7	7	6	5	4.06019	7	7
0.516586	7	4.6125	4	4	4.06114	7	7
0.300171	7	2.99341	2	3	4.06349	7	7
0.660891	7	7	3.77828	4	4.08073	7	7
0.654248	7	6.28652	5.09456	5	4.10284	7	7
0.593824	7	7.4233	5.26714	5	4.10327	7	7
0.645288	7	5.48559	2	4	4.11305	7	7
0.606838	7	6.84625	4.4122	5	4.11727	7	7
0.738922	7	6.91325	4.91325	6	4.13515	7	7
0.737666	7	6.12038	4.8527	5	4.13671	7	7
0.619358	7	6.54353	4	4	4.13873	7	7
0.542513	7	6.19445	3.90541	4	4.13892	7	7
0.672912	7	7.818	4	6	4.1446	7	7
0.77075	7	8	6	5	4.16264	7	7
0.650995	7	6.82969	6.04141	5	4.16494	7	7
0.606295	7	6	6.4955	5	4.17807	7	7
0.687003	7	7	6	6	4.18214	7	7
0.651259	7	6.75156	5	5	4.18537	7	7
0.785209	7	5.6828	5.43777	5	4.19151	7	7
0.594091	7	6.04279	5.98765	5	4.21632	7	7
0.668024	7	6	3.52469	4	4.21963	7	7
0.739071	7	6.62971	4	4	4.22054	7	7
0.737542	7	6.19268	4	6	4.22239	7	7
0.390171	7	2.5163	3.99093	3	4.22822	7	7
0.78162	7	6	5	5.55741	4.23237	7	7
0.596004	7	6.99925	7	4	4.23415	7	7
0.646596	7	6.17156	2.42788	5.37512	4.23436	7	7
0.500867	7	7.4645	8	4	4.2366	7	7
0.597755	7	7	7	4	4.24546	7	7
0.785013	7	6.6238	5	6	4.2466	7	7
0.522866	7	6.73675	5	5	4.24867	7	7
0.571046	7	6.17397	5	5	4.25099	7	7
0.73282	7	6	4	6	4.25279	7	7
0.676699	7	7.25133	6	4	4.26408	7	7
0.699807	7	7.02346	5	5	4.2733	7	7
0.659223	7	4.485	2	3	4.27783	7	7
0.693325	7	6.14783	5.70206	4	4.28407	7	7
0.673559	7	7.10947	7.37923	6	4.28432	7	7
0.49749	7	4.84741	1	3	4.28767	7	7
0.582504	7	6.57653	7	5	4.28881	7	7
0.655666	7	7.99749	8	4	4.29321	7	7
0.739313	7	6.89838	4.10162	6	4.29669	7	7
0.50892	7	6.80365	6.6073	5	4.30839	7	7
0.761234	7	7	4	6	4.31418	7	7
0.706322	7	8	7	6	4.32093	7	7
0.804717	7	6.64452	3.39012	3	4.32367	7	7
0.557223	7	7.4236	4	5	4.33886	7	7
0.62965	7	6.86722	5.10818	6	4.34405	7	7
0.664072	7	6.9265	7	4	4.3547	7	7
0.670951	7	6.51322	6	5	4.36288	7	7
0.846934	7	6.18915	7	5	4.36766	7	7
0.711825	7	8	5.23179	4	4.36797	7	7
0.620992	7	6.38555	7	6	4.36925	7	7
0.632419	7	6.5855	6	5	4.37251	7	7
0.719835	7	6.91377	4	6	4.37602	7	7
0.670551	7	7	6	6	4.38427	7	7
0.735375	7	7.81696	6.18304	4	4.3956	7	7
0.798821	7	7.24102	4.75438	5	4.4012	7	7
0.618189	7	5.59733	5	6	4.40786	7	7
0.603657	7	7.69332	8	5	4.41678	7	7
0.790789	7	6.38121	2	3	4.42891	7	7
0.730301	7	6.87446	6	6	4.43247	7	7
0.640564	7	6.78834	1	4	4.4389	7	7
0.558739	7	6.48842	4.93531	4	4.44555	7	7
0.69114	7	6.56298	6	5	4.46983	7	7
0.737441	7	6.56835	5	5	4.47955	7	7
0.746829	7	7.75982	6	4	4.48862	7	7
0.59926	7	7.54593	6	6	4.49439	7	7
0.712137	7	5.90029	5.86059	6	4.49803	7	7
0.663587	7	6	4	4	4.50047	7	7
0.601859	7	6	1.31079	6	4.51464	7	7
0.776757	7	6	4	5	4.5172	7	7
0.597059	7	7.5231	7	5	4.51798	7	7
0.69958	7	6.80943	4.80286	5	4.52445	7	7
0.64263	7	7.28365	4	3	4.5336	7	7
0.590769	7	6.07837	5.23082	4	4.53799	7	7
0.839131	7	6.93879	4	6	4.53823	7	7
0.672848	7	6	7	5	4.54675	7	7
0.587124	7	7.79593	5	4	4.56302	7	7
0.660571	7	6.51996	5	6	4.57311	7	7
0.75884	7	6.08058	4	6	4.5846	7	7
0.690655	7	5.5598	2	3	4.58723	7	7
0.723869	7	6.92701	6.0365	6	4.59061	7	7
0.761264	7	7	6.3711	5	4.60136	7	7
0.664313	7	7.03449	7	5	4.60869	7	7
0.771447	7	7	4.35389	4	4.61816	7	7
0.668881	7	6.84633	6	5	4.6311	7	7
0.805563	7	6	4.26139	6	4.64145	7	7
0.522473	7	7.41003	7.46735	3	4.66372	7	7
0.732125	7	6.76578	5	5	4.66693	7	7
0.617788	7	6.17834	5	4	4.67968	7	7
0.583687	7	6.77073	8	4	4.69088	7	7
0.672402	7	6.7756	5	4	4.69216	7	7
0.672881	7	7.41288	6	5	4.69578	7	7
0.652788	7	7.16761	7	6	4.69618	7	7
0.642638	7	6.85416	4	3	4.69836	7	7
0.703397	7	5.07314	5.86295	6	4.69909	7	7
0.603789	7	7.02896	6	5	4.71619	7	7
0.669502	7	6.82166	1.86777	5	4.71916	7	7
0.720785	7	5.90431	4	5	4.73393	7	7
0.647124	7	6.60258	4	4	4.73599	7	7
0.615369	7	6.12817	5	5	4.73881	7	7
0.812283	7	7.60486	5	7	4.75729	7	7
0.665433	7	6.60396	5	6	4.75763	7	7
0.702878	7	7.69881	6	5	4.75948	7	7
0.698208	7	6.26727	2.75922	4	4.7871	7	7
0.62651	7	7.16174	6	5	4.79208	7	7
0.657036	7	7.05054	6	5	4.79317	7	7
0.764098	7	6.96103	4.25203	5	4.79454	7	7
0.816532	7	6	5.10978	5	4.80082	7	7
0.620008	7	8	6.72255	5	4.80651	7	7
0.654492	7	6	7	5	4.81016	7	7
0.549104	7	6.02854	5	4	4.81517	7	7
0.610188	7	6.20495	5.8717	5	4.82288	7	7
0.641203	7	7.27518	6.3945	6	4.82398	7	7
0.795126	7	6.42009	6	7	4.82558	7	7
0.686936	7	5.58968	2	3	4.8319	7	7
0.640614	7	5.94099	5	6	4.84114	7	7
0.625357	7	6.21798	6	5	4.85095	7	7
0.62138	7	6.93855	6	5	4.85216	7	7
0.693313	7	6.88348	5	5	4.85413	7	7
0.716204	7	6	6	6	4.87806	7	7
0.163215	7	2.94078	2	3	4.88208	7	7
0.60876	7	6.46536	4	3	4.89002	7	7
0.712736	7	6.19434	7	5	4.89152	7	7
0.579739	7	7.54888	7	5	4.90353	7	7
0.626031	7	7.08282	5.96182	5	4.91197	7	7
0.647543	7	6	5.7659	4	4.91501	7	7
0.713796	7	5.86762	2.85352	6	4.92698	7	7
0.857639	7	7	5	5	4.93336	7	7
0.6036	7	6.42899	6.16243	4	4.93523	7	7
0.715686	7	5.56123	3	3	4.93967	7	7
0.581348	7	6	6	5	4.94747	7	7
0.622514	7	6.41479	7	5	4.94818	7	7
0.626777	7	6.37268	5.80331	6	4.94984	7	7
0.61298	7	8	5.02139	5	4.95934	7	7
0.732981	7	5.45389	7	7	4.96323	7	7
0.712302	7	7.15643	6.64756	6	4.96579	7	7
0.729457	7	6	5	6	4.97132	7	7
0.713983	7	7.76083	4	5	4.97647	7	7
0.645637	7	7.95964	7	6	4.98204	7	7
0.851705	7	6	4.78212	6	4.98224	7	7
0.568634	7	6.74408	2.74408	3	4.98376	7	7
0.672562	7	7.54964	6	4	4.98523	7	7
0.595859	7	6.24231	1.82937	4	4.99036	7	7
0.781997	7	6.46528	6	5	4.99393	7	7
0.645551	7	7.96183	5	5	4.99567	7	7
0.605221	7	6.31254	6	5	4.99599	7	7
0.607715	7	6.18376	7	4	4.99649	7	7
0.738302	7	6	4	6	5	7	7
0.801005	7	5.14018	5	6	5	7	7
0.755107	7	6	5	6	5	7	7
0.632997	7	7.36131	6.27739	6	5	7	7
0.713982	7	6.9474	5	5	5	7	7
0.64173	7	7.64427	5	5	5	7	7
0.602168	7	8	5	5	5	7	7
0.723758	7	6.85635	5.99414	5	5	7	7
0.582268	7	7.07102	6	5	5	7	7
0.675136	7	7.07183	6	5	5	7	7
0.677151	7	8	6	5	5	7	7
0.73334	7	6.00105	6.04537	5	5	7	7
0.573094	7	6.7242	7	5	5	7	7
0.616047	7	5.91657	8	5	5	7	7
0.742991	7	6	2	4	5	7	7
0.708426	7	6	4.01762	4	5	7	7
0.761855	7	5.87445	5	4	5	7	7
0.592099	7	8	5.58191	4	5	7	7
0.701431	7	6.59368	6	4	5	7	7
0.527923	7	7.28388	6	4	5	7	7
0.665427	7	7.91591	6	4	5	7	7
0.703777	7	7.3419	6.09331	4	5	7	7
0.640675	7	6.35483	6	3	5	7	7
0.527969	7	6.55231	6	4	5.00244	7	7
0.663935	7	7.67585	7	6	5.00505	7	7
0.678738	7	6.70728	7	4	5.00628	7	7
0.735105	7	6	3	4	5.0079	7	7
0.705726	7	6.78687	7.88528	6	5.00895	7	7
0.681169	7	7.55851	5.5842	5	5.00996	7	7
0.72793	7	7.45237	6.04243	5	5.03057	7	7
0.702739	7	6	6	6	5.04012	7	7
0.721904	7	5	5	4	5.04068	7	7
0.659205	7	6.10674	6	5	5.04145	7	7
0.731969	7	7.02553	6.77776	6	5.04629	7	7
0.346149	7	1.94638	4	3	5.05271	7	7
0.722561	7	6.86157	5	5	5.05324	7	7
0.442461	7	1.37507	2.94018	3	5.05613	7	7
0.626844	7	6	6	5	5.05966	7	7
0.603243	7	8	7.25996	5	5.06529	7	7
0.76174	7	6.34092	5.34092	5	5.06719	7	7
0.719417	7	6.65493	7	6	5.0672	7	7
0.611137	7	6.57277	7	4	5.07172	7	7
0.77283	7	6.79592	7	5	5.07595	7	7
0.573755	7	7	6	5	5.0795	7	7
0.584306	7	6.60489	6.20977	5	5.08142	7	7
0.645355	7	7.2559	5	5	5.08483	7	7
0.67471	7	6.67804	6	4	5.08937	7	7
0.571956	7	7.39789	4	6	5.08944	7	7
0.80812	7	6.18628	5.10464	5	5.10206	7	7
0.726516	7	6	5	5	5.10257	7	7
0.648411	7	6	5.73001	5	5.1038	7	7
0.532064	7	7.14354	7.49908	5	5.10469	7	7
0.709544	7	7.13426	6	5	5.10572	7	7
0.790148	7	6.20436	6	6	5.10742	7	7
0.741544	7	6.12903	3.87097	4	5.11211	7	7
0.728134	7	7	5	6	5.12017	7	7
0.687502	7	6.65449	5.07831	5	5.12098	7	7
0.714649	7	6.25626	6	5	5.12711	7	7
0.57773	7	6	7	4	5.1292	7	7
0.608262	7	7	7.78123	4	5.13726	7	7
0.657226	7	7.70453	8	5	5.13832	7	7
0.794402	7	7.68575	6	5	5.14873	7	7
0.667073	7	6.36019	4.96289	6	5.1598	7	7
0.718546	7	6.28588	6	4	5.16168	7	7
0.574249	7	6.55923	6.21913	5	5.16185	7	7
0.74377	7	6.04922	5	6	5.16524	7	7
0.550235	7	6.02062	6	5	5.16564	7	7
0.671365	7	8	6	5	5.16849	7	7
0.768036	7	6.8121	5	6	5.17059	7	7
0.63594	7	5.9864	6	4	5.17566	7	7
0.711715	7	6	6	6	5.17602	7	7
0.696857	7	6.48526	5.53359	6	5.178	7	7
0.560625	7	6.74609	8	4	5.18062	7	7
0.581176	7	6	8	4	5.18595	7	7
0.527779	7	7.60544	5.0352	5	5.18681	7	7
0.709131	7	6	5.66011	4	5.18761	7	7
0.756199	7	6	5.88425	5	5.19161	7	7
0.605572	7	7.22398	5	5	5.19269	7	7
0.670847	7	7.06544	6	5	5.19636	7	7
0.606873	7	7	4	6	5.19683	7	7
0.744674	7	6.30032	6	6	5.20828	7	7
0.682815	7	6.78277	5	4	5.21145	7	7
0.670029	7	7.96661	5	6	5.21907	7	7
0.719521	7	6.19525	7	5	5.21947	7	7
0.64437	7	6.59296	6	5	5.22041	7	7
0.71383	7	7.02525	7	5	5.22091	7	7
0.633143	7	6	6	4	5.22282	7	7
0.615435	7	6	2	3	5.22603	7	7
0.673485	7	6.60114	5.50986	4	5.24388	7	7
0.661602	7	6.35469	7	6	5.25772	7	7
0.760189	7	7.05062	6	5.49025	5.25938	7	7
0.771284	7	6.39146	5	4	5.2594	7	7
0.684949	7	6.5265	5.34622	5	5.25947	7	7
0.668363	7	6.7925	6.01496	5	5.26337	7	7
0.571786	7	7	8	4	5.26776	7	7
0.767825	7	6	4	4	5.27142	7	7
0.631033	7	7	6	4	5.28099	7	7
0.669363	7	7.48686	6	6	5.28236	7	7
0.538042	7	7	6.89577	5	5.28675	7	7
0.653023	7	6.03228	4.03228	6	5.28696	7	7
0.617969	7	7.67177	5.7295	5.42327	5.29176	7	7
0.513869	7	7.08541	4.41062	4	5.30262	7	7
0.703901	7	6	4	6	5.30936	7	7
0.652467	7	6	6	5	5.3212	7	7
0.661646	7	6.58235	7	4	5.32217	7	7
0.687362	7	7.11891	4	5	5.32258	7	7
0.495587	7	7	6.17917	5	5.32333	7	7
0.782314	7	6	3.72107	6	5.33427	7	7
0.672322	7	8	6	5	5.34023	7	7
0.513179	7	7.33428	7	4	5.3403	7	7
0.551166	7	7.58593	8	4	5.34946	7	7
0.721965	7	6.25955	4.19084	6	5.34964	7	7
0.589789	7	6	5	4.12702	5.35652	7	7
0.780556	7	6	4.99713	6	5.35857	7	7
0.730536	7	7.81291	5	5.68768	5.36395	7	7
0.672872	7	6.51846	5.89844	5	5.37878	7	7
0.776489	7	6.64568	4	6	5.38441	7	7
0.720845	7	6.56357	5.57124	6	5.38591	7	7
0.632879	7	5.9078	5.34095	6	5.3884	7	7
0.637741	7	6.96509	6.08098	4	5.39387	7	7
0.672958	7	7.93793	6	5	5.40578	7	7
0.793516	7	6	4.04047	5	5.40885	7	7
0.642455	7	6.42323	7	5	5.41831	7	7
0.85992	7	6	5.97434	6	5.42034	7	7
0.77549	7	6.81876	4.43115	6	5.42495	7	7
0.629389	7	6.77872	6	5	5.4265	7	7
0.519732	7	6.5653	6.96409	6	5.43205	7	7
0.574914	7	6.91199	7	5	5.43494	7	7
0.640431	7	6	1	4	5.43839	7	7
0.652356	7	7.51765	7	4.24244	5.44579	7	7
0.520799	7	6.28264	7.06045	4	5.44999	7	7
0.617006	7	7	4.60306	5	5.45134	7	7
0.634215	7	8	8	5	5.45284	7	7
0.637178	7	8	6.1904	5	5.46931	7	7
0.572194	7	6.8286	7	4	5.47095	7	7
0.654203	7	6.94058	5	5	5.47486	7	7
0.589386	7	7.02626	7	4	5.47653	7	7
0.718888	7	8	5.74977	5	5.47778	7	7
0.773043	7	6.66491	5	5	5.47951	7	7
0.612722	7	6.76701	6	4	5.48009	7	7
0.679208	7	7.38503	7	5	5.48041	7	7
0.650527	7	7.2393	5.64086	4	5.48511	7	7
0.594528	7	6.06533	6.28313	5	5.49453	7	7
0.689636	7	7	5	6	5.49454	7	7
0.717378	7	6.40374	6	4	5.50023	7	7
0.547198	7	6.27169	6.65278	5	5.50047	7	7
0.733676	7	8	7	5	5.50284	7	7
0.689718	7	6.94251	4	6	5.50414	7	7
0.700255	7	6.21931	5.78069	4	5.51671	7	7
0.635219	7	7	8	6	5.51848	7	7
0.69476	7	6.34947	4	5	5.52057	7	7
0.72652	7	6.97607	4	6	5.5246	7	7
0.674439	7	8	7	6	5.52787	7	7
0.570737	7	7.48403	6	5	5.53061	7	7
0.819164	7	7.00235	5	5	5.53234	7	7
0.53249	7	7.67583	7	4	5.53392	7	7
0.666701	7	6.06937	6.48987	5	5.53441	7	7
0.742217	7	8	5.82239	5	5.53584	7	7
0.668505	7	7.04644	8	5	5.54499	7	7
0.663291	7	7	7	5	5.54646	7	7
0.673946	7	7.28592	6	5	5.55391	7	7
0.625317	7	6.9409	7	5	5.56081	7	7
0.605053	7	7.07989	4.61138	6	5.56221	7	7
0.591875	7	7.06435	6	5	5.56419	7	7
0.796165	7	8	4	5	5.56484	7	7
0.674398	7	8	6.3072	6	5.5652	7	7
0.602203	7	6.31026	7	4	5.56609	7	7
0.707033	7	6	6	5	5.57379	7	7
0.55113	7	6.17787	7.32869	3	5.579	7	7
0.543162	7	6.34053	6	5	5.5859	7	7
0.635661	7	7.88064	6	6	5.59318	7	7
0.808564	7	6	4.68147	6	5.59378	7	7
0.792852	7	7.20163	6.7654	5	5.5984	7	7
0.58783	7	6.49445	5	5	5.60139	7	7
0.575687	7	7.53863	6.63211	5	5.60498	7	7
0.56758	7	7.53583	5.96258	5	5.60803	7	7
0.747727	7	7.51159	5	5	5.60834	7	7
0.651651	7	6.25675	6.96896	5	5.61099	7	7
0.655961	7	6.08548	5.02714	4	5.61478	7	7
0.760935	7	6.24253	4.46225	6	5.6159	7	7
0.801543	7	6.26385	3	6	5.61973	7	7
0.691469	7	6.80029	5	5	5.62277	7	7
0.573607	7	7	6	5	5.62413	7	7
0.589822	7	7	6	5	5.62654	7	7
0.62599	7	6	7.31015	4	5.62785	7	7
0.577999	7	7.2357	8	4	5.63741	7	7
0.734222	7	6.04068	5	5	5.63912	7	7
0.768361	7	6.76471	4.03124	7	5.64326	7	7
0.791167	7	7.00619	4.81184	6	5.6453	7	7
0.612048	7	8	6	5	5.64678	7	7
0.718383	7	7.49077	6.74632	5	5.64932	7	7
0.738229	7	6.37742	6	5	5.6514	7	7
0.608223	7	6.25585	1.89529	4	5.65168	7	7
0.775876	7	6.34473	4.57096	6	5.65285	7	7
0.654621	7	6.63649	6.25871	5	5.65611	7	7
0.560684	7	5	4	3	5.65654	7	7
0.714703	7	5.90445	6	4	5.65962	7	7
0.567906	7	8	5.11718	4	5.66483	7	7
0.669335	7	7	7	4	5.66608	7	7
0.657528	7	6.54325	6	5	5.66883	7	7
0.672938	7	6.74863	2.89858	3	5.67177	7	7
0.703718	7	6.36168	4.46149	6	5.6731	7	7
0.789966	7	8	6.59757	5	5.67453	7	7
0.544894	7	6	2.51031	4	5.67791	7	7
0.629082	7	6.67874	5.41575	6	5.68156	7	7
0.268633	7	1	4	3	5.6822	7	7
0.7011	7	6	6.90202	6	5.6831	7	7
0.701566	7	6.19841	6	5	5.68763	7	7
0.546156	7	6	5.72381	5	5.69475	7	7
0.732539	7	7.8775	6	5	5.69792	7	7
0.613973	7	8	7	5	5.70211	7	7
0.519252	7	7.95318	5.97247	5	5.70926	7	7
0.608672	7	7.93715	7	5	5.71003	7	7
0.629559	7	7.81701	6	5	5.71014	7	7
0.651387	7	7.98824	6	6	5.71941	7	7
0.80888	7	6.6026	5	6	5.72427	7	7
0.740422	7	6.69648	6	5	5.72742	7	7
0.804598	7	6	5.23944	5	5.72816	7	7
0.528426	7	7	8	4	5.72952	7	7
0.648169	7	6.80766	6	6	5.73239	7	7
0.777292	7	6	5	5.31413	5.74757	7	7
0.590107	7	6.00945	6.01936	5	5.74778	7	7
0.633288	7	6	6.05234	4	5.74977	7	7
0.556439	7	7.00409	6.49795	5	5.75142	7	7
0.600077	7	6	5.24668	5	5.76064	7	7
0.677415	7	6	6	5	5.76394	7	7
0.696479	7	7.19786	7.28525	6	5.77078	7	7
0.609719	7	6.13394	7	5	5.77463	7	7
0.686034	7	6.16025	2.16025	4	5.79143	7	7
0.713293	7	6.44419	5	5	5.79145	7	7
0.750582	7	6.5556	5.40664	6	5.79205	7	7
0.711889	7	6.02464	6	5	5.79848	7	7
0.757911	7	7.80527	5	6	5.79891	7	7
0.654093	7	8	6.39944	5	5.802	7	7
0.587102	7	6.49715	7	5	5.80411	7	7
0.622716	7	7.24918	7	4	5.80577	7	7
0.647	7	6.29169	5.29169	4	5.8188	7	7
0.571997	7	6	3.81146	4	5.82121	7	7
0.66916	7	6.85134	5.66684	5	5.82331	7	7
0.802257	7	6.56126	5	5	5.82454	7	7
0.843208	7	6.11927	4.39227	4	5.82948	7	7
0.669005	7	4	4	6	5.83175	7	7
0.571359	7	6.76772	5	5	5.83206	7	7
0.752067	7	6.4459	6	5	5.84403	7	7
0.566046	7	6.21505	7	6	5.84482	7	7
0.610698	7	8	8	5	5.85113	7	7
0.715792	7	6.48454	4.79741	5	5.85206	7	7
0.625712	7	7.31402	6	5	5.85537	7	7
0.668096	7	7.17655	6	4	5.86654	7	7
0.747365	7	7	5	5	5.86879	7	7
0.641532	7	6.34312	7	4	5.87025	7	7
0.810486	7	6.64137	5	6	5.87407	7	7
0.625453	7	6	8	4	5.87706	7	7
0.684688	7	8	7.63449	5	5.88066	7	7
0.638386	7	6.88541	6	6	5.88423	7	7
0.73296	7	6.51646	6	5	5.88495	7	7
0.82876	7	6.75484	4.99577	6	5.88587	7	7
0.634905	7	6	5.25605	5	5.89297	7	7
0.686704	7	7.86002	5.023	6	5.89349	7	7
0.733333	7	7.41126	5	5	5.8949	7	7
0.726885	7	6.2512	6.7488	4	5.89783	7	7
0.655799	7	6	6.29436	5	5.89921	7	7
0.672328	7	6.63052	6.86169	6	5.90088	7	7
0.669918	7	7.55271	6	6	5.91544	7	7
0.720662	7	7.3449	5.36173	6	5.91668	7	7
0.692985	7	7.25511	6	6	5.9206	7	7
0.467343	7	7.57767	6.00133	5	5.93139	7	7
0.797703	7	6	3	6	5.93385	7	7
0.573492	7	7.58068	6.15369	5	5.93791	7	7
0.637665	7	7.88613	6	5	5.93893	7	7
0.520221	7	6.41277	5	4	5.94496	7	7
0.733248	7	6	6	6	5.94834	7	7
0.756061	7	6.64768	5	5	5.94874	7	7
0.607007	7	6.93346	6.87519	5	5.95046	7	7
0.575075	7	5	5.40055	4	5.95394	7	7
0.580806	7	6	7	4	5.95692	7	7
0.696178	7	6.5153	5	6	5.96075	7	7
0.854754	7	6.62547	3.37453	5	5.96143	7	7
0.585055	7	6.15073	6	4	5.96591	7	7
0.631277	7	6	6.98534	5	5.97927	7	7
0.755393	7	6.99023	5	5	5.98233	7	7
0.719073	7	6.44003	4	5	5.98448	7	7
0.50482	7	7.22566	7	4	5.98558	7	7
0.592446	7	6.18859	4	4	5.98674	7	7
0.727789	7	6.12773	5	4	5.98677	7	7
0.613557	7	8	6	5	5.99168	7	7
0.63553	7	7.22644	6	5	5.9967	7	7
0.70504	7	6	7	6	5.99884	7	7
0.71899	7	6.22535	3.03101	6	6	7	7
0.721531	7	6.52763	5.26382	6	6	7	7
0.688463	7	6.09788	5.45591	6	6	7	7
0.669589	7	7.50296	7	6	6	7	7
0.745381	7	6.55718	5	5	6	7	7
0.527446	7	6.79729	5	5	6	7	7
0.520573	7	6.94209	5	5	6	7	7
0.594187	7	7.10664	5	5	6	7	7
0.760805	7	8	5	5	6	7	7
0.599449	7	6	6	5	6	7	7
0.670812	7	7.25539	6.28057	5	6	7	7
0.676746	7	7.88475	7	5	6	7	7
0.615139	7	6.33725	8	5	6	7	7
0.580103	7	6.1229	6.51035	4.79422	6	7	7
0.641707	7	7	2.84333	4	6	7	7
0.752802	7	6.41114	5.14168	4	6	7	7
0.576781	7	8	8	4	6	7	7
0.538331	7	6.91691	2	4	6.0027	7	7
0.773606	7	6.24053	5	5.91497	6.00649	7	7
0.604372	7	8	6.92592	6	6.00979	7	7
0.597917	7	6.72616	6.22816	5	6.01426	7	7
0.601101	7	6.18321	5	6	6.01671	7	7
0.751979	7	6.62273	5	5.36569	6.0168	7	7
0.620443	7	6	6	4	6.01839	7	7
0.633088	7	8	5.62745	5	6.02593	7	7
0.414408	7	7.09771	6	4	6.02919	7	7
0.670028	7	6	6	4	6.03206	7	7
0.556263	7	7.96548	7.96527	5	6.04189	7	7
0.708625	7	7	5.66392	6	6.04227	7	7
0.55871	7	7	6	5.14561	6.04589	7	7
0.328418	7	1	4	3	6.04679	7	7
0.567683	7	7.77232	6	5	6.05044	7	7
0.518453	7	6.97992	6.8588	4	6.05854	7	7
0.544218	7	7	8	4	6.05938	7	7
0.65186	7	6.85871	5	4	6.06075	7	7
0.6101	7	6.3597	7	6	6.06173	7	7
0.546939	7	6.87596	3	4	6.06442	7	7
0.571615	7	6	8	4	6.06448	7	7
0.606235	7	6.32634	6.96314	5	6.06787	7	7
0.68438	7	6.05602	6	5	6.07129	7	7
0.517119	7	8	6	5	6.07429	7	7
0.658259	7	6.80647	5.8988	5	6.0784	7	7
0.71361	7	6.54258	7	5	6.0811	7	7
0.424079	7	6.27127	6	4	6.08638	7	7
0.664342	7	5.29095	8	4	6.09203	7	7
0.651562	7	6.17365	5	6	6.09523	7	7
0.616868	7	7.79105	6	5	6.09926	7	7
0.746472	7	6	6.17448	6	6.10195	7	7
0.622809	7	6.82214	5.17786	5	6.1037	7	7
0.630993	7	6.86702	6	4	6.10567	7	7
0.70162	7	6.00511	6	5	6.10905	7	7
0.820266	7	6.15092	5	6.03527	6.10965	7	7
0.59073	7	6.98229	7	6	6.11101	7	7
0.616916	7	7.1736	5	5	6.1125	7	7
0.634837	7	5.97036	5.951	6	6.11919	7	7
0.554748	7	6.03535	7.36636	4	6.12421	7	7
0.52647	7	6.59272	6.06441	5	6.12436	7	7
0.627496	7	6.57847	5.06496	4	6.14588	7	7
0.555246	7	6.69562	7.66386	5	6.14932	7	7
0.660598	7	6	4	5	6.15466	7	7
0.596789	7	6.332	6.74525	5	6.16042	7	7
0.715367	7	7.60887	7	6	6.16187	7	7
0.695242	7	6.00702	4.54743	4	6.16199	7	7
0.623137	7	8	4.68502	5	6.16204	7	7
0.651642	7	6.12786	6.05755	4	6.16218	7	7
0.703654	7	7	6	6	6.16554	7	7
0.638163	7	6.99935	5.99935	4	6.16694	7	7
0.700581	7	7.81019	6	5	6.16965	7	7
0.635222	7	7.5888	7.70718	4	6.17448	7	7
0.687729	7	5.6366	6.77992	4	6.18183	7	7
0.672033	7	6.60288	6.99697	6	6.18195	7	7
0.715704	7	6	6	6	6.18404	7	7
0.82469	7	7.51866	4	5.05752	6.19075	7	7
0.608396	7	6.88785	5	5	6.19477	7	7
0.665257	7	6.31352	4	5	6.19888	7	7
0.713042	7	6.65692	7	7	6.20243	7	7
0.618371	7	6.71979	7	6	6.20971	7	7
0.659307	7	7.47065	5.05147	4	6.20983	7	7
0.585821	7	6.81688	6	5	6.21382	7	7
0.71824	7	6.19426	6	5	6.21616	7	7
0.807408	7	6.23536	5.7406	4	6.21982	7	7
0.526727	7	6.49036	7	6	6.22319	7	7
0.608642	7	5.02206	3.97933	4	6.22829	7	7
0.593889	7	6.8615	7	4	6.22988	7	7
0.71818	7	7.43562	7	4	6.23252	7	7
0.541083	7	7.14386	5.27631	4	6.24496	7	7
0.842874	7	6.07606	5.92394	6	6.24681	7	7
0.828531	7	6.9399	5.9345	5	6.25207	7	7
0.672332	7	8	5.28786	5	6.25274	7	7
0.68585	7	7.78488	7	6	6.26097	7	7
0.723754	7	6.73726	4.62063	5	6.264	7	7
0.571493	7	6.27524	6	5	6.27388	7	7
0.554793	7	6.43175	5.13614	5	6.27438	7	7
0.707699	7	6	3	6	6.27663	7	7
0.580284	7	7.01544	6	4	6.28453	7	7
0.56115	7	7	6.64454	5	6.28504	7	7
0.702753	7	7.54278	5.03238	6	6.28826	7	7
0.666257	7	7.59028	6.96124	6	6.29082	7	7
0.598111	7	6	6	4	6.29666	7	7
0.695564	7	6.33557	3	4	6.2969	7	7
0.543866	7	6.45547	7	5	6.29797	7	7
0.565892	7	6.4395	5	5	6.30381	7	7
0.573887	7	6.94757	5.34137	4	6.31403	7	7
0.754593	7	6.3281	5.96962	5	6.3143	7	7
0.618887	7	7.92496	5	5	6.31458	7	7
0.772751	7	7.63176	5	5	6.31992	7	7
0.565718	7	7.90551	7	4	6.32125	7	7
0.791104	7	6	4	6	6.32282	7	7
0.623165	7	6.73982	2	3	6.32428	7	7
0.542174	7	8	7	5	6.32714	7	7
0.663404	7	6.8865	6.8865	5.39429	6.33286	7	7
0.637845	7	7.02723	8	5	6.33493	7	7
0.622995	7	6.47556	5.90506	5	6.33526	7	7
0.6387	7	6	5.65525	4	6.33709	7	7
0.69039	7	6.75204	7	6	6.33942	7	7
0.6842	7	6	5	4	6.34045	7	7
0.542263	7	6.74701	6	4	6.34349	7	7
0.652181	7	5.93481	5.92689	6	6.35478	7	7
0.798142	7	6.46841	3	7	6.35503	7	7
0.700918	7	8	6	4	6.36082	7	7
0.58355	7	6	7	6	6.3627	7	7
0.701602	7	6	6	5	6.36927	7	7
0.618811	7	7.71023	6.71652	4	6.37427	7	7
0.523859	7	7.99433	5.12011	4	6.3755	7	7
0.583734	7	7.49906	4.83292	4	6.37555	7	7
0.683032	7	7.28748	6	5	6.37963	7	7
0.670723	7	7.1655	5.41532	5	6.37968	7	7
0.602449	7	6.37308	7	6	6.38524	7	7
0.611912	7	6.59655	7	5	6.38811	7	7
0.507612	7	8	7	5	6.38897	7	7
0.750133	7	6.22722	5.9286	5	6.39058	7	7
0.719748	7	6.85142	6	5	6.39309	7	7
0.643446	7	7.74774	7.87387	5	6.39553	7	7
0.577211	7	7.84341	5	4	6.39758	7	7
0.7734	7	5.37567	5.06414	5	6.40111	7	7
0.668159	7	5.37959	2	3	6.40141	7	7
0.507586	7	8	8	4	6.41091	7	7
0.678196	7	6.2039	6.2747	5	6.41658	7	7
0.664372	7	8	6	5	6.41911	7	7
0.653009	7	7.02164	4	5	6.42646	7	7
0.795795	7	6	5	5	6.43424	7	7
0.850727	7	6.57542	5	5	6.4348	7	7
0.632847	7	7.39844	5	4	6.43579	7	7
0.605453	7	6	6	4	6.43858	7	7
0.640402	7	6.94651	6	6	6.43888	7	7
0.629484	7	7.51474	5	5	6.43924	7	7
0.599919	7	7.12813	3	4	6.44586	7	7
0.602415	7	7.98158	6	5	6.44951	7	7
0.662541	7	6.85647	5.08328	5	6.45216	7	7
0.76579	7	6.27033	7	6	6.45579	7	7
0.378751	7	1.86473	2.75569	3	6.45582	7	7
0.718542	7	6.02908	5	6	6.45718	7	7
0.678899	7	6.01862	6	6	6.45988	7	7
0.654244	7	7.45332	7	6	6.46046	7	7
0.75273	7	6.6824	6	5	6.46808	7	7
0.76528	7	6.04726	6.34983	6	6.47033	7	7
0.63076	7	7.60871	7	6	6.47886	7	7
0.607297	7	7.54481	5	4	6.47904	7	7
0.700699	7	7.03666	7.65395	5	6.481	7	7
0.585334	7	6.23515	5	5	6.48347	7	7
0.551499	7	6.38756	6	5	6.48411	7	7
0.706415	7	6	7	6	6.48688	7	7
0.515181	7	6.16795	7	5	6.49689	7	7
0.579708	7	7.28662	4.22539	5	6.50263	7	7
0.694065	7	7.67136	7	5	6.50367	7	7
0.647264	7	7.56688	5	5	6.50812	7	7
0.561805	7	8	7.4749	5	6.50893	7	7
0.604442	7	7.9278	7	5	6.51062	7	7
0.694198	7	7.83379	6.65713	5	6.51384	7	7
0.66156	7	7	5	6	6.51943	7	7
0.586856	7	6.33038	2	3	6.52225	7	7
0.835004	7	6.3408	5	6	6.52396	7	7
0.53403	7	6.77521	7	5	6.5258	7	7
0.696916	7	7.83713	7.16287	4	6.52735	7	7
0.570761	7	6.53284	7.48685	5	6.5282	7	7
0.695492	7	7.90071	5	5	6.52885	7	7
0.526717	7	6.91124	1.91124	4	6.52887	7	7
0.827246	7	6	5	5	6.52988	7	7
0.782774	7	6.24985	5	5.22873	6.53179	7	7
0.580809	7	6.33849	8	6	6.53502	7	7
0.717608	7	7	5	6	6.54012	7	7
0.601137	7	6.53693	8	4	6.54119	7	7
0.599757	7	6.11617	6	5	6.54284	7	7
0.650489	7	6	5	4	6.55163	7	7
0.613318	7	7.25573	6	5.93594	6.5558	7	7
0.705505	7	7.97043	5.05843	5	6.56092	7	7
0.566378	7	7.9663	5	4	6.56104	7	7
0.620407	7	7.0772	7	4	6.56174	7	7
0.688338	7	6.16809	5	5	6.56925	7	7
0.57553	7	7.10705	5.40005	5	6.56947	7	7
0.580852	7	7	7	5	6.57444	7	7
0.655613	7	6.33447	7.04753	4	6.58231	7	7
0.68358	7	7.23216	6	5	6.58568	7	7
0.748192	7	6	6	5	6.587	7	7
0.71486	7	7.9799	6	5	6.59472	7	7
0.65098	7	6.21729	7	5	6.59496	7	7
0.719687	7	6.08703	6.08703	6	6.59576	7	7
0.763481	7	7.99188	6.14644	6	6.59626	7	7
0.709276	7	4.56967	5	6	6.59901	7	7
0.629583	7	7.95714	5	5	6.59925	7	7
0.768082	7	6	6	5	6.59961	7	7
0.639298	7	7.1535	5	6	6.60005	7	7
0.561857	7	7.83549	5	4	6.60058	7	7
0.532837	7	7.80901	8	4	6.60213	7	7
0.714652	7	7.49318	6.9883	5	6.60327	7	7
0.753375	7	6.45717	6	5	6.60956	7	7
0.783369	7	6	6	5	6.61277	7	7
0.612849	7	7.07021	6	5	6.62172	7	7
0.67539	7	6.11923	5	4	6.62285	7	7
0.73006	7	7.08133	7	5.15685	6.62698	7	7
0.486308	7	7.53632	7.89222	4	6.62771	7	7
0.622005	7	6.40994	5	5	6.64439	7	7
0.496983	7	7.21068	7	5	6.64626	7	7
0.655316	7	6.74165	5.53469	6	6.64669	7	7
0.57962	7	6	6	5	6.64909	7	7
0.753993	7	6.95387	5	5	6.6519	7	7
0.573412	7	6.52986	7	4	6.65428	7	7
0.619231	7	6.04665	6.9761	5	6.66336	7	7
0.531348	7	6.02963	5.01751	5	6.66569	7	7
0.753165	7	6	5	6	6.66657	7	7
0.645726	7	7.16753	7	5	6.66682	7	7
0.576295	7	6.04947	5	5	6.66832	7	7
0.654772	7	8	6	5	6.66912	7	7
0.555682	7	6	6	5	6.67169	7	7
0.675449	7	6.78763	6.02241	5	6.67183	7	7
0.536656	7	7.95807	6	3	6.68047	7	7
0.63903	7	6	5.81869	4	6.68483	7	7
0.582428	7	6.78883	5	5	6.69189	7	7
0.649076	7	8	6.17626	6	6.70034	7	7
0.615818	7	8	6.0909	5	6.70238	7	7
0.791868	7	7.42604	7	5	6.70602	7	7
0.64747	7	7.30789	7	5	6.70892	7	7
0.697473	7	7.63375	6	5	6.7191	7	7
0.682467	7	8	7	5	6.72069	7	7
0.75191	7	6.28598	6	5	6.73188	7	7
0.723982	7	6.79252	7	5	6.73654	7	7
0.555248	7	7.25453	6	5	6.7412	7	7
0.756908	7	7.05789	4	5	6.74282	7	7
0.677011	7	6.17155	8	4	6.74709	7	7
0.633861	7	6.12403	7	6	6.7486	7	7
0.700597	7	6.49182	5	5	6.76295	7	7
0.653125	7	6.14861	5	5	6.76548	7	7
0.627082	7	6.5669	6	5	6.77686	7	7
0.572972	7	6.10987	5	4	6.77771	7	7
0.653996	7	6	7	6	6.77842	7	7
0.644945	7	6.99283	7.9956	6	6.78533	7	7
0.694615	7	6.73093	6	6	6.79097	7	7
0.647521	7	7.33037	5.00362	5	6.79362	7	7
0.790526	7	6	4	6	6.79573	7	7
0.747595	7	7.65987	7	5	6.79761	7	7
0.61093	7	6.07849	6.07849	5	6.79832	7	7
0.566239	7	7.5943	7.87488	4	6.80093	7	7
0.655075	7	6	6	4	6.80236	7	7
0.61049	7	7.77424	7.40736	4	6.80396	7	7
0.646383	7	6.67918	5.80735	6	6.80753	7	7
0.733886	7	6	4	6	6.814	7	7
0.590595	7	6.53149	5	5	6.8153	7	7
0.553527	7	6	5	5	6.81652	7	7
0.634886	7	6.39411	6	6	6.82502	7	7
0.644975	7	6.52725	7.01497	5	6.82643	7	7
0.665848	7	6.89431	6	5	6.82772	7	7
0.742142	7	7.30238	5.27265	4	6.83343	7	7
0.555299	7	7.671	5	5	6.83557	7	7
0.750489	7	6.31778	6.6527	5.52753	6.83596	7	7
0.730326	7	6.96574	7	5	6.8388	7	7
0.560206	7	7	7	4	6.84062	7	7
0.654332	7	7.64382	6	5	6.84604	7	7
0.62323	7	6.97626	6.4848	5	6.84694	7	7
0.609146	7	6.9076	5.06095	5	6.84705	7	7
0.617726	7	6.37435	6	5	6.84748	7	7
0.640258	7	7.06041	6	4	6.85189	7	7
0.700923	7	4	3.71227	6	6.85833	7	7
0.757937	7	6	4	5	6.85843	7	7
0.651382	7	7.14607	6	5	6.8586	7	7
0.587618	7	7.73849	6.2859	5	6.86546	7	7
0.551346	7	6.99261	5	4	6.8725	7	7
0.608489	7	7.82192	6.87978	5	6.87294	7	7
0.0499492	7	1	1.27186	3	6.87431	7	7
0.631321	7	7.62156	7	4	6.87486	7	7
0.594593	7	6.21943	6	6	6.87592	7	7
0.650738	7	7.03657	5.57769	5	6.87803	7	7
0.775643	7	7.58118	6	5	6.88346	7	7
0.572593	7	6.61557	7	5	6.88446	7	7
0.668232	7	7.77784	6.11575	6	6.88644	7	7
0.582139	7	6.05038	6	5	6.88709	7	7
0.732038	7	7.06701	6	4	6.88718	7	7
0.593142	7	6.01477	6	6	6.88739	7	7
0.659244	7	7.24593	7	5	6.88823	7	7
0.597787	7	6.04958	5.4534	5	6.89167	7	7
0.656915	7	6.9885	5	5	6.89818	7	7
0.676699	7	8	8	6	6.89952	7	7
0.750025	7	6	6	5	6.90478	7	7
0.65205	7	7.17825	5	4	6.90935	7	7
0.632767	7	6.48625	6	4	6.91209	7	7
0.58815	7	7.02384	5	5	6.91348	7	7
0.602305	7	6.84076	6	5	6.92658	7	7
0.758601	7	6.72251	7	5	6.93161	7	7
0.753875	7	6.6802	7	5	6.9354	7	7
0.72353	7	4	3	6	6.93641	7	7
0.565884	7	6.62092	6	4	6.93779	7	7
0.6618	7	5.99563	5	6	6.94111	7	7
0.628796	7	7.98363	7.01637	5	6.94592	7	7
0.697568	7	6	4	4	6.9524	7	7
0.702126	7	6	6	4	6.9541	7	7
0.770319	7	6.8028	6	5	6.95668	7	7
0.569712	7	8	7.98606	6	6.95772	7	7
0.674288	7	7	6	6	6.9598	7	7
0.583722	7	5.43193	6	5	6.96233	7	7
0.698146	7	7	5	4	6.96609	7	7
0.627379	7	6	5	5	6.96688	7	7
0.573851	7	6	4	5	6.97285	7	7
0.508444	7	7.06496	8	5	6.97445	7	7
0.601611	7	6.24926	5	5	6.97707	7	7
0.681379	7	6	7	5	6.97711	7	7
0.710563	7	7.25902	5	5	6.97974	7	7
0.713516	7	8	6.62619	5	6.98211	7	7
0.64647	7	6.65382	7.97378	4	6.98262	7	7
0.641232	7	7.89943	5.10057	5	6.98429	7	7
0.592441	7	7.74189	6.45666	5	6.9843	7	7
0.521839	7	6.12314	7.04802	5	6.99055	7	7
0.631686	7	6.9602	6	5	6.99154	7	7
0.708995	7	5.23639	5.76361	5	6.99173	7	7
0.649214	7	8	7	5	6.99302	7	7
0.636103	7	6.45737	5.72869	5	6.99403	7	7
0.676455	7	6.33435	5.23895	5	6.99886	7	7
0.630374	7	7.69353	5.73443	5.63122	6.99919	7	7
0.654348	7	6.53109	6.53152	5	6.99943	7	7
0.649973	7	6	6	7	7	7	7
0.774902	7	6.24319	6	7	7	7	7
0.684916	7	6.86895	6.17497	7	7	7	7
0.694394	7	7.36625	7	7	7	7	7
0.708724	7	6.8852	3	6	7	7	7
0.813848	7	6.33127	3.60848	6	7	7	7
0.751485	7	6	4	6	7	7	7
0.578782	7	6.0486	4	6	7	7	7
0.697416	7	6.29942	4	6	7	7	7
0.670324	7	6.31928	4	6	7	7	7
0.638773	7	6.55601	4	6	7	7	7
0.650567	7	6.81916	4	6	7	7	7
0.585765	7	6	5	6	7	7	7
0.594337	7	6	5	6	7	7	7
0.611609	7	6	5	6	7	7	7
0.701185	7	6	5	6	7	7	7
0.730256	7	6	5	6	7	7	7
0.651518	7	6.05329	5	6	7	7	7
0.715038	7	6.08287	5	6	7	7	7
0.593241	7	6.13977	5	6	7	7	7
0.709919	7	6.363	5	6	7	7	7
0.535564	7	6.89446	5	6	7	7	7
0.589661	7	7	5	6	7	7	7
0.74627	7	7.47098	5	6	7	7	7
0.697878	7	7.99502	5	6	7	7	7
0.737789	7	5.41786	5.01135	6	7	7	7
0.775808	7	6.95704	5.02176	6	7	7	7
0.95235	7	7.45238	5.06755	6	7	7	7
0.555788	7	6.25639	5.23725	6	7	7	7
0.605497	7	6.21841	5.26481	6	7	7	7
0.542217	7	6	5.28921	6	7	7	7
0.595524	7	7.54332	5.38695	6	7	7	7
0.613377	7	6.73349	5.67827	6	7	7	7
0.762657	7	6.24298	5.75702	6	7	7	7
0.643931	7	8	5.78286	6	7	7	7
0.781233	7	6.85083	5.90116	6	7	7	7
0.60131	7	5.05412	6	6	7	7	7
0.704492	7	5.44683	6	6	7	7	7
0.610371	7	5.88881	6	6	7	7	7
0.572509	7	6	6	6	7	7	7
0.580461	7	6	6	6	7	7	7
0.660416	7	6	6	6	7	7	7
0.790046	7	6.11206	6	6	7	7	7
0.754003	7	6.19169	6	6	7	7	7
0.682645	7	6.20629	6	6	7	7	7
0.711768	7	6.21604	6	6	7	7	7
0.706265	7	6.24679	6	6	7	7	7
0.628726	7	6.5951	6	6	7	7	7
0.74015	7	6.6766	6	6	7	7	7
0.669445	7	6.89897	6	6	7	7	7
0.751755	7	7.09634	6	6	7	7	7
0.70469	7	7.10489	6	6	7	7	7
0.609042	7	7.19586	6	6	7	7	7
0.703634	7	7.46595	6	6	7	7	7
0.649694	7	7.84304	6	6	7	7	7
0.647381	7	7.89138	6	6	7	7	7
0.627345	7	7.89659	6	6	7	7	7
0.55719	7	8	6	6	7	7	7
0.615494	7	6.16985	6.08493	6	7	7	7
0.577758	7	8	6.13771	6	7	7	7
0.580039	7	6.92012	6.15672	6	7	7	7
0.600168	7	6.07606	6.32596	6	7	7	7
0.661083	7	7.02397	6.34296	6	7	7	7
0.620292	7	6.74258	6.43787	6	7	7	7
0.614682	7	7.89884	6.48815	6	7	7	7
0.666381	7	6.14378	6.52528	6	7	7	7
0.601502	7	6.17352	6.58128	6	7	7	7
0.600786	7	7.47826	6.69451	6	7	7	7
0.682703	7	6.20535	6.71761	6	7	7	7
0.568923	7	6.69244	6.73994	6	7	7	7
0.617395	7	7.51153	6.77715	6	7	7	7
0.584146	7	5.37878	6.79026	6	7	7	7
0.647065	7	5.65092	6.82066	6	7	7	7
0.528568	7	6.15425	6.8585	6	7	7	7
0.583296	7	5.4607	7	6	7	7	7
0.572655	7	5.83536	7	6	7	7	7
0.625219	7	5.98507	7	6	7	7	7
0.572865	7	6	7	6	7	7	7
0.578201	7	6	7	6	7	7	7
0.580884	7	6	7	6	7	7	7
0.591426	7	6	7	6	7	7	7
0.59719	7	6	7	6	7	7	7
0.605249	7	6	7	6	7	7	7
0.614025	7	6	7	6	7	7	7
0.627859	7	6	7	6	7	7	7
0.634967	7	6	7	6	7	7	7
0.636982	7	6	7	6	7	7	7
0.646345	7	6	7	6	7	7	7
0.657691	7	6	7	6	7	7	7
0.658641	7	6	7	6	7	7	7
0.69162	7	6	7	6	7	7	7
0.581029	7	6.02601	7	6	7	7	7
0.594579	7	6.04714	7	6	7	7	7
0.621376	7	6.06273	7	6	7	7	7
0.557897	7	6.13058	7	6	7	7	7
0.575826	7	6.16772	7	6	7	7	7
0.542085	7	6.22038	7	6	7	7	7
0.574526	7	6.2235	7	6	7	7	7
0.579558	7	6.2645	7	6	7	7	7
0.562221	7	6.27103	7	6	7	7	7
0.632804	7	6.35865	7	6	7	7	7
0.765899	7	6.43372	7	6	7	7	7
0.588077	7	6.49482	7	6	7	7	7
0.600295	7	6.62371	7	6	7	7	7
0.516638	7	6.69537	7	6	7	7	7
0.566243	7	6.73495	7	6	7	7	7
0.64294	7	6.80814	7	6	7	7	7
0.580175	7	6.82212	7	6	7	7	7
0.531311	7	6.83231	7	6	7	7	7
0.558186	7	6.96125	7	6	7	7	7
0.647896	7	7	7	6	7	7	7
0.683313	7	7	7	6	7	7	7
0.62163	7	7.00833	7	6	7	7	7
0.636459	7	7.21933	7	6	7	7	7
0.526161	7	7.228	7	6	7	7	7
0.606232	7	7.24694	7	6	7	7	7
0.580632	7	7.38392	7	6	7	7	7
0.488685	7	7.45331	7	6	7	7	7
0.510157	7	7.69462	7	6	7	7	7
0.568532	7	7.76478	7	6	7	7	7
0.613859	7	7.7891	7	6	7	7	7
0.553876	7	8	7	6	7	7	7
0.677646	7	8	7	6	7	7	7
0.520247	7	7.12206	7.01674	6	7	7	7
0.537779	7	6	7.06426	6	7	7	7
0.597021	7	6	7.07001	6	7	7	7
0.561927	7	7.65935	7.17033	6	7	7	7
0.592164	7	6.26798	7.26798	6	7	7	7
0.572434	7	7	7.30318	6	7	7	7
0.635506	7	6	7.35157	6	7	7	7
0.560342	7	6.64719	7.35281	6	7	7	7
0.585013	7	7.04687	7.51943	6	7	7	7
0.645784	7	6.68365	7.64923	6	7	7	7
0.546283	7	7.10455	7.80841	6	7	7	7
0.571018	7	6	7.90975	6	7	7	7
0.538244	7	6	8	6	7	7	7
0.542561	7	6	8	6	7	7	7
0.571112	7	6	8	6	7	7	7
0.570771	7	6.02484	8	6	7	7	7
0.56565	7	6.06501	8	6	7	7	7
0.571755	7	6.07584	8	6	7	7	7
0.52863	7	6.20537	8	6	7	7	7
0.54778	7	6.51466	8	6	7	7	7
0.506545	7	7	8	6	7	7	7
0.683047	7	6.8581	5.80582	5.86986	7	7	7
0.773507	7	6	6	5.7981	7	7	7
0.709548	7	6	6	5.71286	7	7	7
0.617159	7	7	5	5.70041	7	7	7
0.651339	7	6.87293	5	5.39374	7	7	7
0.624548	7	7.35175	6	5.06705	7	7	7
0.624096	7	6.00534	7	5.00225	7	7	7
0.530102	7	7.63915	4	5	7	7	7
0.640663	7	8	4	5	7	7	7
0.585856	7	5.80995	5	5	7	7	7
0.525929	7	6	5	5	7	7	7
0.566581	7	6	5	5	7	7	7
0.651095	7	6	5	5	7	7	7
0.71199	7	6	5	5	7	7	7
0.577946	7	6.22439	5	5	7	7	7
0.659101	7	6.36424	5	5	7	7	7
0.730079	7	6.52576	5	5	7	7	7
0.654986	7	6.53794	5	5	7	7	7
0.719093	7	6.74499	5	5	7	7	7
0.61182	7	7	5	5	7	7	7
0.623483	7	7	5	5	7	7	7
0.744185	7	7	5	5	7	7	7
0.646817	7	7.17957	5	5	7	7	7
0.5364	7	7.21723	5	5	7	7	7
0.536182	7	6.51093	5.00066	5	7	7	7
0.695509	7	6.059	5.02239	5	7	7	7
0.576971	7	6.37915	5.1911	5	7	7	7
0.575721	7	7.89655	5.28106	5	7	7	7
0.548479	7	6.95122	5.48309	5	7	7	7
0.52192	7	6.98175	5.66335	5	7	7	7
0.594717	7	7.33317	5.66658	5	7	7	7
0.456438	7	6	5.76072	5	7	7	7
0.609395	7	7.59704	5.78017	5	7	7	7
0.553811	7	6	6	5	7	7	7
0.555204	7	6	6	5	7	7	7
0.581764	7	6	6	5	7	7	7
0.669828	7	6	6	5	7	7	7
0.747865	7	6	6	5	7	7	7
0.854352	7	6.00706	6	5	7	7	7
0.60449	7	6.04844	6	5	7	7	7
0.602342	7	6.06154	6	5	7	7	7
0.565465	7	6.06417	6	5	7	7	7
0.5488	7	6.12101	6	5	7	7	7
0.50937	7	6.1343	6	5	7	7	7
0.664322	7	6.22064	6	5	7	7	7
0.608478	7	6.24378	6	5	7	7	7
0.556026	7	6.2974	6	5	7	7	7
0.622229	7	6.32005	6	5	7	7	7
0.591035	7	6.36391	6	5	7	7	7
0.663612	7	6.48663	6	5	7	7	7
0.794543	7	6.54959	6	5	7	7	7
0.663383	7	6.62851	6	5	7	7	7
0.659838	7	6.71101	6	5	7	7	7
0.536076	7	6.71689	6	5	7	7	7
0.559207	7	6.72253	6	5	7	7	7
0.568593	7	6.88628	6	5	7	7	7
0.616575	7	6.89484	6	5	7	7	7
0.570297	7	6.90674	6	5	7	7	7
0.657476	7	6.92587	6	5	7	7	7
0.679105	7	6.96391	6	5	7	7	7
0.601371	7	6.98071	6	5	7	7	7
0.603229	7	7	6	5	7	7	7
0.765149	7	7	6	5	7	7	7
0.547425	7	7.00722	6	5	7	7	7
0.633316	7	7.01222	6	5	7	7	7
0.661281	7	7.10056	6	5	7	7	7
0.612677	7	7.14223	6	5	7	7	7
0.618616	7	7.21012	6	5	7	7	7
0.557283	7	7.42581	6	5	7	7	7
0.559189	7	7.42648	6	5	7	7	7
0.518754	7	7.56831	6	5	7	7	7
0.788829	7	7.74205	6	5	7	7	7
0.617598	7	7.78518	6	5	7	7	7
0.576473	7	7.78757	6	5	7	7	7
0.801108	7	7.78809	6	5	7	7	7
0.580561	7	7.91842	6	5	7	7	7
0.545325	7	7.93336	6	5	7	7	7
0.600558	7	7.9681	6	5	7	7	7
0.508875	7	7.97912	6	5	7	7	7
0.544862	7	7.98165	6	5	7	7	7
0.538634	7	8	6	5	7	7	7
0.555634	7	8	6	5	7	7	7
0.657847	7	6	6.01462	5	7	7	7
0.586232	7	6.40765	6.01628	5	7	7	7
0.668028	7	6.88808	6.06555	5	7	7	7
0.505978	7	6	6.08553	5	7	7	7
0.658336	7	6.49031	6.24515	5	7	7	7
0.599261	7	6.99192	6.39917	5	7	7	7
0.618062	7	6.65869	6.40582	5	7	7	7
0.569552	7	6.16801	6.55071	5	7	7	7
0.585206	7	7.12475	6.56532	5	7	7	7
0.584659	7	6	6.71813	5	7	7	7
0.597544	7	8	6.72613	5	7	7	7
0.642604	7	7.38639	6.82879	5	7	7	7
0.55529	7	6.62714	6.85946	5	7	7	7
0.672157	7	6.77896	6.86085	5	7	7	7
0.575469	7	6.31337	6.87255	5	7	7	7
0.759744	7	6.77588	6.88904	5	7	7	7
0.670123	7	6.08967	6.95516	5	7	7	7
0.598055	7	6.41178	6.97278	5	7	7	7
0.635935	7	6.14253	6.97933	5	7	7	7
0.546446	7	6.9876	6.99521	5	7	7	7
0.580866	7	6	7	5	7	7	7
0.614018	7	6	7	5	7	7	7
0.659106	7	6	7	5	7	7	7
0.637386	7	6.10626	7	5	7	7	7
0.684305	7	6.18484	7	5	7	7	7
0.562515	7	6.2497	7	5	7	7	7
0.520411	7	6.26225	7	5	7	7	7
0.626987	7	6.37993	7	5	7	7	7
0.608449	7	6.44831	7	5	7	7	7
0.703577	7	6.46757	7	5	7	7	7
0.587094	7	6.56153	7	5	7	7	7
0.728299	7	6.5684	7	5	7	7	7
0.678945	7	6.69211	7	5	7	7	7
0.547356	7	6.70426	7	5	7	7	7
0.588443	7	6.74402	7	5	7	7	7
0.562678	7	6.97392	7	5	7	7	7
0.533859	7	7	7	5	7	7	7
0.590146	7	7	7	5	7	7	7
0.593928	7	7.09579	7	5	7	7	7
0.708537	7	7.10369	7	5	7	7	7
0.532292	7	7.18037	7	5	7	7	7
0.572804	7	7.19525	7	5	7	7	7
0.628796	7	7.28109	7	5	7	7	7
0.621248	7	7.29483	7	5	7	7	7
0.624608	7	7.30588	7	5	7	7	7
0.684271	7	7.33465	7	5	7	7	7
0.671826	7	7.4522	7	5	7	7	7
0.616686	7	7.56115	7	5	7	7	7
0.649441	7	7.59172	7	5	7	7	7
0.642641	7	7.60779	7	5	7	7	7
0.69938	7	7.75062	7	5	7	7	7
0.514477	7	7.76791	7	5	7	7	7
0.645531	7	7.78167	7	5	7	7	7
0.548924	7	7.84813	7	5	7	7	7
0.666641	7	7.85099	7	5	7	7	7
0.595213	7	7.96006	7	5	7	7	7
0.57131	7	8	7	5	7	7	7
0.592209	7	8	7	5	7	7	7
0.612878	7	8	7	5	7	7	7
0.639715	7	8	7	5	7	7	7
0.294246	7	5	7.42714	5	7	7	7
0.54364	7	7.57772	7.43106	5	7	7	7
0.606337	7	6.74859	7.56886	5	7	7	7
0.587814	7	8	7.66253	5	7	7	7
0.658007	7	7.29034	7.69984	5	7	7	7
0.606519	7	6	7.86955	5	7	7	7
0.571845	7	6.20407	7.95591	5	7	7	7
0.58411	7	6	8	5	7	7	7
0.59404	7	6.06386	8	5	7	7	7
0.518932	7	6.10119	8	5	7	7	7
0.703819	7	6.11846	8	5	7	7	7
0.446568	7	6.35434	8	5	7	7	7
0.580845	7	6.51994	8	5	7	7	7
0.592719	7	6.79892	8	5	7	7	7
0.607262	7	7.00249	8	5	7	7	7
0.605536	7	7.0866	8	5	7	7	7
0.556979	7	8	8	5	7	7	7
0.631277	7	6.55998	8	4.66943	7	7	7
0.54274	7	7.34773	7	4.09726	7	7	7
0.275322	7	1.20942	2	4	7	7	7
0.707335	7	6.01392	3	4	7	7	7
0.637764	7	6	4	4	7	7	7
0.739977	7	6	4	4	7	7	7
0.604078	7	6.28982	4	4	7	7	7
0.660665	7	6.80465	4	4	7	7	7
0.528593	7	6.36115	4.08956	4	7	7	7
0.766653	7	6.56348	4.23553	4	7	7	7
0.538673	7	6.15449	5	4	7	7	7
0.63244	7	6.84352	5	4	7	7	7
0.711849	7	7.02914	5	4	7	7	7
0.58176	7	7.14822	5.13002	4	7	7	7
0.563353	7	5.11949	5.14263	4	7	7	7
0.705403	7	6.69108	5.21177	4	7	7	7
0.547471	7	7.77999	5.22331	4	7	7	7
0.682763	7	6.32164	5.5554	4	7	7	7
0.63451	7	6.52893	5.55909	4	7	7	7
0.449813	7	7	5.68333	4	7	7	7
0.599558	7	6	5.92328	4	7	7	7
0.515027	7	5.91629	6	4	7	7	7
0.687372	7	6	6	4	7	7	7
0.548588	7	6.06747	6	4	7	7	7
0.553347	7	6.17953	6	4	7	7	7
0.599812	7	6.45135	6	4	7	7	7
0.60217	7	6.56927	6	4	7	7	7
0.589223	7	6.67721	6	4	7	7	7
0.678234	7	6.82203	6	4	7	7	7
0.666866	7	7.08663	6	4	7	7	7
0.544701	7	6.67937	6.09712	4	7	7	7
0.634569	7	6.17935	6.12618	4	7	7	7
0.489571	7	8	6.20341	4	7	7	7
0.647991	7	4.39315	6.45894	4	7	7	7
0.540981	7	7.71208	6.52287	4	7	7	7
0.551578	7	6.68788	6.58201	4	7	7	7
0.485367	7	6	6.84631	4	7	7	7
0.629043	7	7.39722	6.9542	4	7	7	7
0.527122	7	5.68119	6.96577	4	7	7	7
0.687115	7	5.65175	7	4	7	7	7
0.56804	7	6	7	4	7	7	7
0.650924	7	6	7	4	7	7	7
0.513345	7	6.08821	7	4	7	7	7
0.632584	7	6.56789	7	4	7	7	7
0.588005	7	7	7	4	7	7	7
0.618585	7	7	7	4	7	7	7
0.596477	7	7.00876	7	4	7	7	7
0.522492	7	7.04497	7	4	7	7	7
0.370755	7	7.0627	7	4	7	7	7
0.571444	7	7.21287	7	4	7	7	7
0.639354	7	7.29357	7	4	7	7	7
0.444753	7	7.30351	7	4	7	7	7
0.62345	7	7.31831	7	4	7	7	7
0.439223	7	7.86207	7	4	7	7	7
0.64054	7	8	7	4	7	7	7
0.773459	7	8	7	4	7	7	7
0.594551	7	7.82531	7.28282	4	7	7	7
0.59651	7	6.79993	7.38428	4	7	7	7
0.516161	7	6.08542	7.47111	4	7	7	7
0.562051	7	6	7.48916	4	7	7	7
0.601354	7	7.92311	7.68913	4	7	7	7
0.581463	7	7.28344	7.71656	4	7	7	7
0.477584	7	6.55554	7.76781	4	7	7	7
0.500456	7	8	7.81117	4	7	7	7
0.465062	7	8	7.83792	4	7	7	7
0.479165	7	6.95408	7.954	4	7	7	7
0.440163	7	7.12385	7.95532	4	7	7	7
0.581573	7	6.28687	8	4	7	7	7
0.504954	7	6.47985	8	4	7	7	7
0.46426	7	6.56413	8	4	7	7	7
0.567006	7	6.7382	8	4	7	7	7
0.570835	7	6.9584	8	4	7	7	7
0.458705	7	7	8	4	7	7	7
0.529106	7	7.50165	8	4	7	7	7
0.382607	7	2.05372	4	3.26325	7	7	7
0.679685	7	6	2	3	7	7	7
0.493404	7	2	3	3	7	7	7
0.552491	7	2	4.95471	3	7	7	7
0.49217	7	3.07178	5	3	7	7	7
0.657964	7	6.08782	5	3	7	7	7
0.504338	7	8	6.91822	3	7	7	7
0.488638	7	7.09881	8	3	7	7	7
0.564541	7	7.67233	8	3	7	7	7
0.607184	7	6	6.68369	6	7	7	6.93907
0.673633	7	7	6.90465	5	7	7	6.92425
0.493877	7	5.8746	7	4	6.55743	7	6.88909
0.824941	7	6	5	6	6.99606	7	6.83091
0.481402	7	6.60704	7.57786	4	7	7	6.75473
0.616342	7	7.55726	4.06658	5	5.92943	7	6.67597
0.476845	7	6	6.89448	5	7	7	6.62305
0.596894	7	6.05008	7	6	7	7	6.56597
0.553395	7	6.13861	7	6	3.1345	7	6.27748
0.580601	7	5.89385	6.76937	6	7	7	6.2186
0.4143	7	6.51349	5.96243	5	6.61601	7	6.01453
0.484112	7	6.28875	6.86999	5	5.29012	7	6
0.633742	7	6.90822	7	4	5.36496	7	6
0.547862	7	8	8	6	6.64443	7	6
0.591101	7	6.80326	7	4	6.70669	7	6
0.580694	7	6.0497	7.31787	6	6.85423	7	6
0.647157	7	7.1451	5	5	6.96141	7	6
0.419355	7	6.6396	5.7328	5	7	7	6
0.522753	7	6.14844	5.14844	4	7	7	6
0.630537	7	6.81269	5.74216	4	7	7	5.99539
0.6552	7	6.57168	6	5	6.95785	7	5.97549
0.550053	7	6.39386	5.98897	4	7	7	5.96286
0.509066	7	7.88315	6	4	4.92329	7	5.92111
0.593781	6.95671	6.06579	5	4	7	4	5.89434
0.572339	7	6.90055	7	5	7	7	5.82591
0.565763	7	7.1055	6.84707	4	3.49089	7	5.74906
0.670214	7	7.54848	6.93258	5	5.14233	7	5.5381
0.603573	7	6.97944	6.50751	4	7	7	5.2887
0.70018	6	6.01372	7	5	4.18772	5.72863	5.13103
0.584937	7	6.79605	6.60197	4	6.6443	7	5.01092
0.584277	7	5.98483	8	5	6.33231	7	5
0.627546	6	6	7	5	7	6	4.91495
0.413681	7	7.30885	7.31541	5	7	5.60453	4.65249
0.399414	7	6.04064	7.94793	5	7	7	4

## Sheet: 2010年自8区分正负指标 (2)
Id	Y	X1	X2	X3	X4	X5	X6	X7
0	0.896642	8	3	4	6	1	8	8
0	0.867045	8	3	7	4	1	8	8
0	0.817409	8	2	7	4	1	8	8
0	0.82966	8	2.07251	3.74628	4	1	8	8
0	0.870249	8	3	4.55027	3	1	8	8
0	0.465542	8	2.08677	3	3	1.02855	8	8
0	0.887003	8	3.41798	3	5	1.05234	8	8
0	0.896535	8	3	3	5	1.08869	8	8
0	0.829481	8	2	7.54824	3.34113	1.09762	8	8
0	0.913017	8	2.81781	4	5	1.10329	8	8
0	0.844765	8	2.45554	6	6	1.42146	8	8
0	0.896663	8	2.34838	3.65162	6	1.58085	8	8
0	0.879015	8	3	5	6	1.60378	8	8
0	0.857258	8	2.80382	3	3	1.65051	8	8
0	0.85477	8	3	2	3	1.66082	8	8
0	0.779827	8	1.18834	7	3	1.67709	8	8
0	0.779684	8	2.88737	5	6	1.92169	8	8
0	0.780866	8	2.55696	5	5	1.95121	8	8
0	0.857767	8	1	4	4	1.97498	8	8
0	0.839389	8	3.0141	4	5	1.98073	8	8
0	0.841419	7	3	6	6	2	8	8
0	0.924567	8	2.99613	4	6	2	8	8
0	0.858639	8	2.33962	3.15079	6	2	8	8
0	0.82134	8	1.54725	4	5.38659	2	8	8
0	0.846592	8	1.40697	5	5	2	8	8
0	0.863945	8	4	4	5	2	8	8
0	0.907494	8	2.71008	3	5	2	8	8
0	0.380111	8	1.21464	7.05395	4	2	8	8
0	0.839532	8	2.54051	6	4	2	8	8
0	0.815292	8	2.42089	3	4	2	8	8
0	0.53492	8	3.99243	2.95547	4	2	8	8
0	0.638304	8	1.69393	2	4	2	8	8
0	0.850284	8	3	1	4	2	8	8
0	0.672819	8	4.39116	2.39116	3.88015	2	8	8
0	0.82884	8	7.3281	2.96901	3.00412	2	8	8
0	0.791158	8	1.81139	7.16694	3	2	8	8
0	0.822662	8	2	6.83791	3	2.00852	8	8
0	0.889879	8	3.909	2.0455	5	2.01582	8	8
0	0.772386	8	2	4.30602	4	2.04149	8	8
0	0.821112	8	3	3.44143	3	2.04632	8	8
0	0.798342	8	2	4	6	2.07642	8	8
0	0.784591	8	1.39388	6	5	2.08665	8	8
0	0.843527	8	3	5.77235	4	2.10347	8	8
0	0.864941	8	3.86018	3	5	2.10925	8	8
0	0.860968	8	2	2.95335	3	2.12219	8	8
0	0.803583	8	2	6.26284	3	2.16084	8	8
0	0.832462	8	3	3	3	2.17446	8	8
0	0.81177	8	2	7	3	2.18798	8	8
0	0.873084	8	1	5	4.38733	2.2012	8	8
0	0.901048	8	3	1.84336	4	2.21555	8	8
0	0.840192	8	2.03469	3.98598	4	2.22256	8	8
0	0.828152	8	3	4.66494	5	2.2236	8	8
0	0.826928	8	3	3	5	2.22897	8	8
0	0.863141	8	2.30038	3.45337	5	2.24028	8	8
0	0.854861	8	2.8423	5.13967	4	2.24406	8	8
0	0.880349	8	3	5	6	2.25155	8	8
0	0.814487	8	2	3.45586	4	2.25177	8	8
0	0.888105	8	2	4.69251	6	2.30332	8	8
0	0.869634	8	3	1.09065	4	2.3284	8	8
0	0.851276	8	2.39322	5	4	2.33754	8	8
0	0.893567	8	3	4.87148	4.02622	2.35073	8	8
0	0.85396	8	2.67283	6.85277	4	2.37008	8	8
0	0.891802	8	2.11053	4.13081	5	2.41202	8	8
0	0.774344	8	2	3	3	2.41531	8	8
0	0.883578	8	3	4	5	2.45545	8	8
0	0.829034	8	1.41387	4.23666	5	2.50059	8	8
0	0.849247	8	2.95987	2.10371	3	2.52335	8	8
0	0.816586	8	2.10622	5.17444	4	2.52352	8	8
0	0.921955	8	3.32638	1.25797	4	2.52422	8	8
0	0.787497	8	2.62827	4	3	2.55101	8	8
0	0.882511	8	2.02331	4	4	2.55269	8	8
0	0.8991	8	3	3	4.03801	2.56086	8	8
0	0.810431	8	1.13048	6	5	2.58781	8	8
0	0.859312	8	3	5	6	2.59355	8	8
0	0.872381	8	2.51931	5	5	2.64947	8	8
0	0.830437	8	1.80376	6	5	2.65337	8	8
0	0.901119	8	3.57615	3.27365	5	2.65666	8	8
0	0.833504	8	2.97962	4	6	2.6617	8	8
0	0.831951	8	3	6	5	2.69964	8	8
0	0.800462	8	2.13476	6	4	2.70917	8	8
0	0.838479	7	1	8	4	2.72361	8	8
0	0.573899	8	6	1	3.77675	2.73568	8	8
0	0.867015	8	2.97065	4	5	2.75314	8	8
0	0.810019	8	3	4	5	2.75653	8	8
0	0.870215	8	2.36471	6	4	2.79386	8	8
0	0.655919	8	1.98728	5.0285	3	2.81682	8	8
0	0.773215	8	2	4.62793	3	2.82182	8	8
0	0.827963	8	3	3	4	2.83353	8	8
0	0.858159	8	2.7177	4	5	2.83414	8	8
0	0.862453	8	3	5	4	2.83827	8	8
0	0.83734	8	2.52173	5	5	2.84374	8	8
0	0.857046	8	3	3.94497	5	2.85225	8	8
0	0.76728	8	2.20288	1	4	2.85989	8	8
0	0.867494	8	2.7634	4.31124	4	2.86621	8	8
0	0.851474	8	2	3.91332	5	2.8832	8	8
0	0.909425	8	2	3.04242	5	2.90858	8	8
0	0.799026	8	1	5	5	2.90903	8	8
0	0.859923	8	1.73364	4.39507	6	2.91389	8	8
0	0.892814	8	3	3	4	2.92799	8	8
0	0.805037	8	1.68835	6	4	2.93945	8	8
0	0.791394	8	3	6.60244	3	2.94846	8	8
0	0.892918	8	2.93143	2.76868	5	2.97478	8	8
0	0.836529	8	1.47717	7.95592	4	2.988	8	8
0	0.897476	8	2.15185	3	6	3	8	8
0	0.779568	8	1.11407	6.51582	5.16785	3	8	8
0	0.81074	8	1.61702	5.85478	5	3	8	8
0	0.877156	7	2	5.19772	5	3	8	8
0	0.859646	8	2.90505	5	5	3	8	8
0	0.858257	8	1	5	5	3	8	8
0	0.846959	8	3	4.90647	5	3	8	8
0	0.869858	8	2.84659	2.51189	5	3	8	8
0	0.793326	7.35882	1.31118	6.17624	4	3	8	8
0	0.852159	8	2.5725	6	4	3	8	8
0	0.895456	8	3	5	4	3	8	8
0	0.660962	8	2.90598	3.98209	4	3	8	8
0	0.833204	8	3	3.81743	4	3	8	8
0	0.725626	7	1	7.03045	3.75011	3	8	8
0	0.815982	8	2	3.94285	3	3	8	8
0	0.875453	8	2.967	2.066	3	3	8	8
0	0.849022	8	1	5	4	3.00176	8	8
0	0.652012	8	1.34214	5.18475	3	3.00382	8	8
0	0.672262	8	1.34413	2	3	3.00438	8	8
0	0.897189	8	2.4726	3	5	3.00855	8	8
0	0.82534	8	1	7	4	3.00912	8	8
0	0.850455	8	3	4.63146	5	3.01125	8	8
0	0.752951	8	1.02832	6	4	3.01622	8	8
0	0.85028	8	2.68454	3.63678	5	3.01983	8	8
0	0.772156	8	1	7	4	3.01985	8	8
0	0.795025	8	2.64593	4.33145	5	3.02374	8	8
0	0.909369	8	2.86359	3	5	3.02953	8	8
0	0.811607	8	1.93206	4	4	3.03004	8	8
0	0.909541	8	2	4	6	3.03556	8	8
0	0.908565	8	2	3	5	3.04253	8	8
0	0.773913	8	3	2.25133	3	3.05989	8	8
0	0.839942	8	2.05186	3	5	3.07511	8	8
0	0.787246	8	1.10695	4.24811	5	3.0754	8	8
0	0.862621	8	2.99996	4	6	3.08095	8	8
0	0.890463	8	1.01532	4	5	3.09334	8	8
0	0.87678	8	3	3	4	3.09564	8	8
0	0.806581	8	3	2	3	3.09922	8	8
0	0.788829	8	2.34356	8	3	3.10042	8	8
0	0.811843	8	1.23917	8	4	3.12099	8	8
0	0.864823	8	3	2	3	3.1224	8	8
0	0.805222	8	2	5.063	5	3.12674	8	8
0	0.828977	8	2.41639	3.38431	5	3.12872	8	8
0	0.851169	8	2	4	5	3.12936	8	8
0	0.79752	8	1.15421	6.51958	4	3.13062	8	8
0	0.740766	8	1.9307	6	5	3.1345	8	8
0	0.845484	8	3	5	6	3.15898	8	8
0	0.850091	8	1.71395	5.62629	5	3.1632	8	8
0	0.872285	8	2	4	4	3.16606	8	8
0	0.821578	8	3	2.00098	3	3.17027	8	8
0	0.824227	8	1.71663	4	4	3.18007	8	8
0	0.802574	8	1.97058	5	6	3.18187	8	8
0	0.893118	8	2	3	5	3.2023	8	8
0	0.771496	8	6.07067	1.07085	3	3.2032	8	8
0	0.927533	8	3.88938	3	5	3.20861	8	8
0	0.830514	8	2.75215	5	5	3.24986	8	8
0	0.799742	8	6.82424	3.29099	3	3.29487	8	8
0	0.815244	8	2.45236	6	4	3.29614	8	8
0	0.642801	8	1	8	3	3.29874	8	8
0	0.813556	8	1.80327	4.3054	5	3.35197	8	8
0	0.812988	8	2	5.84713	5	3.35326	8	8
0	0.738276	8	1	7	4	3.3633	8	8
0	0.84932	8	3	4	5	3.36616	8	8
0	0.873667	8	2.1526	4.10333	4.04516	3.37412	8	8
0	0.888873	8	2.27246	5	5	3.37977	8	8
0	0.870867	8	1.13827	5	4.8537	3.38297	8	8
0	0.794149	8	1	7	5	3.38364	8	8
0	0.825918	8	2.14821	7.21207	4	3.40293	8	8
0	0.498697	8	7.16768	3	3	3.42743	8	8
0	0.748358	8	2	7	4	3.45021	8	8
0	0.927437	8	3	4	5	3.45368	8	8
0	0.87254	8	2.09207	5	5	3.45723	8	8
0	0.836682	8	2.11235	5	5	3.46004	8	8
0	0.87006	8	1.37508	4.89596	5	3.46166	8	8
0	0.877044	8	2	5	5	3.48737	8	8
0	0.844584	8	2	5.91464	5	3.50141	8	8
0	0.864387	8	3	3	5	3.50463	8	8
0	0.872789	7	3	2	4	3.53017	8	8
0	0.871386	8	2.60111	2	3.24106	3.53932	8	8
0	0.884131	8	2.99938	4.8476	5	3.56503	8	8
0	0.783173	8	6.39298	2.96531	3	3.56887	8	8
0	0.903535	8	3.04253	4.04253	5	3.5696	8	8
0	0.882418	8	2.82241	3.10388	6	3.57262	8	8
0	0.827649	8	1.2374	4	4	3.57628	8	8
0	0.846447	8	2.94005	5.94747	4	3.58027	8	8
0	0.839801	8	2	5	5	3.59048	8	8
0	0.709977	8	1	6	4	3.60205	8	8
0	0.766294	8	2	5	5	3.60665	8	8
0	0.829509	8	3.19831	4	4	3.61691	8	8
0	0.829237	8	1.61946	4.98356	5	3.63856	8	8
0	0.841325	8	1.87939	5	6	3.64079	8	8
0	0.800666	8	2.83533	3	4	3.66681	8	8
0	0.865994	8	1.82224	7	4	3.69312	8	8
0	0.847177	8	1.34737	7	5	3.69395	8	8
0	0.84584	8	1.4805	4.99165	5	3.71325	8	8
0	0.837058	8	2	6.49273	5	3.73794	8	8
0	0.770675	8	1	5.99948	5	3.74755	8	8
0	0.800556	8	3	3.39832	3	3.75047	8	8
0	0.847423	8	3.20319	4.29587	5	3.7538	8	8
0	0.869158	8	2.62163	3	5	3.75458	8	8
0	0.840174	8	1.95523	4.08384	5	3.75628	8	8
0	0.888196	8	3	3	5	3.76903	8	8
0	0.8483	8	2.5821	4.15889	5	3.78844	8	8
0	0.823823	8	1.03627	5	5	3.79721	8	8
0	0.839626	8	3	4.49302	6	3.81731	8	8
0	0.848085	8	2	5.0448	5	3.82301	8	8
0	0.892988	8	3	2	3	3.8291	8	8
0	0.8554	8	1.14759	5.14759	5	3.8338	8	8
0	0.878648	8	2.89193	3	4	3.8451	8	8
0	0.821903	8	3.27348	2	3	3.85869	8	8
0	0.841247	8	1	5	5	3.86254	8	8
0	0.789059	8	1.12918	7.12918	5	3.86915	8	8
0	0.772712	8	2.06715	7.44635	4	3.88597	8	8
0	0.799483	8	3	5.2435	4	3.89453	8	8
0	0.818078	8	1	6.77466	4	3.9131	8	8
0	0.659824	8	7.76305	3.63961	3	3.91586	8	8
0	0.849558	8	2.3742	5	5	3.93832	8	8
0	0.812142	8	2	6	5	3.94585	8	8
0	0.821983	8	3	2	3	3.94645	8	8
0	0.839136	8	1	5	5	3.95978	8	8
0	0.851219	8	2.60403	4	4	3.96975	8	8
0	0.888802	8	2.49915	4	4.15258	3.97268	8	8
0	0.943908	8	2.62412	3	4	3.97344	8	8
0	0.864665	8	2	5.05044	5	3.97897	8	8
0	0.888089	8	1.64455	4	4	3.97965	8	8
0	0.832794	8	1.76854	5.329	4	3.98353	8	8
0	0.920303	8	2	3.59938	5	3.98537	8	8
0	0.842058	8	2	5	4	3.99532	8	8
0	0.826009	8	1.49976	5	5	4	8	8
0	0.831856	8	2.29736	4.37398	5	4	8	8
0	0.721929	8	1.59666	6.64443	4	4	8	8
0	0.800075	8	1.30804	6.33575	4	4	8	8
0	0.821985	8	3	6	4	4	8	8
0	0.865288	8	1.50532	6	4	4	8	8
0	0.844134	8	2	5	4	4	8	8
0	0.787303	8	5.9305	3	4	4	8	8
0	0.883493	8	3	2	4	4	8	8
0	0.74879	8	2.72259	2.81208	3	4	8	8
0	0.773332	8	3	2	3	4	8	8
0	0.767627	8	3	1.32223	3	4	8	8
0	0.860188	8	2	7	4	4.00043	8	8
0	0.784782	8	4.15534	4.21845	5	4.00649	8	8
0	0.882233	8	2.53598	5.88591	6	4.01686	8	8
0	0.881645	8	3	1	4	4.0173	8	8
0	0.787661	8	2.98545	5	5	4.01971	8	8
0	0.878111	8	3	5	5	4.02948	8	8
0	0.845591	8	2.71538	5	5	4.03006	8	8
0	0.833081	7.82512	2	4	5	4.03933	8	8
0	0.880445	8	1.29058	2.8574	4	4.04104	8	8
0	0.84974	7	2	5	6	4.04637	8	8
0	0.870667	7	2.1329	4	6	4.05043	8	8
0	0.912345	8	3	2	4	4.05759	8	8
0	0.749127	8	3	5.06923	4	4.06019	8	8
0	0.643114	8	1	3.21782	4	4.06114	8	8
0	0.738382	8	3.40787	1	3	4.06349	8	8
0	0.882562	7.91965	2.22172	3	4	4.08073	8	8
0	0.815894	8	2.4298	4	5	4.10284	8	8
0	0.836707	8	2.21055	4.4233	5	4.10327	8	8
0	0.838317	8	2.27329	2.81739	3	4.11305	8	8
0	0.871432	8	2.47354	4	5	4.11727	8	8
0	0.87353	8	3.23492	3.91325	5	4.13515	8	8
0	0.890726	8	3.58687	3	5	4.13671	8	8
0	0.886779	8	2.45647	3	4.73311	4.13873	8	8
0	0.773974	8	1.09459	3	4	4.13892	8	8
0	0.88868	8	1.84573	4	6	4.1446	8	8
0	0.862141	8	3	4	4	4.16264	8	8
0	0.824045	8	1.79838	8	5	4.16494	8	8
0	0.806079	8	1.5321	5.34253	4	4.17807	8	8
0	0.840235	8	1	5	6	4.18214	8	8
0	0.817319	8	2.06223	5	5	4.18537	8	8
0	0.883078	8	2	4.43777	5	4.19151	8	8
0	0.878605	8	2	4	4	4.19675	8	8
0	0.804249	8	1	6.98765	5	4.21632	8	8
0	0.848042	8	2.4812	3.52469	4	4.21963	8	8
0	0.895534	8	2.60317	3	4	4.22054	8	8
0	0.808562	8	2.50996	3	6	4.22239	8	8
0	0.807797	8	6.00907	3.52537	3	4.22822	8	8
0	0.849426	8	4	4.01532	4.6396	4.23237	8	8
0	0.897888	8	2.82844	2.42788	5.20026	4.23436	8	8
0	0.729536	8	1	6	4	4.2366	8	8
0	0.838599	8	2.42887	5.42887	4	4.24546	8	8
0	0.861771	8	1.6238	5	6	4.2466	8	8
0	0.861439	8	1.25513	4	4	4.25099	8	8
0	0.880723	8	2.14139	3.9393	5.6513	4.25279	8	8
0	0.837439	8	2.73409	6	4	4.26408	8	8
0	0.819888	8	1.2561	6	5	4.2733	8	8
0	0.884024	8	4.47693	2	3	4.27783	8	8
0	0.87361	8	2	2.05335	3	4.28239	8	8
0	0.920864	8	2.06274	4	4	4.28407	8	8
0	0.840272	8	2.65517	6.37923	5	4.28432	8	8
0	0.761301	8	3.50675	1.64584	3	4.28767	8	8
0	0.790826	8	2.14713	7	5	4.28881	8	8
0	0.653825	8	1	8	4	4.29321	8	8
0	0.89171	8	2	3.25646	5	4.29669	8	8
0	0.883736	8	3	3	5	4.31418	8	8
0	0.853963	8	2.06196	6	6	4.32093	8	8
0	0.895458	8	2	3	3	4.32367	8	8
0	0.811626	8	2.9139	4.04517	4	4.33686	8	8
0	0.852065	8	2	4	5	4.33886	8	8
0	0.85754	8	2	4.65086	5	4.34405	8	8
0	0.855698	8	4.73633	4	3	4.34827	8	8
0	0.849589	8	2.9265	5	4	4.3547	8	8
0	0.846016	8	2	4	5	4.36288	8	8
0	0.853836	8	2.31245	6	6	4.36766	8	8
0	0.800395	8	1	6	6	4.36925	8	8
0	0.874514	8	3	4	5	4.37602	8	8
0	0.844359	8	1.84484	5	6	4.38427	8	8
0	0.844456	8	2	7	4	4.3956	8	8
0	0.847842	8	1.57215	5.33066	4	4.4012	8	8
0	0.779127	8	2.14905	5.40267	5	4.40786	8	8
0	0.755571	8	1.0526	7	5	4.41678	8	8
0	0.837504	8	4	2	3	4.42891	8	8
0	0.856753	8	3	5.38895	6	4.43247	8	8
0	0.839116	8	2.4099	1.21166	3	4.4389	8	8
0	0.866563	8	2.5805	3	4	4.44555	8	8
0	0.895048	8	1.11462	5.43702	5	4.46983	8	8
0	0.810004	8	2.8358	5	4	4.48862	8	8
0	0.853089	8	2.89567	5	5	4.49803	8	8
0	0.837659	7	2.93003	2.50833	4	4.50047	8	8
0	0.817284	8	3	2	5.84115	4.51464	8	8
0	0.9099	8	3	3	4	4.5172	8	8
0	0.770385	8	2.99682	5	5	4.51798	8	8
0	0.805216	8	2	5	4	4.53799	8	8
0	0.923671	8	3	3.06121	6	4.53823	8	8
0	0.827777	8	2.86085	5	4	4.54675	8	8
0	0.771738	8	1.72853	5	4	4.56302	8	8
0	0.786147	8	2.419	5	5.84977	4.57311	8	8
0	0.855379	8	2.29324	8	5	4.5738	8	8
0	0.881966	7.90214	3.88247	3.08058	6	4.5846	8	8
0	0.885207	8	4	2	3	4.58723	8	8
0	0.892904	8	2	4.0365	5	4.59061	8	8
0	0.81979	8	2	5	5	4.60051	8	8
0	0.869856	8	2.66832	6.3711	6	4.60136	8	8
0	0.835182	8	2	5	5	4.60869	8	8
0	0.863149	8	2.58178	2.93568	4	4.61816	8	8
0	0.793	8	2	6.40413	4	4.6311	8	8
0	0.865837	8	2.05486	3.28882	5	4.64145	8	8
0	0.80708	8	2.88852	5	6	4.66035	8	8
0	0.666705	8	1	7.82245	3	4.66372	8	8
0	0.870259	8	2.36462	5.23422	4	4.66693	8	8
0	0.844655	8	2	5	4	4.67968	8	8
0	0.891844	8	2.67002	2.00228	4	4.68447	8	8
0	0.820795	8	1.70223	4	4.85474	4.68906	8	8
0	0.78536	8	2.38536	5	4	4.69088	8	8
0	0.736515	8	2	5	4	4.69216	8	8
0	0.76429	8	1.4186	5	5	4.69578	8	8
0	0.862085	8	1	5	6	4.69618	8	8
0	0.791777	8	2.67948	4	3	4.69836	8	8
0	0.839095	8	2	4.0638	5	4.69909	8	8
0	0.820304	8	3	7	4	4.71476	8	8
0	0.816232	8	2.38585	7	5	4.71619	8	8
0	0.853078	8	3	1.86777	5	4.71916	8	8
0	0.894349	8	3	4	5	4.73393	8	8
0	0.797446	8	2	7	4	4.73599	8	8
0	0.806091	8	2.04245	4.54487	4.35512	4.73881	8	8
0	0.899803	8	2	3	6	4.75729	8	8
0	0.893899	8	2	5	6	4.75763	8	8
0	nan	8	1.26016	4	4	4.76125	8	8
0	0.82067	8	2.09912	3	3	4.7871	8	8
0	0.800824	8	1.56509	6.89066	5	4.79208	8	8
0	0.803865	8	1.14196	5	5	4.79317	8	8
0	0.8893	8	2	5	4.4024	4.79454	8	8
0	0.858915	8	2.26543	4	5	4.80082	8	8
0	0.871879	8	3	2	5	4.80226	8	8
0	0.852819	8	2.54966	6	4	4.80597	8	8
0	0.788396	8	1	5.02815	4	4.80651	8	8
0	0.80351	8	1.9556	5.9556	5	4.81016	8	8
0	0.848794	8	2.70566	6.01427	4	4.81517	8	8
0	0.729333	8	1.6055	6	6	4.82398	8	8
0	0.799218	8	1.10363	5.89637	6	4.82558	8	8
0	0.870956	8	3	1	4	4.8319	8	8
0	0.866608	8	2.00831	5	5	4.84114	8	8
0	0.787959	8	1.94	7.67108	4	4.85216	8	8
0	0.830336	8	2	5	5	4.85413	8	8
0	0.566543	8	5.78245	2	3.92425	4.88208	8	8
0	0.819227	8	7	3.73092	3	4.89002	8	8
0	0.823795	8	2.61278	4.45615	4	4.89152	8	8
0	0.805206	8	2.54888	4.48686	5	4.90353	8	8
0	0.793222	8	2	6	6	4.90907	8	8
0	0.778147	8	2.49439	5.04465	5	4.91197	8	8
0	0.854591	8	2	3	4	4.91501	8	8
0	0.912279	8	4.0141	2	5	4.92698	8	8
0	0.80583	8	2.7848	5.89381	5	4.93336	8	8
0	0.841147	8	2.42899	5.16243	4	4.93523	8	8
0	0.895078	8	2.36315	2.85527	4	4.93967	8	8
0	0.860273	8	1.91284	6	5	4.94747	8	8
0	0.840906	8	2.35886	7	5	4.94818	8	8
0	0.835381	8	1.27629	5	5	4.95934	8	8
0	0.866481	8	2	5	6	4.96323	8	8
0	0.821095	8	1.51685	6	6	4.96579	8	8
0	0.840213	7	1	5	6	4.97132	8	8
0	0.885314	8	2.67438	4.91356	4.70271	4.97647	8	8
0	0.787133	7.14407	1	5.00903	6	4.98204	8	8
0	0.858537	8	2.56933	4	5	4.98224	8	8
0	0.726875	8	4.34662	2.85846	3	4.98376	8	8
0	0.845273	8	1.04792	7	3	4.98523	8	8
0	0.85994	8	2.63239	2	3	4.99036	8	8
0	0.86919	7.45472	2.9277	5	6	4.99393	8	8
0	0.826651	8	2	4.96474	4	4.99567	8	8
0	0.830391	8	2	6.98831	5	4.99599	8	8
0	0.758126	8	3	6	4	4.99649	8	8
0	0.851024	8	2	5	6	5	8	8
0	0.900497	8	3	3	6	5	8	8
0	0.713332	8	1.23781	8	5	5	8	8
0	0.743904	8	1.06051	8	5	5	8	8
0	0.851338	8	1	7.45253	5	5	8	8
0	0.840533	7	3	5	5	5	8	8
0	0.813983	8	2	5	5	5	8	8
0	0.885507	8	1	5	5	5	8	8
0	0.804625	8	1	4.81704	5	5	8	8
0	0.877556	8	2	4.0526	5	5	8	8
0	0.86369	8	2.53572	4	5	5	8	8
0	0.866538	8	3	3	5	5	8	8
0	0.768364	8	2.54013	5.27739	4.68972	5	8	8
0	0.833644	8	1.75141	8	4	5	8	8
0	0.858911	8	1	7	4	5	8	8
0	0.720118	8	2.09141	5	4	5	8	8
0	0.817629	8	1.90964	4.90831	4	5	8	8
0	0.874144	8	3	3.85978	4	5	8	8
0	0.838128	7	2	6	3.22738	5	8	8
0	0.839267	8	2	5.01762	3	5	8	8
0	0.853487	8	3	2	3	5	8	8
0	0.806333	8	2.3467	6	6	5.00505	8	8
0	0.828495	8	1.50394	7	4	5.00628	8	8
0	0.920668	8	3	2	4	5.0079	8	8
0	0.877251	8	3	4	6	5.00895	8	8
0	0.850735	8	2.35236	6	5	5.00996	8	8
0	0.747358	7.15335	1.72442	7	4	5.02281	8	8
0	0.837811	8	2.19418	5.59848	5	5.03057	8	8
0	0.805403	8	1.60087	5.86716	6	5.04012	8	8
0	0.81189	8	2	6	3	5.04068	8	8
0	0.835234	8	2.70967	5.60293	4	5.04145	8	8
0	0.804125	8	2	5	5	5.04629	8	8
0	0.720245	8	7.9401	4.0599	3	5.05271	8	8
0	0.864583	8	2	6.74341	5	5.05324	8	8
0	0.750041	8	8	3	3	5.05613	8	8
0	0.870835	8	2	7	4	5.05966	8	8
0	0.681193	8	1.03514	7.0142	4	5.06714	8	8
0	0.800751	8	2.65908	4.34092	5	5.06719	8	8
0	0.780142	8	1.54796	6	4	5.07172	8	8
0	0.829038	8	2.14976	5	5	5.07595	8	8
0	0.814033	8	1.25289	4	5	5.0795	8	8
0	0.803811	8	3	5	5	5.08142	8	8
0	0.818069	8	1.37205	6.29453	4	5.08483	8	8
0	0.795639	8	2	5	4	5.08937	8	8
0	0.870141	8	2.46116	4	5.07149	5.08944	8	8
0	0.8739	8	1.91836	4	5	5.10206	8	8
0	0.869129	8	3	4	5	5.10257	8	8
0	0.839795	8	2	6	5	5.1038	8	8
0	0.8286	8	2.57386	8	5	5.10469	8	8
0	0.852115	8	2.12116	4	4	5.10572	8	8
0	0.81675	8	2.55675	5.64733	6	5.10742	8	8
0	0.862342	8	2.95663	3	4	5.11211	8	8
0	0.849021	8	3.65346	5	6	5.12017	8	8
0	0.788065	8	2.22666	5	5	5.12098	8	8
0	0.845417	8	2.87187	5	5	5.12711	8	8
0	0.79722	8	3	6	4	5.1292	8	8
0	0.787686	8	1.21877	6.86076	4	5.13726	8	8
0	0.722017	8	1.57541	6.0109	5	5.13832	8	8
0	0.834212	8	1.67052	6	5	5.14873	8	8
0	0.848316	8	2.84987	4	5	5.1598	8	8
0	0.752707	8	2.28212	5.28133	5	5.16185	8	8
0	0.792151	8	1.00959	4	5	5.16564	8	8
0	0.772255	8	1.13894	6.86106	5	5.16849	8	8
0	0.874542	8	2	4	6	5.17059	8	8
0	0.868734	8	2	5	4	5.17566	8	8
0	0.831303	8	2	4	5	5.17602	8	8
0	0.796572	8	1.19141	7	3.99149	5.18062	8	8
0	0.873056	8	1.04789	6	4	5.18595	8	8
0	0.856657	8	2	5.0352	5	5.18681	8	8
0	0.870127	7	2	5.88425	5	5.19161	8	8
0	0.833593	8	1.95635	5	5	5.19636	8	8
0	0.832001	8	3.22976	3.22976	5	5.19683	8	8
0	0.845804	8	2.11485	5	5	5.20828	8	8
0	0.861503	8	1.21723	7	3	5.21145	8	8
0	0.910565	8	1.99827	4	5	5.21907	8	8
0	0.847046	8	1.93935	6	5	5.21947	8	8
0	0.769492	8	2.20484	5.20484	5	5.22041	8	8
0	0.862451	8	2.46183	6.49953	5	5.22091	8	8
0	0.839094	8	2	6	4	5.22282	8	8
0	0.866092	8	4	1	4	5.22603	8	8
0	0.734034	8	2	6	6	5.25772	8	8
0	0.86498	8	2.9652	5.40738	5	5.25938	8	8
0	0.840536	8	1.89377	7	4	5.2594	8	8
0	0.839027	8	1.34622	5.23169	5	5.25947	8	8
0	0.925536	8	2.19254	4	5	5.26337	8	8
0	0.785483	8	2.46735	7	4	5.26776	8	8
0	0.931343	8	3	3	4	5.27142	8	8
0	0.861075	8	2.92473	5	4	5.28099	8	8
0	0.795531	7	1	5.81419	6	5.28236	8	8
0	0.793928	8	2.10366	5	5	5.28675	8	8
0	0.857359	8	3	4	6	5.28696	8	8
0	0.817426	8	1.08533	5.40126	5	5.29176	8	8
0	0.773564	8	2.2062	4.0595	4	5.30262	8	8
0	0.891568	8	2.99488	3	6	5.30936	8	8
0	0.806671	8	2.06471	4	4	5.3212	8	8
0	0.837777	8	2	7.0517	4	5.32217	8	8
0	0.85757	8	1.42348	4.27591	4	5.32258	8	8
0	0.615081	8	1	6.35834	5	5.32333	8	8
0	0.57295	8	1	8	4.52206	5.33204	8	8
0	0.88588	8	2	3	6	5.33427	8	8
0	0.774896	8	1	5.96524	5	5.34023	8	8
0	0.781601	8	1	8	4	5.34946	8	8
0	0.798986	8	4	5	5	5.34964	8	8
0	0.814992	8	3	5	5	5.35652	8	8
0	0.840228	8	2.08014	3.99713	6	5.35857	8	8
0	0.818444	8	2	4	5	5.36395	8	8
0	0.853436	8	1.64533	4	5	5.37878	8	8
0	0.868039	8	3	3.47482	5	5.38441	8	8
0	0.83354	8	2	5	6	5.38591	8	8
0	0.827071	8	3.15451	5	6	5.3884	8	8
0	0.883339	8	3	5	5	5.38937	8	8
0	0.785238	8	1.95393	5	4	5.39387	8	8
0	0.889669	8	3	4	5	5.40885	8	8
0	0.791234	8	2	6	5	5.41831	8	8
0	0.899221	8	2.02566	5	5	5.42034	8	8
0	0.852773	8	3.69477	5	6	5.42495	8	8
0	0.765729	8	1	6	5	5.4265	8	8
0	0.792124	8	2.51101	5	6	5.43205	8	8
0	0.733129	8	1	7	5	5.43494	8	8
0	0.852375	8	3	2	3	5.43839	8	8
0	0.770143	8	1	8	4	5.44579	8	8
0	0.722328	8	2.5662	7	4	5.44999	8	8
0	0.876784	8	3.00586	4	5	5.45134	8	8
0	0.855117	8	1	4	5	5.45268	8	8
0	0.842871	8	1	7	5	5.45284	8	8
0	0.815979	8	1	5	6	5.45742	8	8
0	0.844176	8	2	4	6	5.46092	8	8
0	0.84882	8	2	4.59133	6	5.46461	8	8
0	0.790808	8	1.1904	6	5	5.46931	8	8
0	0.834454	8	3	5.53016	5	5.47486	8	8
0	0.72398	8	1.76912	8	4	5.47653	8	8
0	0.846289	8	2	4	5	5.47778	8	8
0	0.873224	8	2.33509	6	6	5.47951	8	8
0	0.843801	8	3	5.53067	4	5.48009	8	8
0	0.812004	8	2.24313	2	4	5.48018	8	8
0	0.823756	8	2.29529	6	6	5.48041	8	8
0	0.858772	8	2	4.35914	4	5.48511	8	8
0	0.886347	7.31599	2.2466	4.73638	6	5.49107	8	8
0	0.864719	8	2	4.28313	5	5.49453	8	8
0	0.838678	8	3	5	5	5.49454	8	8
0	0.848108	8	2.40012	7	3	5.50023	8	8
0	0.846683	8	1.05441	6.98997	5	5.50284	8	8
0	0.903523	8	2	3	6	5.50414	8	8
0	0.885657	8	2	3	5	5.52057	8	8
0	0.759667	8	2.10856	5.61304	4	5.52143	8	8
0	0.867996	8	2.40811	4	5	5.5246	8	8
0	0.805218	7.95565	1	6	5	5.52787	8	8
0	0.871193	8	1.04307	5	5	5.53234	8	8
0	0.725359	8	1	7	4	5.53392	8	8
0	0.87455	8	2	4	5	5.53584	8	8
0	0.740145	8	1.04644	8	4	5.54499	8	8
0	0.777653	8	1.39848	6	6	5.54646	8	8
0	0.792331	8	1.58476	5	5	5.55391	8	8
0	0.870358	8	1.44086	4	5	5.56221	8	8
0	0.896413	8	1	3	4	5.56484	8	8
0	0.823589	8	1.3072	6	6	5.5652	8	8
0	0.72411	8	2	7.77831	4	5.56609	8	8
0	0.837084	8	2	6	5.99843	5.57379	8	8
0	0.696881	7	1.47366	8	3	5.579	8	8
0	0.800435	8	1.87502	6.17026	5	5.5859	8	8
0	0.802309	8	1	4.62763	6	5.59318	8	8
0	0.913067	8	3.28137	3	5	5.59378	8	8
0	0.828945	8	1.1483	5.9137	5	5.5984	8	8
0	0.854668	8	2.47323	5	5	5.60139	8	8
0	0.81265	8	1.74591	5.72559	5	5.60498	8	8
0	0.767522	8	1.92834	6	4	5.60803	8	8
0	0.883298	8	2.20909	5	5	5.60834	8	8
0	0.819501	8	2	5.96896	4	5.61099	8	8
0	0.859129	8	3	4	5.40563	5.6159	8	8
0	0.861733	8	3.28751	3	5	5.61973	8	8
0	0.874863	8	1.6649	5	4	5.62226	8	8
0	0.867384	8	1.14189	4	5	5.62277	8	8
0	0.849709	8	2.44827	4	5	5.62413	8	8
0	0.841378	8	2.7969	6	4.88432	5.62654	8	8
0	0.707268	8	1	8	4	5.63741	8	8
0	0.847039	8	2.02774	5	5	5.63912	8	8
0	0.904213	8	2	3.21687	6	5.64326	8	8
0	0.839366	8	2	4	4	5.64678	8	8
0	0.89482	8	2	4.99906	5	5.64932	8	8
0	0.849608	7	1.57196	6	5	5.6514	8	8
0	0.857937	8	2.12335	2	4	5.65168	8	8
0	0.8922	8	2	3.42904	6	5.65285	8	8
0	0.762767	8	1.39426	6.12111	5	5.65611	8	8
0	0.872689	8	4.00077	5	3	5.65654	8	8
0	0.823498	8	1.71565	7	4	5.65962	8	8
0	0.827735	8	1.77542	7	4	5.66483	8	8
0	0.825486	7	1.30153	7	4	5.66608	8	8
0	0.849991	8	1.95343	5.54325	5	5.66883	8	8
0	0.92169	8	2	2	3.12284	5.67177	8	8
0	0.805906	8	1.93813	4.06187	5	5.67453	8	8
0	0.828733	8	1.81482	4.97954	6	5.68156	8	8
0	0.761693	8	7.72037	2	3	5.6822	8	8
0	0.835535	8	1.54293	5	5	5.6831	8	8
0	0.69677	7	2.00662	5.78886	4	5.68414	8	8
0	0.845855	8	3	5.09356	5	5.68763	8	8
0	0.795894	8	1	4.43823	4	5.69475	8	8
0	0.854633	8	1	6.73125	5	5.69792	8	8
0	0.805109	8	2	5	5	5.70211	8	8
0	0.857845	8	1	4.04151	4	5.70539	8	8
0	0.798775	8	1.99175	5.94494	5	5.70926	8	8
0	0.847302	8	1	5	6	5.71941	8	8
0	0.945187	8	3	4	5	5.72427	8	8
0	0.851014	8	2	6	5	5.72742	8	8
0	0.879995	8	2	5	4	5.72816	8	8
0	0.716777	8	1	8	4	5.72952	8	8
0	0.852841	8	3	5	5	5.73239	8	8
0	0.831658	8	1.34749	6	5	5.74778	8	8
0	0.796998	8	3	5	4	5.74977	8	8
0	0.815171	8	2.33907	5	5	5.75142	8	8
0	0.856334	8	2.05595	4.22836	5	5.76064	8	8
0	0.832421	8	2	4.98208	5	5.76394	8	8
0	0.820468	8	1	6	5	5.77078	8	8
0	0.85283	8	3	2	4	5.79143	8	8
0	0.844287	8	2.44925	4	5	5.79145	8	8
0	0.847815	8	3	5	6	5.79205	8	8
0	0.815725	8	2.36608	5.96158	5	5.79848	8	8
0	0.813824	8	2	4	5	5.79891	8	8
0	0.8251	7	2.28611	5.58973	5	5.802	8	8
0	0.801919	8	2	5	4	5.80411	8	8
0	0.809649	8	2	4.89281	4	5.80577	8	8
0	0.801018	8	2.70831	5.29169	3	5.8188	8	8
0	0.840499	8	1.81146	3	4	5.82121	8	8
0	0.779815	8	1.57377	5.96177	5	5.82331	8	8
0	0.853147	8	2.38946	4	4	5.82454	8	8
0	0.826636	8	2	5	4	5.82948	8	8
0	0.78765	8	1.91182	5.3956	6	5.82978	8	8
0	0.832824	8	5	4	5.80657	5.83175	8	8
0	0.845472	8	2	4	5	5.83206	8	8
0	0.874099	8	1.84931	5	4	5.84403	8	8
0	0.832805	8	1.87936	6	5	5.84482	8	8
0	0.841229	8	1.64462	6	5	5.85113	8	8
0	0.868811	8	1.79742	5	5	5.85206	8	8
0	0.840105	8	2.146	5	5	5.85537	8	8
0	0.837269	8	2.81077	4.30094	6	5.86126	8	8
0	0.833365	8	3	5	4	5.86654	8	8
0	0.889925	8	3	4.39127	5	5.86879	8	8
0	0.806058	8	1	7	4	5.87025	8	8
0	0.89593	8	2	3	5	5.87407	8	8
0	0.810761	8	2	5.59726	4	5.87706	8	8
0	0.888234	8	2	5	6	5.87746	8	8
0	0.870619	8	2.19501	6	4	5.88066	8	8
0	0.782074	8	2.96989	5	5	5.88423	8	8
0	0.859506	8	3	5	5	5.88495	8	8
0	0.872368	8	2	4.99577	6	5.88587	8	8
0	0.840061	8	1.02674	5.023	6	5.89349	8	8
0	0.80094	8	2.7987	7	3	5.89783	8	8
0	0.830274	8	2	5.27969	4	5.89921	8	8
0	0.832895	8	1.64621	5	5	5.90088	8	8
0	0.77852	8	2	5.10132	6	5.91544	8	8
0	0.847707	8	1	5.72346	5	5.91668	8	8
0	0.844785	8	1.08717	5	6	5.91914	8	8
0	0.86947	8	1.55291	6.44709	6	5.9206	8	8
0	0.751206	8	1.00133	6.5767	5	5.93139	8	8
0	0.876112	8	2.6432	3	5	5.93385	8	8
0	0.828407	8	1.58068	4.58068	5	5.93791	8	8
0	0.817858	8	2.0764	6	5	5.94294	8	8
0	0.658957	8	1.20201	7	4	5.94496	8	8
0	0.799878	8	3	5.45075	5	5.94645	8	8
0	0.782036	8	2.9044	5	6	5.94834	8	8
0	0.889447	8	2.68511	3.03184	5	5.94874	8	8
0	0.700791	8	1.69835	7	4	5.95394	8	8
0	0.806415	8	2	4	5	5.96075	8	8
0	0.905964	8	3	2.37453	5	5.96143	8	8
0	0.783677	8	2.18415	5.98534	5	5.97927	8	8
0	0.849034	8	1.45267	3.2137	5	5.98448	8	8
0	0.787047	8	1.77434	7	4	5.98558	8	8
0	0.815215	8	2.2047	3	4	5.98674	8	8
0	0.888494	8	2	6	4	5.98677	8	8
0	0.833684	8	1.64392	6	5	5.99884	8	8
0	0.858161	8	1.93688	5.45591	6	6	8	8
0	0.83861	7.07751	2.96619	5	6	6	8	8
0	0.893325	8	2.18686	3.22535	6	6	8	8
0	0.740324	8	1.44377	7	5	6	8	8
0	0.8094	8	1.51981	6	5	6	8	8
0	0.827331	8	1	5.27971	5	6	8	8
0	0.868187	8	1	5	5	6	8	8
0	0.81992	8	1.92882	4.51035	5	6	8	8
0	0.874794	8	1.49351	4	5	6	8	8
0	0.90426	8	2.69278	3.69278	5	6	8	8
0	0.890988	8	3	3	5	6	8	8
0	0.799566	8	1.52293	5	4.44677	6	8	8
0	0.776603	8	1	8	4	6	8	8
0	0.807162	8	2.70505	7	4	6	8	8
0	0.780878	8	2.41114	7	4	6	8	8
0	0.798445	8	2	5	4	6	8	8
0	0.806008	8	1.12904	7.87096	3	6	8	8
0	0.808364	8	2.70598	4.71568	3	6	8	8
0	0.838035	8	2	2	4	6.0027	8	8
0	0.845347	8	2.85682	3	5.54638	6.0054	8	8
0	0.859603	8	3.52541	5	6	6.00649	8	8
0	0.86317	8	2.683	4	5	6.01426	8	8
0	0.86859	8	3	4	5	6.0168	8	8
0	0.859692	8	3	5	4	6.01839	8	8
0	0.806138	8	1.37255	4	5	6.02593	8	8
0	0.774971	8	1.32153	7	4	6.02919	8	8
0	0.860718	7.62094	2.33544	5.23927	4	6.03481	8	8
0	0.777483	8	1	7	5	6.04189	8	8
0	0.870364	8	1	5	5	6.04227	8	8
0	0.750595	8	7.68423	3	3	6.04679	8	8
0	0.798854	8	2	5	4	6.05044	8	8
0	0.859722	8	2.9294	5	3	6.05854	8	8
0	0.845915	8	2.83731	6	4	6.05938	8	8
0	0.817887	8	2	4.69871	4.98158	6.06075	8	8
0	0.743896	8	1.00737	7	6	6.06173	8	8
0	0.619501	8	1.40385	5.95367	4	6.06442	8	8
0	0.805397	8	1.82486	6.03201	4	6.06448	8	8
0	0.815068	8	1.34745	5	5	6.06787	8	8
0	0.801092	8	1	5.96853	5.54826	6.07129	8	8
0	0.783446	8	1.33405	5	4	6.07429	8	8
0	0.867704	8	2	4	5	6.0784	8	8
0	0.845179	8	2.0921	4	4.18137	6.0811	8	8
0	0.84369	8	2	8	4	6.08291	8	8
0	0.736132	8	1.04637	6	4	6.08638	8	8
0	0.776164	8	1.84122	6.0927	5	6.09203	8	8
0	0.855063	8	1.72479	5	5	6.09523	8	8
0	0.810469	8	2.73006	5	4	6.09926	8	8
0	0.848371	7.26388	2	6	6	6.10195	8	8
0	0.836515	8	2.45156	5.97576	3	6.10247	8	8
0	0.775807	8	2.37452	5	4	6.1037	8	8
0	0.843175	8	3	5	5	6.10905	8	8
0	0.893954	8	2.2633	6	6	6.10965	8	8
0	0.837264	8	2.37116	5	5	6.1125	8	8
0	0.8248	8	2.04275	5	5	6.11919	8	8
0	0.800366	8	2	6	4	6.12436	8	8
0	0.856693	8	2.78636	4	6	6.14076	8	8
0	0.869301	8	3	4.06496	4.05104	6.14588	8	8
0	0.720598	8	1	6	5	6.14932	8	8
0	0.815421	8	4	3	5	6.15466	8	8
0	0.775866	8	2.166	5	5	6.16042	8	8
0	0.812491	8	1.80258	7	5	6.16187	8	8
0	0.873809	8	2	3	4.46474	6.16199	8	8
0	0.829789	8	2	3	5	6.16204	8	8
0	0.805397	8	1.137	7.05755	4	6.16218	8	8
0	0.820451	8	2.54041	6	6	6.16554	8	8
0	0.838213	8	2	6	5	6.16965	8	8
0	0.882027	8	3	4	6	6.1721	8	8
0	0.803361	8	2.5888	5.33214	4	6.17448	8	8
0	0.776756	8	2.22008	5.87721	4	6.18183	8	8
0	0.801301	7.43595	2.00303	5	6	6.18195	8	8
0	0.849494	8	2	5	6	6.18404	8	8
0	0.824214	8	2	6	5	6.19075	8	8
0	0.830875	8	2.62756	4.03288	4	6.19477	8	8
0	0.861424	8	2	6	5	6.20496	8	8
0	0.721156	8	1.49792	7	5	6.20901	8	8
0	0.81805	8	1.87007	6	5	6.20971	8	8
0	0.781095	8	2.70069	4.11114	4	6.21382	8	8
0	0.792519	8	1.2594	6.7406	3	6.21982	8	8
0	0.684916	8	1.59628	7	6	6.22319	8	8
0	0.795474	8	2.97933	3.97933	4	6.22829	8	8
0	0.805899	8	2	6.24101	4	6.22988	8	8
0	0.864707	8	3	6	6	6.24681	8	8
0	0.901843	8	2.06512	4.93488	5	6.25207	8	8
0	0.823012	8	2	4.71214	5	6.25274	8	8
0	0.815344	8	2.55775	4	5	6.26097	8	8
0	0.885476	8	2.98298	4	5	6.264	8	8
0	0.803462	8	1.85025	4	5	6.27388	8	8
0	0.816943	8	1.86026	2.13974	6	6.27663	8	8
0	0.821095	8	1.96575	7.57633	3.60873	6.28453	8	8
0	0.79127	8	1.12537	6.87463	5	6.28504	8	8
0	0.826682	8	1.77139	5.93523	6	6.28826	8	8
0	0.83985	8	2.43984	5	5	6.29082	8	8
0	0.876585	8	2	5	4	6.294	8	8
0	0.783468	8	2.55764	4	3	6.2969	8	8
0	0.821148	8	2	5	4	6.29797	8	8
0	0.798531	8	1	6	5	6.30381	8	8
0	0.805846	7.45921	1.40502	7.03183	4	6.31403	8	8
0	0.859847	7	2.98626	4.96962	4.61788	6.3143	8	8
0	0.818953	8	2	5	4	6.31458	8	8
0	0.864008	8	1.80285	4	5	6.31992	8	8
0	0.731277	7	1.42747	7	4	6.32125	8	8
0	0.913616	8	2	3	5	6.32282	8	8
0	0.832353	8	2.93041	3	3	6.32428	8	8
0	0.89479	8	1.18328	4	4	6.32448	8	8
0	0.796114	8	1	6	5	6.32714	8	8
0	0.78816	8	3.65722	5.22928	5	6.33286	8	8
0	0.820313	8	2.81639	5	5	6.33526	8	8
0	0.772327	8	2	6	6	6.33942	8	8
0	0.795442	8	1.76175	7	4	6.34045	8	8
0	0.779881	8	2.02744	8	4	6.34349	8	8
0	0.748368	8	2	7	4	6.34574	8	8
0	0.813186	8	2.82648	5	6	6.35478	8	8
0	0.837442	8	2	5	4	6.36082	8	8
0	0.832286	8	2	4	5	6.36927	8	8
0	0.771558	8	2.00567	6.12011	3	6.3755	8	8
0	0.763302	8	1.83292	5.16708	3	6.37555	8	8
0	0.853191	8	2.71252	5.96735	5	6.37963	8	8
0	0.833162	8	2.5833	4.58468	6	6.37968	8	8
0	0.83791	8	1.48529	5	5	6.38161	8	8
0	0.75725	8	1.76005	5.69531	5	6.38897	8	8
0	0.837266	8	2	5	4	6.39058	8	8
0	0.799088	8	2.85142	5	5	6.39309	8	8
0	0.848156	8	2.30165	4.4506	4	6.39375	8	8
0	0.818673	7.53163	1.03084	6	5	6.39553	8	8
0	0.835207	8	3	4	5	6.40111	8	8
0	0.805438	8	2.46426	2.95706	3	6.40141	8	8
0	0.866514	8	1	6	5	6.40528	8	8
0	0.827409	8	2.15146	4	5	6.41658	8	8
0	0.817288	8	1.99066	5	5	6.41911	8	8
0	0.859421	8	1	4	5	6.42646	8	8
0	0.861837	8	1.76572	5.40014	5	6.43409	8	8
0	0.861287	8	1.07466	8	4	6.43424	8	8
0	0.832139	8	2	6.57542	5	6.4348	8	8
0	0.795196	8	1.14457	7	4	6.43579	8	8
0	0.862993	8	2.91519	5.91519	4	6.43858	8	8
0	0.83802	8	1.8546	5	5	6.43888	8	8
0	0.858275	8	1.08849	3	5	6.43924	8	8
0	0.767027	8	1.57487	5	3	6.44586	8	8
0	0.824059	8	2.64745	5.06258	5	6.44951	8	8
0	0.798758	8	1	5	5	6.45216	8	8
0	0.843968	8	1.60792	6.51929	5	6.45579	8	8
0	0.754231	8	7.37958	2	3	6.45582	8	8
0	0.831352	8	1.00198	5	5	6.45885	8	8
0	0.856503	8	1	5	6	6.45988	8	8
0	0.8391	7.89032	1.97289	5.02209	5	6.46046	8	8
0	0.797373	8	1.89568	6.86165	4	6.4649	8	8
0	0.899456	8	2	5	4	6.46808	8	8
0	0.793228	8	2.62137	7	6	6.47033	8	8
0	0.85508	7	2	5.89903	4	6.47904	8	8
0	0.869326	8	2.15475	6.65395	5	6.481	8	8
0	0.781114	8	1	5.03514	4	6.49689	8	8
0	0.833945	8	1.77461	5	4	6.50263	8	8
0	0.807823	8	2	6	5	6.50367	8	8
0	0.753027	8	1	5	5	6.51062	8	8
0	0.809727	7.39907	2.14805	7.65713	4	6.51384	8	8
0	0.849323	8	2	6	4	6.5184	8	8
0	0.834462	8	2.28651	5	6	6.51943	8	8
0	0.759224	8	3	2	3	6.52225	8	8
0	0.912534	8	2.23366	5.76634	6	6.52396	8	8
0	0.775293	8	2.2606	5	4	6.5258	8	8
0	0.817205	8	1.62396	7	4	6.52735	8	8
0	0.828907	8	2	6	5	6.5282	8	8
0	0.823739	8	1	5.70624	5	6.52885	8	8
0	0.829665	8	2.26513	2	3	6.52887	8	8
0	0.872472	8	2	6.98772	5	6.52988	8	8
0	0.824737	8	2.60809	4	4.78013	6.53179	8	8
0	0.734539	8	1.97341	7	6	6.53502	8	8
0	0.855809	8	2	4.40333	5	6.54012	8	8
0	0.855718	8	2	5	5	6.54284	8	8
0	0.83799	8	3.70622	3.7174	4	6.55163	8	8
0	0.841215	8	2	5	5	6.5558	8	8
0	0.737106	8	1.54268	8	3	6.56002	8	8
0	0.825185	7.8636	1.70335	5.05843	5	6.56092	8	8
0	0.714805	8	1	7	4	6.56174	8	8
0	0.869697	8	3	4.13248	4	6.56925	8	8
0	0.81514	8	2.4929	5.707	4.93494	6.56947	8	8
0	0.825914	8	2	5	4	6.57444	8	8
0	0.802089	8	2	6.16723	3	6.58231	8	8
0	0.751567	8	1	5.09568	5	6.58568	8	8
0	0.87149	8	2.99085	4	5	6.587	8	8
0	0.815746	8	1.89871	6.88771	6	6.59576	8	8
0	0.872812	8	1	6	6	6.59626	8	8
0	0.836086	8	1	4	5	6.59901	8	8
0	0.854997	8	1	6.95054	4	6.59925	8	8
0	0.868186	8	4	5	4	6.59961	8	8
0	0.876363	8	1.23606	6	4	6.60956	8	8
0	0.830321	8	3	6	5	6.61277	8	8
0	0.823066	8	2.207	4	5	6.62172	8	8
0	0.736919	8	1	7	4	6.62771	8	8
0	0.854138	8	1.64497	5	5	6.64439	8	8
0	0.766522	8	1	5	5	6.64626	8	8
0	0.811575	8	2	5	5	6.64669	8	8
0	0.846972	8	1	7.22719	4.22854	6.64909	8	8
0	0.8661	8	3	3.04613	5	6.6519	8	8
0	0.782681	8	2.25215	6	4	6.65428	8	8
0	0.749874	8	1.72096	6.63312	4	6.6605	8	8
0	0.81107	8	1.44357	4	4	6.66569	8	8
0	0.867455	8	3	5	6	6.66657	8	8
0	0.863213	8	2	4.21371	4.91482	6.66682	8	8
0	0.754995	8	3.69811	5	4	6.67169	8	8
0	0.818776	8	2.53045	6	5	6.67183	8	8
0	0.794188	8	1.72971	5	3	6.68047	8	8
0	0.821167	8	1	6	5	6.69189	8	8
0	0.765918	7.89891	1	7	6	6.70034	8	8
0	0.800864	8	1	7	4	6.70238	8	8
0	0.875159	8	1.89587	4	4.95969	6.70602	8	8
0	0.768888	8	1.18313	6.09429	5	6.7191	8	8
0	0.833297	8	1	6	4	6.72069	8	8
0	0.810093	8	2.63046	7.18337	4	6.72286	8	8
0	0.833158	8	2	5.72932	4	6.73188	8	8
0	0.86019	8	1.16154	5	5	6.73654	8	8
0	0.836817	8	1.19743	6	5	6.7412	8	8
0	0.857733	8	3	4	5	6.74282	8	8
0	0.774399	7	1	8	3.73218	6.74709	8	8
0	0.901039	8	2.50818	4	4	6.76295	8	8
0	0.842887	8	2.55979	5	5	6.76548	8	8
0	0.772151	8	2	5.10987	3	6.77771	8	8
0	0.810079	8	2.12611	5	6	6.79097	8	8
0	0.859082	8	3	3	5	6.79573	8	8
0	0.82649	8	1.72545	6	6	6.79761	8	8
0	0.829508	8	1	5.89756	6	6.79832	8	8
0	0.784131	7	1.42509	7	4	6.80093	8	8
0	0.803798	8	2.14459	7	4	6.80236	8	8
0	0.778563	8	1.22576	7	4	6.80396	8	8
0	0.853636	8	2	5	5	6.80753	8	8
0	0.895176	8	3	3	5	6.814	8	8
0	0.859097	8	1.38394	5	4	6.8153	8	8
0	0.827821	8	3.27231	6.11368	4	6.82134	8	8
0	0.745674	8	2	6	6	6.82502	8	8
0	0.800702	8	2	7	4.63363	6.82521	8	8
0	0.821743	8	2.67833	5	5	6.82772	8	8
0	0.88359	8	2.14219	7	4	6.83343	8	8
0	0.885756	8	3	7	6	6.83596	8	8
0	0.849622	8	1.20358	6	5	6.8388	8	8
0	0.746282	8	1.95291	7	4	6.84062	8	8
0	0.72936	7.21195	1	6.84762	5	6.84604	8	8
0	0.923398	8	2	4.13186	4	6.84694	8	8
0	0.874835	8	2	3.06095	5	6.84705	8	8
0	0.799946	8	2.89166	5.66621	4.86166	6.84748	8	8
0	0.860701	8	2	3.68977	5	6.84887	8	8
0	0.825161	8	1.4698	5	4	6.85189	8	8
0	0.798028	8	2.06472	5	4	6.85827	8	8
0	0.843537	8	5	3	5	6.85833	8	8
0	0.898325	8	3	4	5	6.85843	8	8
0	0.809379	8	1.03244	7	5	6.8586	8	8
0	0.780148	8	1	5	5	6.86546	8	8
0	0.793754	8	1.14306	5	4	6.8725	8	8
0	0.832388	8	1.05786	4.87978	5	6.87294	8	8
0	0.246082	8	8	1	3	6.87431	8	8
0	0.836528	8	2.36903	6	4	6.87486	8	8
0	0.829514	8	2	5	5	6.87592	8	8
0	0.803707	8	1.78112	6	5	6.87803	8	8
0	0.895283	7	2	6	5	6.88346	8	8
0	0.752498	8	2.27238	6	4	6.88446	8	8
0	0.803452	8	1	5	6	6.88644	8	8
0	0.827249	8	3	4.60137	4	6.88709	8	8
0	0.76925	8	2.96822	8	4	6.88718	8	8
0	0.801856	8	1.88369	5.41079	5	6.88823	8	8
0	0.85262	8	1	5	4	6.88892	8	8
0	0.812157	8	1.22507	4.50575	5	6.89818	8	8
0	0.817115	8	1	6	5	6.89952	8	8
0	0.802061	8	2	5	5	6.90062	8	8
0	0.832883	8	1.97628	4.95869	4.32703	6.90478	8	8
0	0.847795	8	2	6	3	6.90935	8	8
0	0.764364	8	1.33333	8	5	6.91674	8	8
0	0.833671	8	2	4.18287	5	6.92658	8	8
0	0.847584	8	3	5	4	6.93161	8	8
0	0.879238	8	3	2	5	6.93641	8	8
0	0.814021	8	2	5	4	6.93779	8	8
0	0.787405	8	1	7.98535	5	6.94456	8	8
0	0.846566	8	3	6	6	6.94507	8	8
0	0.856251	7.94689	1.13925	6	5	6.94592	8	8
0	0.88115	8	3	3	4	6.9524	8	8
0	0.880931	8	4	6	4	6.9541	8	8
0	0.905876	8	1.5986	4.92836	4.25236	6.95668	8	8
0	0.789766	8	2	4.98587	4	6.96233	8	8
0	0.858251	8	2	6.97665	3	6.96609	8	8
0	0.764376	8	3	4.0193	4	6.96688	8	8
0	0.87514	8	2	5	4	6.97285	8	8
0	0.720607	7.99682	1	8	4	6.97445	8	8
0	0.841934	8	3	6	4	6.97711	8	8
0	0.821748	8	1.12814	5.61284	5	6.97974	8	8
0	0.821247	8	1	6	5	6.98211	8	8
0	0.780519	8	2.01388	5	4	6.98262	8	8
0	0.720325	8	6.96599	2	3	6.98303	8	8
0	0.842888	8	2	5	5	6.98429	8	8
0	0.668087	8	1	8	4	6.99055	8	8
0	0.859502	8	2	6	4	6.99154	8	8
0	0.849851	8	2.02704	4	4	6.99173	8	8
0	0.810771	8	2.51161	8	5	6.99302	8	8
0	0.855953	8	1	5	5	6.99886	8	8
0	0.806605	8	1.25818	5.25818	5	6.99919	8	8
0	0.758658	8	1.53737	5.53152	4	6.99943	8	8
0	0.686293	8	1.02201	7.10268	6	7	8	8
0	0.717956	7.63734	2.65319	7	6	7	8	8
0	0.760041	8	2	7	6	7	8	8
0	0.755864	8	2	7	6	7	8	8
0	0.786617	8	1.68308	7	6	7	8	8
0	0.876812	8	1.62945	7	6	7	8	8
0	0.760051	8	1.51943	7	6	7	8	8
0	0.730951	8	1.29535	7	6	7	8	8
0	0.707372	8	1.17973	7	6	7	8	8
0	0.720929	8	1.12702	7	6	7	8	8
0	0.70304	8	1	7	6	7	8	8
0	0.770547	7.15444	2.15672	6.15672	6	7	8	8
0	0.782262	8	3	6	6	7	8	8
0	0.808899	7	2.40893	6	6	7	8	8
0	0.758152	7.52364	2	6	6	7	8	8
0	0.777458	7	1.94795	6	6	7	8	8
0	0.744431	8	1.82582	6	6	7	8	8
0	0.737586	8	1.53437	6	6	7	8	8
0	0.809596	8	1.37316	6	6	7	8	8
0	0.776663	8	1.35941	6	6	7	8	8
0	0.80353	7	1.24481	6	6	7	8	8
0	0.784951	8	1.16064	6	6	7	8	8
0	0.855503	8	1.10993	6	6	7	8	8
0	0.821638	8	2	5.99796	6	7	8	8
0	0.764121	8	2.12881	5.568	6	7	8	8
0	0.811155	8	1.5466	5.47472	6	7	8	8
0	0.746383	7.21121	1.85029	5.19416	6	7	8	8
0	0.803199	8	2	5.0161	6	7	8	8
0	0.803787	8	1.42641	5.01007	6	7	8	8
0	0.823708	8	3	5	6	7	8	8
0	0.812434	8	3	5	6	7	8	8
0	0.823652	8	2.95178	5	6	7	8	8
0	0.904398	8	2.80617	5	6	7	8	8
0	0.817695	7	2.66258	5	6	7	8	8
0	0.844439	8	2.66057	5	6	7	8	8
0	0.864354	7.05917	2.46169	5	6	7	8	8
0	0.804775	8	2	5	6	7	8	8
0	0.795858	8	2	5	6	7	8	8
0	0.833016	8	1.83385	5	6	7	8	8
0	0.795914	8	1.7159	5	6	7	8	8
0	0.872795	8	1.19804	5	6	7	8	8
0	0.813812	8	1.06989	5	6	7	8	8
0	0.867019	8	1	5	6	7	8	8
0	0.800069	8	1.93692	4.21714	6	7	8	8
0	0.849836	8	3	4	6	7	8	8
0	0.871046	8	2.69943	4	6	7	8	8
0	0.864642	8	2.31279	2	6	7	8	8
0	0.79067	8	3	6	5.88779	7	8	8
0	0.807706	8	2	5.32173	5.55159	7	8	8
0	0.778681	8	2	6	5.14336	7	8	8
0	0.80087	8	1.61544	8	5	7	8	8
0	0.834864	8	1.39959	8	5	7	8	8
0	0.829769	8	1.04997	7.95003	5	7	8	8
0	0.861595	7	2	7	5	7	8	8
0	0.764943	7.74183	2	7	5	7	8	8
0	0.806906	7.96784	2	7	5	7	8	8
0	0.758228	8	2	7	5	7	8	8
0	0.824982	8	1.96272	7	5	7	8	8
0	0.793991	8	1.67219	7	5	7	8	8
0	0.762744	7.90106	1.55707	7	5	7	8	8
0	0.718691	8	1.52522	7	5	7	8	8
0	0.858552	8	1.3336	7	5	7	8	8
0	0.789524	8	1.13364	7	5	7	8	8
0	0.804923	8	1.0573	7	5	7	8	8
0	0.753133	7.97038	1	7	5	7	8	8
0	0.790107	8	1	7	5	7	8	8
0	0.777077	8	1.55998	6.55998	5	7	8	8
0	0.79673	8	1.86228	6.54483	5	7	8	8
0	0.727522	8	3	6.37261	5	7	8	8
0	0.878446	8	1.80548	6.16745	5	7	8	8
0	0.820436	8	1.84503	6.12955	5	7	8	8
0	0.779024	8	2.09579	6	5	7	8	8
0	0.874489	8	2	6	5	7	8	8
0	0.838382	8	2	6	5	7	8	8
0	0.806491	8	2	6	5	7	8	8
0	0.768242	8	2	6	5	7	8	8
0	0.801835	8	1.91848	6	5	7	8	8
0	0.799264	7	1.79257	6	5	7	8	8
0	0.729481	8	1.67715	6	5	7	8	8
0	0.824341	8	1.06452	6	5	7	8	8
0	0.818497	7	1	6	5	7	8	8
0	0.836513	8	1	6	5	7	8	8
0	0.797755	8	1	6	5	7	8	8
0	0.761936	8	1	6	5	7	8	8
0	0.735082	8	1	6	5	7	8	8
0	0.732734	8	1	6	5	7	8	8
0	0.824042	8	2.56268	5.94183	5	7	8	8
0	0.852926	8	1.08763	5.91237	5	7	8	8
0	0.752792	8	1	5.54331	5	7	8	8
0	0.780888	8	2.10786	5.49965	5	7	8	8
0	0.861164	8	1.45668	5.38695	5	7	8	8
0	0.835331	8	2.13703	5.35008	5	7	8	8
0	0.790082	8	1.29193	5.28518	5	7	8	8
0	0.888041	8	2.51626	5.2568	5	7	8	8
0	0.782668	8	1	5.22136	5	7	8	8
0	0.842156	8	2.53794	5.18897	5	7	8	8
0	0.790474	8	2.43651	5.07354	5	7	8	8
0	0.759089	7.23313	1	5.06251	5	7	8	8
0	0.780137	8	2	5.05241	5	7	8	8
0	0.756019	8	2.41983	5.04552	5	7	8	8
0	0.820759	7.04089	3	5	5	7	8	8
0	0.845908	8	3	5	5	7	8	8
0	0.766084	8	2.88962	5	5	7	8	8
0	0.860758	7.53331	2.73339	5	5	7	8	8
0	0.779686	7.07751	2.27211	5	5	7	8	8
0	0.880875	8	2.24298	5	5	7	8	8
0	0.848494	8	2.15439	5	5	7	8	8
0	0.826256	8	2.1024	5	5	7	8	8
0	0.817196	8	2.0652	5	5	7	8	8
0	0.887937	8	2	5	5	7	8	8
0	0.862808	8	2	5	5	7	8	8
0	0.860384	8	2	5	5	7	8	8
0	0.850983	8	2	5	5	7	8	8
0	0.821396	8	2	5	5	7	8	8
0	0.816338	8	2	5	5	7	8	8
0	0.80994	8	2	5	5	7	8	8
0	0.780604	8	1.84719	5	5	7	8	8
0	0.783539	8	1.57163	5	5	7	8	8
0	0.856414	8	1.51732	5	5	7	8	8
0	0.727371	8	1.30295	5	5	7	8	8
0	0.802608	8	1.28302	5	5	7	8	8
0	0.831325	8	1.15104	5	5	7	8	8
0	0.828306	8	1.09805	5	5	7	8	8
0	0.80321	8	1.02497	5	5	7	8	8
0	0.846551	7	1	5	5	7	8	8
0	0.85277	8	1	5	5	7	8	8
0	0.845417	8	1	5	5	7	8	8
0	0.834241	8	1	5	5	7	8	8
0	0.787209	8	1	5	5	7	8	8
0	0.78006	8	1.35116	4.78655	5	7	8	8
0	0.771916	8	2.63905	4.36095	5	7	8	8
0	0.846634	8	2.38932	4.12707	5	7	8	8
0	0.835154	8	1.72313	4.04363	5	7	8	8
0	0.859381	8	2.52148	4	5	7	8	8
0	0.834056	8	2.50343	4	5	7	8	8
0	0.838211	8	2.44399	4	5	7	8	8
0	0.814999	8	2.37659	4	5	7	8	8
0	0.8031	8	2.31065	4	5	7	8	8
0	0.865935	8	2.14896	4	5	7	8	8
0	0.849954	8	2	4	5	7	8	8
0	0.818987	8	2	4	5	7	8	8
0	0.88876	8	1.67988	4	5	7	8	8
0	0.902171	8	1	4	5	7	8	8
0	0.893762	8	1	4	5	7	8	8
0	0.88985	8	2	3.42222	5	7	8	8
0	0.85967	8	5	3	5	7	8	8
0	0.810282	8	5	3	5	7	8	8
0	0.866853	8	2	3	5	7	8	8
0	0.876927	8	2.49036	2.60848	5	7	8	8
0	0.792488	8	3	3	4.90724	7	8	8
0	0.746747	8	1.81482	5.43468	4.33284	7	8	8
0	0.862469	8	1.9281	4	4.21417	7	8	8
0	0.848736	8	1.21033	5	4.07348	7	8	8
0	0.806904	8	2.23072	8	4	7	8	8
0	0.825373	8	1.9432	8	4	7	8	8
0	0.787597	7	1.85471	8	4	7	8	8
0	0.794842	8	1.76828	8	4	7	8	8
0	0.753306	7	1.71537	8	4	7	8	8
0	0.671324	8	1.59937	8	4	7	8	8
0	0.823508	8	1.27863	8	4	7	8	8
0	0.797841	8	1.21161	8	4	7	8	8
0	0.749828	7.38428	1.05269	8	4	7	8	8
0	0.822099	7	1	8	4	7	8	8
0	0.810551	7.36563	1	8	4	7	8	8
0	0.841713	8	1	8	4	7	8	8
0	0.746305	8	1	8	4	7	8	8
0	0.739946	8	1	8	4	7	8	8
0	0.69581	8	1	8	4	7	8	8
0	0.665624	8	1	8	4	7	8	8
0	0.767137	8	2.90808	7.954	4	7	8	8
0	0.761617	7	1	7.78266	4	7	8	8
0	0.756529	7	2.52642	7.77649	4	7	8	8
0	0.80388	8	1	7.63387	4	7	8	8
0	0.775053	8	1.79341	7.60915	4	7	8	8
0	0.81675	8	1	7.47111	4	7	8	8
0	0.832359	7	2.391	7.05981	4	7	8	8
0	0.632714	8	1	7.00831	4	7	8	8
0	0.831979	8	2.19034	7	4	7	8	8
0	0.800298	8	2	7	4	7	8	8
0	0.824086	8	1.97086	7	4	7	8	8
0	0.8792	7	1.83997	7	4	7	8	8
0	0.825361	8	1.29645	7	4	7	8	8
0	0.820832	8	1.17469	7	4	7	8	8
0	0.74588	8	1.16208	7	4	7	8	8
0	0.820344	7	1.13803	7	4	7	8	8
0	0.85438	7	1	7	4	7	8	8
0	0.851255	7	1	7	4	7	8	8
0	0.816283	8	1	7	4	7	8	8
0	0.799605	8	1	7	4	7	8	8
0	0.827521	8	1.40005	6.40005	4	7	8	8
0	0.842789	8	3.37279	6.39521	4	7	8	8
0	0.829914	7.95041	1.60582	6.12481	4	7	8	8
0	0.760794	8	1.28187	6.06983	4	7	8	8
0	0.816876	8	2.58243	6	4	7	8	8
0	0.858799	8	2	6	4	7	8	8
0	0.791407	8	2	6	4	7	8	8
0	0.839423	8	1.25795	6	4	7	8	8
0	0.786123	8	1.25133	6	4	7	8	8
0	0.820811	8	2	5.85946	4	7	8	8
0	0.852075	8	2.21382	5.81233	4	7	8	8
0	0.849426	8	1.49489	5.11052	4	7	8	8
0	0.830808	8	3	5.02346	4	7	8	8
0	0.877008	8	3	5	4	7	8	8
0	0.827608	8	2.91556	5	4	7	8	8
0	0.874431	8	2.77606	5	4	7	8	8
0	0.848733	8	2.31463	5	4	7	8	8
0	0.814846	8	2.04429	5	4	7	8	8
0	0.897015	8	2	5	4	7	8	8
0	0.827689	8	2	5	4	7	8	8
0	0.816995	8	2	5	4	7	8	8
0	0.903395	8	2.40332	4.40332	4	7	8	8
0	0.813478	8	1.32999	4.22331	4	7	8	8
0	0.862123	8	3.19575	4.0313	4	7	8	8
0	0.736721	7.98411	3	4.01112	4	7	8	8
0	0.83675	8	3	4	4	7	8	8
0	0.808143	8	1.99927	4	4	7	8	8
0	0.786624	8	1	4	4	7	8	8
0	0.477888	8	4.1107	3	4	7	8	8
0	0.858464	8	2.77164	3	4	7	8	8
0	0.843649	8	3	2.05403	4	7	8	8
0	0.903731	8	2.90198	2.02205	4	7	8	8
0	0.660358	8	5.98894	2	4	7	8	8
0	0.676142	8	1.60941	8	3	7	8	8
0	0.788956	7	1	8	3	7	8	8
0	0.72619	8	1	8	3	7	8	8
0	0.821592	7	1	7.18696	3	7	8	8
0	0.745493	8	1.01993	7.08956	3	7	8	8
0	0.719288	8	1.46081	7	3	7	8	8
0	0.641128	8	1	7	3	7	8	8
0	0.69866	8	1	6.12884	3	7	8	8
0	0.805098	8	8	5	3	7	8	8
0	0.771059	8	7.57559	5	3	7	8	8
0	0.755726	8	7.10942	3.05199	3	7	8	8
0	0.752228	8	4	2.92292	3	7	8	8
0	0.891718	8	3	1	3	7	8	8
0	0.805855	7.15127	1	7.32126	3	1.41875	7.99974	8
0	0.866101	8	3.25211	5	4	2.76472	7.9972	8
0	0.854384	7	2	6	6	7	7.98007	8
0	0.801099	7	2	7	5	7	7.9794	8
0	0.837645	7	1	6	6	6.21616	7.97678	8
0	0.85645	8	4.71412	5	4	5.16168	7.96542	8
0	0.749001	7.98874	3	6.71761	6	7	7.96282	8
0	0.794053	7.97992	1	8	4	6.24496	7.95652	8
0	0.866845	7	2	5.92726	4	7	7.95525	8
0	0.811753	8	1.02361	5.10783	5	7	7.95322	8
0	0.826915	8	2.02711	4	5	5.8949	7.90884	8
0	0.814	8	2	6	4	4.17596	7.89537	8
0	0.853762	8	1.94816	7	4	6.20983	7.87737	8
0	0.862701	8	2	6.80379	4	3.099	7.85316	8
0	0.854068	8	2.18401	4	5	6.80537	7.82339	8
0	0.851091	7.24809	2	7	4	7	7.81327	8
0	0.84362	7	2.51446	5	5	6.48347	7.81216	8
0	0.810017	8	1.42616	6	5	6.66912	7.80759	8
0	0.782663	6.8492	1.99282	5.18484	6	7	7.79048	8
0	0.866771	8	2.71071	5	5	6.72967	7.76983	8
0	0.817254	8	1.17196	6	4	6.43895	7.72272	8
0	0.765428	8	3	6.34493	4	5.62785	7.71947	8
0	0.834849	8	2.08139	5	4	7	7.69688	8
0	0.765869	8	2.01748	6.01748	5	3.12396	7.69327	8
0	0.877036	7	2.32877	6	4	7	7.66548	8
0	0.811157	8	1.9144	7.15997	4	2.88799	7.66131	8
0	0.71656	7	1.70109	7	6	7	7.6483	8
0	0.83546	8	2	6	4	7	7.63085	8
0	0.747258	7	1	6	5	5.06529	7.62249	8
0	0.811873	8	1.82995	7.88628	4	7	7.61682	8
0	0.674917	7.38632	2	7.1359	6	7	7.56715	8
0	0.806984	8	2.42412	4	5	4.52445	7.56112	8
0	0.76529	7.55883	2	7	6	7	7.55883	8
0	0.728791	7.4295	1	7	6	7	7.5516	8
0	0.71838	7.68945	2	5.91447	4	7	7.54356	8
0	0.852438	7.124	1.87103	6.25605	4	5.89297	7.50735	8
0	0.846119	7	2.75593	3.04292	4	7	7.47019	8
0	0.781335	8	1	8	4.90515	5.9542	7.46815	8
0	0.737108	7.52997	2.02208	7	5	7	7.46088	8
0	0.839312	8	2.53179	5	4	4.23415	7.4453	8
0	0.836951	8	2.00187	4	5	3.55757	7.42424	8
0	0.797757	7.44528	1.06252	7	5	7	7.39864	8
0	0.859484	8	2.9835	4	4	6.97707	7.39547	8
0	0.758231	7	2.016	7	6	7	7.38589	8
0	0.728299	7.53066	1.00934	7.99066	6	7	7.38115	8
0	0.867914	7	2.59829	6	4	6.12421	7.37736	8
0	0.74471	8	3	6	4	4.02477	7.35768	8
0	0.836873	7	4	5.03913	4	6.10984	7.35768	8
0	0.742009	7	1.16138	7.16138	6	7	7.33462	8
0	0.819666	8	1.41818	4.76451	5	6	7.33201	8
0	0.809161	8	2	7	5	6.77686	7.32142	8
0	0.733981	7	2.07184	7	5	7	7.28778	8
0	0.865028	8	3	3	5	5.98233	7.27495	8
0	0.834155	8	2	5	5	7	7.27292	8
0	0.764698	8	1	8	5	5.6389	7.24666	8
0	0.827034	8	1.33214	8	5	6.79362	7.18275	8
0	0.741217	8	1.46343	8	4	7	7.18182	8
0	0.770983	8	1	7	4	5.71014	7.15989	8
0	0.73322	7.01985	2	7	6	7	7.13086	8
0	0.793645	8	2.64022	6	4	5.95692	7.11977	8
0	0.810535	8	1.28284	5	4	7	7.07856	8
0	0.853272	8	3	4.94635	4	3.64866	7.07266	8
0	0.820621	8	1	8	5	5.38454	7.07266	8
0	0.769161	8	1	8	4	7	7.05069	8
0	0.748481	7	2	6	6	7	7.04988	8
0	0.727947	7	4	2	4	1	7.04533	8
0	0.81175	8	2.80819	5.82386	6	5.73025	7.03392	8
0	0.827742	8	2	5	5	6.62698	7.01654	8
0	0.864438	8	3.36117	5	4	4.83559	7.01406	8
0	0.830149	7	1	6	4	7	7.00892	8
0	0.800937	8	1	8	4	7	7.00761	8
0	0.870088	7	3	5	5	1.03512	7	8
0	0.58935	7	2.3013	1.02245	4	1.65152	7	8
0	0.905191	7	1.76122	3	4.71407	2.13302	7	8
0	0.825968	7	2	7	4	2.91776	7	8
0	0.814016	7	2.49864	5	5	3	7	8
0	0.869537	8	2.7275	5	6	3.55242	7	8
0	0.83323	8	1	7	4	3.91191	7	8
0	0.862203	8	2	4.05187	6	4	7	8
0	0.841008	8	2.38376	5	5	4	7	8
0	0.855927	8	2.21715	6.78285	4	4.0422	7	8
0	0.767313	6	1	4	4.10059	4.24867	7	8
0	0.82903	7	2	4	5	4.25296	7	8
0	0.86213	8	2.81926	5	4	4.51305	7	8
0	0.805456	7	3	6	4	5	7	8
0	0.831256	8	2.67292	5	4	5	7	8
0	0.82862	8	1	5	4	5	7	8
0	0.73174	7	2	7	6	5.11669	7	8
0	0.851109	7	2.03944	6	6	5.16524	7	8
0	0.835376	8	2	5.39886	4	5.24388	7	8
0	0.853937	8	3	6	5	5.35636	7	8
0	0.83529	7	2.00159	6	4	5.51671	7	8
0	0.805888	7	1	5.61334	5	5.53061	7	8
0	0.836842	8	2.38337	6	4	5.56419	7	8
0	0.80667	7	2.75155	7	5	5.60043	7	8
0	0.741784	7	4	1.51031	4	5.67791	7	8
0	0.747156	7	2	7	5	5.77463	7	8
0	0.825153	8	2	6	4	5.96591	7	8
0	0.807562	7	2.99845	5	4.99985	5.99168	7	8
0	0.840682	8	2.95204	6	6	6.00979	7	8
0	0.808924	7.85369	2.11953	5.18321	5	6.01671	7	8
0	0.805486	7	2.21948	6.16269	4	6.03206	7	8
0	0.841359	7	1.93308	5	4	6.10567	7	8
0	0.833855	8	4	6	4	6.16694	7	8
0	0.815148	8	3	6	4	6.1709	7	8
0	0.859118	8	2.01217	4	4	6.29666	7	8
0	0.815136	7.61611	1.61779	5.61779	5	6.3627	7	8
0	0.813421	8	2.97432	4.02568	6	6.39967	7	8
0	0.839039	7	2.31614	5	6	6.45718	7	8
0	0.80817	7.62913	2.2167	6.36355	5	6.48688	7	8
0	0.74588	8	2.33231	6.4749	5	6.50893	7	8
0	0.850056	8	2.81178	4	6	6.5184	7	8
0	0.844089	8	1	5.74843	4	6.54119	7	8
0	0.827244	7.15553	2	6	5	6.59496	7	8
0	0.853852	7	2.80911	5.36239	6	6.60005	7	8
0	0.865281	7	2.0117	6	5	6.60327	7	8
0	0.825119	8	2.70502	6.12191	4	6.68483	7	8
0	0.779396	7	3	6	6	6.7486	7	8
0	0.755337	7	2	7	6	6.77842	7	8
0	0.781166	8	2	6	5	6.88739	7	8
0	0.832823	7	3	6	4	6.91209	7	8
0	0.808859	8	2	5.98586	5	6.91348	7	8
0	0.705582	7	1.74022	8	6	7	7	8
0	0.652149	8	1	8	6	7	7	8
0	0.647109	8	1	7.41749	6	7	7	8
0	0.674821	7	2	7.15948	6	7	7	8
0	0.771384	7	3	7.14241	6	7	7	8
0	0.73032	7.61306	1	7.13629	6	7	7	8
0	0.732168	7	2.85889	7	6	7	7	8
0	0.795924	7	2	7	6	7	7	8
0	0.742764	7	2	7	6	7	7	8
0	0.73442	7	2	7	6	7	7	8
0	0.666136	7	2	7	6	7	7	8
0	0.707257	7	1.19413	7	6	7	7	8
0	0.699991	7	1.03136	7	6	7	7	8
0	0.782425	7	1	7	6	7	7	8
0	0.815163	7	3	6	6	7	7	8
0	0.76948	7	2	6	6	7	7	8
0	0.854413	8	2	6	6	7	7	8
0	0.785516	8	2	6	6	7	7	8
0	0.775993	7	1.82967	6	6	7	7	8
0	0.815413	8	2	5	6	7	7	8
0	0.716309	7	1	7.987	5	7	7	8
0	0.757424	7	2.99629	7	5	7	7	8
0	0.79903	7	2	7	5	7	7	8
0	0.696351	7	2	7	5	7	7	8
0	0.734732	7	1.55391	7	5	7	7	8
0	0.763724	6.99994	1.30562	7	5	7	7	8
0	0.72739	7	1	7	5	7	7	8
0	0.692925	7	1	6.98725	5	7	7	8
0	0.753657	8	2.64741	6	5	7	7	8
0	0.8045	7.7889	2.33117	6	5	7	7	8
0	0.802337	7	2.20499	6	5	7	7	8
0	0.768671	8	2	6	5	7	7	8
0	0.798972	7.06002	1.90501	6	5	7	7	8
0	0.79364	8	1.53505	6	5	7	7	8
0	0.707305	8	1.41106	6	5	7	7	8
0	0.762144	7	1.19864	6	5	7	7	8
0	0.672229	7	1	6	5	7	7	8
0	0.783988	7	1	5.59756	5	7	7	8
0	0.784336	7	3	5	5	7	7	8
0	0.693138	7	2.7671	5	5	7	7	8
0	0.700218	8	2.58215	5	5	7	7	8
0	0.771941	8	2	5	5	7	7	8
0	0.735666	7	1	5	5	7	7	8
0	0.795228	7	1.91888	4	5	7	7	8
0	0.668263	7	1	8	4	7	7	8
0	0.832765	7	1.22428	7.33112	4	7	7	8
0	0.799033	7	1	7	4	7	7	8
0	0.824961	8	1	7	4	7	7	8
0	0.82785	8	1.85208	6.91236	4	7	7	8
0	0.779237	8	2	6.08297	4	7	7	8
0	0.827444	7	2.08114	5	4	7	7	8
0	0.799435	8	1	5	4	7	7	8
0	0.831087	7	2.07883	4	4	7	7	8
0	0.787423	6	2.02582	4	4	7	7	8
0	0.845853	8	3	3.68769	4	5.18761	8	7.99207
0	0.837134	8	2.32587	4.77462	4	5.28843	8	7.99003
0	0.805728	8	1.17226	5.78863	5	5.50047	8	7.98872
0	0.797727	7	1.00917	5	7	7	7.00281	7.9715
0	0.765113	8	1.02625	7.97985	4	6.55743	7.1163	7.96797
0	0.744771	8	2.84465	5.10518	3	5.41969	8	7.9511
0	0.75756	8	1	8	4	7	8	7.94229
0	0.792506	8	1.15663	6	5	7	8	7.94053
0	0.772872	8	1.4892	6	5	7	8	7.92399
0	0.771142	8	2.00335	6	5	7	8	7.92185
0	0.780358	8	1.0857	7	4	5.47095	8	7.91797
0	0.72157	7	3.72971	7.13515	6	7	7.06414	7.91294
0	0.852056	8	1	8	5	3.32118	8	7.90793
0	0.694246	8	1.59766	7	4	3.94767	8	7.90511
0	0.760503	8	1	5.54334	5	6.9843	8	7.87698
0	0.814708	8	2.73885	5	4	7	8	7.87505
0	0.764798	8	1	7	5	7	8	7.86477
0	0.733766	7	1.99579	6	6	7	8	7.86324
0	0.82184	8	1.41368	7.69193	3	1.12582	8	7.85474
0	0.791334	7.48325	2.29736	5	4	4.82288	7.50956	7.84046
0	0.856555	8	2.30995	4	5	5.6731	8	7.83822
0	0.683275	6	1.26398	7.59826	3	5.3403	8	7.82909
0	0.946641	8	3.408	4	6	5.96338	8	7.80297
0	0.863136	8	2.73981	5	5	6.50812	8	7.79995
0	0.784447	8	2.00925	3.8511	5	6.19888	8	7.79245
0	0.798781	7	2.48841	5	5	7	7	7.79086
0	0.766035	8	2	5	6	7	8	7.77482
0	0.763388	8	3	5	4	7	8	7.77395
0	0.782828	7	1.54343	7	5	7	7	7.75625
0	0.806048	5	1.34793	6.59676	5	6	7	7.75443
0	0.85388	8	1.93698	4.13093	5	5.54159	8	7.75298
0	0.783346	8	1.65493	6	5	5.0672	8	7.75139
0	0.821361	8	3	4	4	7	8	7.74328
0	0.756532	8	1.27418	7	5	6.39907	8	7.73779
0	0.811065	8	2.36521	5.17591	3	3.66991	8	7.73395
0	0.801149	7.54093	1.01313	5	6	3.91125	8	7.72486
0	0.853201	7	2.83778	6	4	7	7	7.68246
0	0.718578	7	1	8	4	6.70388	7	7.66337
0	0.703183	8	2	6	5	7	8	7.6559
0	0.811095	7	3	7.21992	5.23374	7	8	7.61153
0	0.835438	8	2.76186	5.05079	5	7	8	7.59985
0	0.791452	7.2653	1	7	6	7	7.39841	7.56396
0	0.718151	7	1.96118	7	5	7	7.72034	7.56216
0	0.77594	8	1.42579	6	3	6	8	7.56075
0	0.755377	8	1.77777	7	6	6.95772	8	7.55968
0	0.836386	7	1	5	5	7	7	7.55577
0	0.758408	7	2	6.30799	5	7	7.83253	7.55412
0	0.825056	8	1	7.99427	5	6.83557	8	7.52996
0	0.843488	8	1.87492	5.75869	5	7	8	7.51907
0	0.833662	8	2.87242	4.06466	5	4	8	7.50815
0	0.872378	8	3.78693	4	6	7	8	7.4696
0	0.834019	8	2.05112	4	4	5.19269	8	7.45335
0	0.76086	8	1	7	4	7	7.84769	7.43818
0	0.773863	7	1.05081	8	3.73743	6.41091	8	7.41795
0	0.786613	8	2.63383	5.71154	4	7	7.7844	7.40774
0	0.751147	8	1	8	3	7	8	7.40231
0	0.785586	7.17139	2	6	5.47328	7	7	7.39012
0	0.762286	8	1	7	3	6.60213	8	7.38124
0	0.852077	7	1.23509	4.70918	4	6.81652	8	7.37758
0	0.804771	7.35288	2.55919	6.87255	4	7	7.20307	7.37758
0	0.69698	7	2	6.09137	6	7	7	7.37679
0	0.732951	7	2	5.75358	7	7	8	7.34718
0	0.767853	8	1.45844	7	6	6	7	7.34043
0	0.877593	8	2	4	5	5.74757	8	7.32781
0	0.754623	8	2	5.93266	5	7	8	7.3053
0	0.721171	7	1.73259	5.81245	4	7	7	7.29695
0	0.70413	7.6151	2	6	6	7	7	7.27193
0	0.781659	8	2.12481	6	4	5.95046	8	7.26821
0	0.864866	8	3	5.0109	5	6.89167	8	7.26821
0	0.818633	8	2.00518	7.00429	3	1.39782	8	7.26606
0	0.792287	8	1.67346	4	3	4.5336	8	7.26604
0	0.769108	7	2	6	6	7	7.85179	7.25944
0	0.723904	7	1.7928	7	6	7	7	7.25816
0	0.793209	8	3	5	4	5.93893	8	7.24929
0	0.817907	7.17429	2	5.3926	5	7	7.30866	7.24862
0	0.876918	8	1.54485	5	4	2.66695	8	7.22358
0	0.706014	7.64608	2.08757	7.56993	4	6.60058	7.56304	7.22104
0	0.628635	7.03578	4.28041	4.57286	4	7	6.989	7.21485
0	0.73214	8	1.13519	8	6	7	7	7.21077
0	0.714149	7	2.49183	7	6	7	7	7.19065
0	0.797174	7	1.9975	6.16241	6	4	7	7.1866
0	0.786059	7	3.43211	5.86386	4	6.27438	7	7.17617
0	0.772492	8	1.18016	7	6	2.99849	8	7.16784
0	0.821899	8	3	5.51474	6	5.178	7	7.16517
0	0.754888	8	1.92334	5.64843	5	7	8	7.16404
0	0.825821	7	1.90904	6	6	6.9354	7.02982	7.15525
0	0.86652	7.23767	3	3	4	2	8	7.15514
0	0.715399	8	2.40384	6	5	7	8	7.15121
0	0.770002	8	1.08701	7	5	7	8	7.14351
0	0.783703	8	2.32728	6.2392	5	7	8	7.10214
0	0.870289	7.08136	2	5	4	4.36797	8	7.09708
0	0.865646	8	2.02943	3.1627	4	5	8	7.09053
0	0.804375	8	1.51092	5	5	5.53441	8	7.087
0	0.705478	7	1	5.00439	5.55773	7	8	7.07923
0	0.805148	8	1.13892	5	4	7	8	7.06513
0	0.815241	8	3.03111	4	5	3.41776	8	7.02337
0	0.911771	8	1.53159	3	6	6.35503	8	7.01129
0	0.761736	8	2	7	3	5.61478	8	7.0088
0	0.7618	8	2.24926	6.78639	3.2884	6.33709	8	7.0076
0	0.824505	8	3.89283	7	5	3.51845	8	7
0	0.858572	8	1	5.32889	6	3.57953	8	7
0	0.752033	8	2.83883	4.19635	5	4.30839	8	7
0	0.781495	8	1.06788	8	4	4.37251	8	7
0	0.705443	8	1.22704	5	5	4.49439	8	7
0	0.710507	8	1.30119	5	5	4.75948	8	7
0	0.791831	7	2.35986	6	6	4.87806	8	7
0	0.729999	8	1.38787	7	6	5.51848	8	7
0	0.84224	8	2	4.81184	5	5.6453	8	7
0	0.717134	8	2	5.38678	5	5.9967	8	7
0	0.752256	7	1	8	3	6	8	7
0	0.744104	8	1.49584	4.7715	5	6.04589	8	7
0	0.823099	7	2	5.572	6	6.20243	8	7
0	0.82371	8	1.91393	7	4	6.23252	8	7
0	0.747698	8	1.9857	6	5	6.38811	8	7
0	0.7239	8	1.17017	6	5	6.42564	8	7
0	0.643171	8	1.4646	7	6	6.47886	8	7
0	0.7898	7.40636	1	6	5	6.70892	8	7
0	0.751988	7	2	7	6	7	8	7
0	0.706664	7	2	7	6	7	8	7
0	0.768525	8	1	7	6	7	8	7
0	0.729532	7	2.85407	6	6	7	8	7
0	0.76687	7	1.97011	6	6	7	8	7
0	0.774331	8	1	6	6	7	8	7
0	0.768685	7.30473	1	5.60107	6	7	8	7
0	0.748062	8	1.04388	5.30882	6	7	8	7
0	0.827779	7	2.23583	5	6	7	8	7
0	0.807601	8	1	8	5	7	8	7
0	0.692335	8	1	7	5	7	8	7
0	0.758925	7	1	6.62007	5	7	8	7
0	0.798109	7.88514	1.92453	6	5	7	8	7
0	0.728513	8	1	6	5	7	8	7
0	0.715593	8	2	5	5	7	8	7
0	0.743236	8	1	3.9055	5	7	8	7
0	0.72403	8	1.27811	8	4	7	8	7
0	0.698894	8	1.09544	8	4	7	8	7
0	0.740648	8	1.69697	7	4	7	8	7
0	0.776452	8	1	7	4	7	8	7
0	0.76585	8	1	7	4	7	8	7
0	0.799308	7	1.23165	6.17797	4	7	8	7
0	0.832712	7	3	6	4	7	8	7
0	0.819871	8	1	4.34573	4	7	8	7
0	0.724746	8	1.45771	7.66581	3	7	8	7
0	0.608983	7.34692	1	7	3	7	8	7
0	0.744419	8	2.2306	7	4	7	7.99799	7
0	0.839896	7	1.80558	6.11923	3.54512	6.62285	7.99203	7
0	0.735076	7	2	7	6	6.9598	7.82488	7
0	0.764084	7	1.74003	6.94102	5	7	7.74308	7
0	0.775299	7	1.49592	6	5	7	7.74308	7
0	0.804162	7	2	6.79803	6	6.24247	7.7402	7
0	0.793233	8	1.31983	4.2475	4	4.35948	7.68805	7
0	0.646879	7	2.14445	6	4	7	7.55664	7
0	0.806461	8	2	5	5	6.59472	7.23739	7
0	0.827478	7.44708	1	6.9761	5	6.66336	7.18055	7
0	0.772277	8	1.72864	7	4	7	7.17029	7
0	0.81102	7.55126	1.98458	6.9531	5	3.81622	7.05685	7
0	0.767224	7	1.44452	7	6	7	7.02982	7
0	0.858731	8	3	5	4	4.85095	7	7
0	0.745819	7	2.37268	6	6	4.94984	7	7
0	0.796612	8	2	7	6	6.11101	7	7
0	0.807875	7.87056	1	8	4	6.33493	7	7
0	0.769413	7	1	7	4	6.39758	7	7
0	0.761834	8	2	5	4	6.48411	7	7
0	0.739579	7.95129	1.00276	7	6	6.78533	7	7
0	0.77088	7.9771	1.9455	7	5	6.82643	7	7
0	0.827395	7	2.90653	6	4	6.83069	7	7
0	0.843702	6	1	6	4	6.96141	7	7
0	0.638949	7	3	7	6	7	7	7
0	0.675167	7	2.67033	7	6	7	7	7
0	0.748356	7	2.56524	7	6	7	7	7
0	0.751279	7	2.44683	7	6	7	7	7
0	0.748794	7	1.15893	7	6	7	7	7
0	0.634291	8	1.14691	7	6	7	7	7
0	0.740477	7	1.02951	7	6	7	7	7
0	0.767226	7	1	7	6	7	7	7
0	0.735395	7	1.5755	6.395	6	7	7	7
0	0.790241	7	3	6	6	7	7	7
0	0.742236	7	2.35077	6	6	7	7	7
0	0.685952	8	1.01189	6	6	7	7	7
0	0.826535	7	1	7.0538	5	7	7	7
0	0.725645	7	2	7	5	7	7	7
0	0.699771	7	2	7	5	7	7	7
0	0.74259	7	2	6	5	7	7	7
0	0.792196	7	1.43152	6	5	7	7	7
0	0.751372	7	1	6	5	7	7	7
0	0.706313	7	1	6	5	7	7	7
0	0.743354	7	1.31456	8	4	7	7	7
0	0.848366	7	1.0416	8	4	7	7	7
0	0.650687	8	1	7.57786	4	7	7	7
0	0.779674	7	1.0858	7.04422	4	7	7	7
0	0.771191	7	2.04497	7	4	7	7	7
0	0.755608	8	1.05131	6.58212	5	7	8	6.99904
0	0.767139	8	2.96321	7	4	7	7.22514	6.97313
0	0.689749	5	1.03953	6	6	7	7	6.96913
0	0.762432	8	2	5	4	6.56104	8	6.8422
0	0.810981	8	1.02313	6	5	5.71003	7	6.83719
0	0.820695	8	1	7	5	7	7	6.79138
0	0.748877	6.42028	1	7	4	7	7	6.73734
0	0.7698	8	1	8	4	7	8	6.72696
0	0.789279	8	1	7	5	7	8	6.70822
0	0.740592	6	1.59312	7	4	7	7	6.67329
0	0.69401	7	2	7	5	7	7	6.66051
0	0.804758	8	2	7	5	7	8	6.6137
0	0.824319	7.07963	2	6	5	5.56081	7	6.6137
0	0.721541	4.43266	3	7	6	6.38524	7	6.56068
0	0.852724	7.8636	2.68036	5	5	7	8	6.5552
0	0.820905	8	2.69499	4.27131	4	6.99403	8	6.53382
0	0.855012	7.13737	2	5.89821	6	6.99606	7.64516	6.47592
0	0.786794	7.44447	2.06742	6.12803	5	5.14233	8	6.46089
0	0.789921	7	2.15957	7	5	7	7	6.45333
0	0.698826	7.82056	1	7	6	7	8	6.44833
0	0.757879	8	1	7.98521	3	7	8	6.44833
0	0.835968	8	2.85295	5	5	3	8	6.38511
0	0.68171	5	1.09941	7	3	5.00244	7.44364	6.33225
0	0.670808	7	2	5	4	7	7	6.32671
0	0.724391	7.62257	2.01911	6.72665	5	7	7	6.31701
0	0.799159	8	3	4	5	4.47955	8	6.25544
0	0.792225	7	2.09192	5.06658	4	5.92943	7	6.21874
0	0.741438	8	1.55172	5	3.25233	3.52196	8	6.21724
0	0.6966	7	3	7.31787	6	6.85423	7	6.19667
0	0.841608	7.98523	2.56033	6	6	7	8	6.18028
0	0.7841	8	3	4.99563	6	6.94111	8	6.17673
0	0.765129	7.45174	2	6	6	7	7	6.1723
0	0.812646	7.32904	1.99433	7	4	6.33231	7.00627	6.09808
0	0.769484	8	1.81516	6.16091	4	6.37427	8	6.07335
0	0.746083	8	1.88388	6	5	7	8	6.02542
0	0.824362	8	3	5	5	1.35816	8	6
0	0.869856	8	1.03887	5	5	5.40578	8	6
0	0.811758	7	1.97258	6	3	7	8	6
0	0.847546	7	1.93784	8	4	5.36496	7.40178	6
0	0.763988	7	1.764	8	4	6.6443	7.09883	6
0	0.812535	6	1.13552	4	4	6.66832	7	6
0	0.776568	7.50433	2	7	5	6.95785	7	6
0	0.737352	5	3	6	6	7	7	6
0	0.809397	7	1.20037	6	6	7	7	6
0	0.772668	5	1.86978	5	4	7	7	6
0	0.748712	7	1.27761	7	5	7	7	5.85781
0	0.77355	6	1.14331	8	4	7	7	5.78321
0	0.694509	7.43421	2	6.98671	5	7	7.43421	5.73949
0	0.728226	5	1.00522	7	3.32712	7	7	5.73734
0	0.690275	8	1	7.2986	6	6.64443	8	5.68097
0	0.76992	7	1	8	5	7	7.04785	5.67563
0	0.723761	7	1.06535	7	5	7	8	5.64708
0	0.692317	7	2	7	3.07635	4.92329	7.72176	5.55167
0	0.712681	7	3	7	5	7	7	5.38839
0	0.786446	7.99974	2	8	4	6.75448	7	5.20181
0	0.730469	8	2.47383	5	5	5.29012	8	5.15019
0	0.752803	7	2.87882	5	4	7	7	5.08499
0	0.749332	8	1	8	3	7	8	5.02096
0	0.759671	7.90143	3	6	4	6.70669	7	5
0	0.774097	7	1.90859	7	5	7	7	5
0	0.763673	7	1	7	5	7	7	5
0	0.829952	4	2.50325	6	6	4.18772	6.20036	5
0	0.711669	7	2.01995	7.49249	4	7	7	4.92957
0	0.690063	5.00368	2.03454	4.96696	4	6.61601	7	4.67329
0	0.685977	6	1.04834	6	5	7	7	4.64965
0	0.694308	7	1	8	5	7	7	4.48598
0	0.57394	7	3.58945	7	6	7	7	4.34747
0	0.697284	6.28249	1	7	4	7	6.22095	4
0	0.780444	5	3	6	5	7	7	3.63681
0	0.71116	7	1.96098	7	6	7	7	3.49572
0	0.743479	7	1	7	4	3.49089	8	3.02755
0	0.508675	5.32615	1.56491	6.56491	4	7	5.55933	3

## Sheet: 2010年自8区分正负指标
Id	Y	X1	X2	X3	X4	X5	X6	X7
0	0.896642	8	3	4	6	1	8	8
0	0.867045	8	3	7	4	1	8	8
0	0.817409	8	2	7	4	1	8	8
0	0.82966	8	2.07251	3.74628	4	1	8	8
0	0.870249	8	3	4.55027	3	1	8	8
0	0.465542	8	2.08677	3	3	1.02855	8	8
0	0.887003	8	3.41798	3	5	1.05234	8	8
0	0.896535	8	3	3	5	1.08869	8	8
0	0.829481	8	2	7.54824	3.34113	1.09762	8	8
0	0.913017	8	2.81781	4	5	1.10329	8	8
0	0.844765	8	2.45554	6	6	1.42146	8	8
0	0.896663	8	2.34838	3.65162	6	1.58085	8	8
0	0.879015	8	3	5	6	1.60378	8	8
0	0.857258	8	2.80382	3	3	1.65051	8	8
0	0.85477	8	3	2	3	1.66082	8	8
0	0.779827	8	1.18834	7	3	1.67709	8	8
0	0.779684	8	2.88737	5	6	1.92169	8	8
0	0.780866	8	2.55696	5	5	1.95121	8	8
0	0.857767	8	1	4	4	1.97498	8	8
0	0.839389	8	3.0141	4	5	1.98073	8	8
0	0.841419	7	3	6	6	2	8	8
0	0.924567	8	2.99613	4	6	2	8	8
0	0.858639	8	2.33962	3.15079	6	2	8	8
0	0.82134	8	1.54725	4	5.38659	2	8	8
0	0.846592	8	1.40697	5	5	2	8	8
0	0.863945	8	4	4	5	2	8	8
0	0.907494	8	2.71008	3	5	2	8	8
0	0.380111	8	1.21464	7.05395	4	2	8	8
0	0.839532	8	2.54051	6	4	2	8	8
0	0.815292	8	2.42089	3	4	2	8	8
0	0.53492	8	3.99243	2.95547	4	2	8	8
0	0.638304	8	1.69393	2	4	2	8	8
0	0.850284	8	3	1	4	2	8	8
0	0.672819	8	4.39116	2.39116	3.88015	2	8	8
0	0.82884	8	7.3281	2.96901	3.00412	2	8	8
0	0.791158	8	1.81139	7.16694	3	2	8	8
0	0.822662	8	2	6.83791	3	2.00852	8	8
0	0.889879	8	3.909	2.0455	5	2.01582	8	8
0	0.772386	8	2	4.30602	4	2.04149	8	8
0	0.821112	8	3	3.44143	3	2.04632	8	8
0	0.798342	8	2	4	6	2.07642	8	8
0	0.784591	8	1.39388	6	5	2.08665	8	8
0	0.843527	8	3	5.77235	4	2.10347	8	8
0	0.864941	8	3.86018	3	5	2.10925	8	8
0	0.860968	8	2	2.95335	3	2.12219	8	8
0	0.803583	8	2	6.26284	3	2.16084	8	8
0	0.832462	8	3	3	3	2.17446	8	8
0	0.81177	8	2	7	3	2.18798	8	8
0	0.873084	8	1	5	4.38733	2.2012	8	8
0	0.901048	8	3	1.84336	4	2.21555	8	8
0	0.840192	8	2.03469	3.98598	4	2.22256	8	8
0	0.828152	8	3	4.66494	5	2.2236	8	8
0	0.826928	8	3	3	5	2.22897	8	8
0	0.863141	8	2.30038	3.45337	5	2.24028	8	8
0	0.854861	8	2.8423	5.13967	4	2.24406	8	8
0	0.880349	8	3	5	6	2.25155	8	8
0	0.814487	8	2	3.45586	4	2.25177	8	8
0	0.888105	8	2	4.69251	6	2.30332	8	8
0	0.869634	8	3	1.09065	4	2.3284	8	8
0	0.851276	8	2.39322	5	4	2.33754	8	8
0	0.893567	8	3	4.87148	4.02622	2.35073	8	8
0	0.85396	8	2.67283	6.85277	4	2.37008	8	8
0	0.891802	8	2.11053	4.13081	5	2.41202	8	8
0	0.774344	8	2	3	3	2.41531	8	8
0	0.883578	8	3	4	5	2.45545	8	8
0	0.829034	8	1.41387	4.23666	5	2.50059	8	8
0	0.849247	8	2.95987	2.10371	3	2.52335	8	8
0	0.816586	8	2.10622	5.17444	4	2.52352	8	8
0	0.921955	8	3.32638	1.25797	4	2.52422	8	8
0	0.787497	8	2.62827	4	3	2.55101	8	8
0	0.882511	8	2.02331	4	4	2.55269	8	8
0	0.8991	8	3	3	4.03801	2.56086	8	8
0	0.810431	8	1.13048	6	5	2.58781	8	8
0	0.859312	8	3	5	6	2.59355	8	8
0	0.872381	8	2.51931	5	5	2.64947	8	8
0	0.830437	8	1.80376	6	5	2.65337	8	8
0	0.901119	8	3.57615	3.27365	5	2.65666	8	8
0	0.833504	8	2.97962	4	6	2.6617	8	8
0	0.831951	8	3	6	5	2.69964	8	8
0	0.800462	8	2.13476	6	4	2.70917	8	8
0	0.838479	7	1	8	4	2.72361	8	8
0	0.573899	8	6	1	3.77675	2.73568	8	8
0	0.867015	8	2.97065	4	5	2.75314	8	8
0	0.810019	8	3	4	5	2.75653	8	8
0	0.870215	8	2.36471	6	4	2.79386	8	8
0	0.655919	8	1.98728	5.0285	3	2.81682	8	8
0	0.773215	8	2	4.62793	3	2.82182	8	8
0	0.827963	8	3	3	4	2.83353	8	8
0	0.858159	8	2.7177	4	5	2.83414	8	8
0	0.862453	8	3	5	4	2.83827	8	8
0	0.83734	8	2.52173	5	5	2.84374	8	8
0	0.857046	8	3	3.94497	5	2.85225	8	8
0	0.76728	8	2.20288	1	4	2.85989	8	8
0	0.867494	8	2.7634	4.31124	4	2.86621	8	8
0	0.851474	8	2	3.91332	5	2.8832	8	8
0	0.909425	8	2	3.04242	5	2.90858	8	8
0	0.799026	8	1	5	5	2.90903	8	8
0	0.859923	8	1.73364	4.39507	6	2.91389	8	8
0	0.892814	8	3	3	4	2.92799	8	8
0	0.805037	8	1.68835	6	4	2.93945	8	8
0	0.791394	8	3	6.60244	3	2.94846	8	8
0	0.892918	8	2.93143	2.76868	5	2.97478	8	8
0	0.836529	8	1.47717	7.95592	4	2.988	8	8
0	0.897476	8	2.15185	3	6	3	8	8
0	0.779568	8	1.11407	6.51582	5.16785	3	8	8
0	0.81074	8	1.61702	5.85478	5	3	8	8
0	0.877156	7	2	5.19772	5	3	8	8
0	0.859646	8	2.90505	5	5	3	8	8
0	0.858257	8	1	5	5	3	8	8
0	0.846959	8	3	4.90647	5	3	8	8
0	0.869858	8	2.84659	2.51189	5	3	8	8
0	0.793326	7.35882	1.31118	6.17624	4	3	8	8
0	0.852159	8	2.5725	6	4	3	8	8
0	0.895456	8	3	5	4	3	8	8
0	0.660962	8	2.90598	3.98209	4	3	8	8
0	0.833204	8	3	3.81743	4	3	8	8
0	0.725626	7	1	7.03045	3.75011	3	8	8
0	0.815982	8	2	3.94285	3	3	8	8
0	0.875453	8	2.967	2.066	3	3	8	8
0	0.849022	8	1	5	4	3.00176	8	8
0	0.652012	8	1.34214	5.18475	3	3.00382	8	8
0	0.672262	8	1.34413	2	3	3.00438	8	8
0	0.897189	8	2.4726	3	5	3.00855	8	8
0	0.82534	8	1	7	4	3.00912	8	8
0	0.850455	8	3	4.63146	5	3.01125	8	8
0	0.752951	8	1.02832	6	4	3.01622	8	8
0	0.85028	8	2.68454	3.63678	5	3.01983	8	8
0	0.772156	8	1	7	4	3.01985	8	8
0	0.795025	8	2.64593	4.33145	5	3.02374	8	8
0	0.909369	8	2.86359	3	5	3.02953	8	8
0	0.811607	8	1.93206	4	4	3.03004	8	8
0	0.909541	8	2	4	6	3.03556	8	8
0	0.908565	8	2	3	5	3.04253	8	8
0	0.773913	8	3	2.25133	3	3.05989	8	8
0	0.839942	8	2.05186	3	5	3.07511	8	8
0	0.787246	8	1.10695	4.24811	5	3.0754	8	8
0	0.862621	8	2.99996	4	6	3.08095	8	8
0	0.890463	8	1.01532	4	5	3.09334	8	8
0	0.87678	8	3	3	4	3.09564	8	8
0	0.806581	8	3	2	3	3.09922	8	8
0	0.788829	8	2.34356	8	3	3.10042	8	8
0	0.811843	8	1.23917	8	4	3.12099	8	8
0	0.864823	8	3	2	3	3.1224	8	8
0	0.805222	8	2	5.063	5	3.12674	8	8
0	0.828977	8	2.41639	3.38431	5	3.12872	8	8
0	0.851169	8	2	4	5	3.12936	8	8
0	0.79752	8	1.15421	6.51958	4	3.13062	8	8
0	0.740766	8	1.9307	6	5	3.1345	8	8
0	0.845484	8	3	5	6	3.15898	8	8
0	0.850091	8	1.71395	5.62629	5	3.1632	8	8
0	0.872285	8	2	4	4	3.16606	8	8
0	0.821578	8	3	2.00098	3	3.17027	8	8
0	0.824227	8	1.71663	4	4	3.18007	8	8
0	0.802574	8	1.97058	5	6	3.18187	8	8
0	0.893118	8	2	3	5	3.2023	8	8
0	0.771496	8	6.07067	1.07085	3	3.2032	8	8
0	0.927533	8	3.88938	3	5	3.20861	8	8
0	0.830514	8	2.75215	5	5	3.24986	8	8
0	0.799742	8	6.82424	3.29099	3	3.29487	8	8
0	0.815244	8	2.45236	6	4	3.29614	8	8
0	0.642801	8	1	8	3	3.29874	8	8
0	0.813556	8	1.80327	4.3054	5	3.35197	8	8
0	0.812988	8	2	5.84713	5	3.35326	8	8
0	0.738276	8	1	7	4	3.3633	8	8
0	0.84932	8	3	4	5	3.36616	8	8
0	0.873667	8	2.1526	4.10333	4.04516	3.37412	8	8
0	0.888873	8	2.27246	5	5	3.37977	8	8
0	0.870867	8	1.13827	5	4.8537	3.38297	8	8
0	0.794149	8	1	7	5	3.38364	8	8
0	0.825918	8	2.14821	7.21207	4	3.40293	8	8
0	0.498697	8	7.16768	3	3	3.42743	8	8
0	0.748358	8	2	7	4	3.45021	8	8
0	0.927437	8	3	4	5	3.45368	8	8
0	0.87254	8	2.09207	5	5	3.45723	8	8
0	0.836682	8	2.11235	5	5	3.46004	8	8
0	0.87006	8	1.37508	4.89596	5	3.46166	8	8
0	0.877044	8	2	5	5	3.48737	8	8
0	0.844584	8	2	5.91464	5	3.50141	8	8
0	0.864387	8	3	3	5	3.50463	8	8
0	0.872789	7	3	2	4	3.53017	8	8
0	0.871386	8	2.60111	2	3.24106	3.53932	8	8
0	0.884131	8	2.99938	4.8476	5	3.56503	8	8
0	0.783173	8	6.39298	2.96531	3	3.56887	8	8
0	0.903535	8	3.04253	4.04253	5	3.5696	8	8
0	0.882418	8	2.82241	3.10388	6	3.57262	8	8
0	0.827649	8	1.2374	4	4	3.57628	8	8
0	0.846447	8	2.94005	5.94747	4	3.58027	8	8
0	0.839801	8	2	5	5	3.59048	8	8
0	0.709977	8	1	6	4	3.60205	8	8
0	0.766294	8	2	5	5	3.60665	8	8
0	0.829509	8	3.19831	4	4	3.61691	8	8
0	0.829237	8	1.61946	4.98356	5	3.63856	8	8
0	0.841325	8	1.87939	5	6	3.64079	8	8
0	0.800666	8	2.83533	3	4	3.66681	8	8
0	0.865994	8	1.82224	7	4	3.69312	8	8
0	0.847177	8	1.34737	7	5	3.69395	8	8
0	0.84584	8	1.4805	4.99165	5	3.71325	8	8
0	0.837058	8	2	6.49273	5	3.73794	8	8
0	0.770675	8	1	5.99948	5	3.74755	8	8
0	0.800556	8	3	3.39832	3	3.75047	8	8
0	0.847423	8	3.20319	4.29587	5	3.7538	8	8
0	0.869158	8	2.62163	3	5	3.75458	8	8
0	0.840174	8	1.95523	4.08384	5	3.75628	8	8
0	0.888196	8	3	3	5	3.76903	8	8
0	0.8483	8	2.5821	4.15889	5	3.78844	8	8
0	0.823823	8	1.03627	5	5	3.79721	8	8
0	0.839626	8	3	4.49302	6	3.81731	8	8
0	0.848085	8	2	5.0448	5	3.82301	8	8
0	0.892988	8	3	2	3	3.8291	8	8
0	0.8554	8	1.14759	5.14759	5	3.8338	8	8
0	0.878648	8	2.89193	3	4	3.8451	8	8
0	0.821903	8	3.27348	2	3	3.85869	8	8
0	0.841247	8	1	5	5	3.86254	8	8
0	0.789059	8	1.12918	7.12918	5	3.86915	8	8
0	0.772712	8	2.06715	7.44635	4	3.88597	8	8
0	0.799483	8	3	5.2435	4	3.89453	8	8
0	0.818078	8	1	6.77466	4	3.9131	8	8
0	0.659824	8	7.76305	3.63961	3	3.91586	8	8
0	0.849558	8	2.3742	5	5	3.93832	8	8
0	0.812142	8	2	6	5	3.94585	8	8
0	0.821983	8	3	2	3	3.94645	8	8
0	0.839136	8	1	5	5	3.95978	8	8
0	0.851219	8	2.60403	4	4	3.96975	8	8
0	0.888802	8	2.49915	4	4.15258	3.97268	8	8
0	0.943908	8	2.62412	3	4	3.97344	8	8
0	0.864665	8	2	5.05044	5	3.97897	8	8
0	0.888089	8	1.64455	4	4	3.97965	8	8
0	0.832794	8	1.76854	5.329	4	3.98353	8	8
0	0.920303	8	2	3.59938	5	3.98537	8	8
0	0.842058	8	2	5	4	3.99532	8	8
0	0.826009	8	1.49976	5	5	4	8	8
0	0.831856	8	2.29736	4.37398	5	4	8	8
0	0.721929	8	1.59666	6.64443	4	4	8	8
0	0.800075	8	1.30804	6.33575	4	4	8	8
0	0.821985	8	3	6	4	4	8	8
0	0.865288	8	1.50532	6	4	4	8	8
0	0.844134	8	2	5	4	4	8	8
0	0.787303	8	5.9305	3	4	4	8	8
0	0.883493	8	3	2	4	4	8	8
0	0.74879	8	2.72259	2.81208	3	4	8	8
0	0.773332	8	3	2	3	4	8	8
0	0.767627	8	3	1.32223	3	4	8	8
0	0.860188	8	2	7	4	4.00043	8	8
0	0.784782	8	4.15534	4.21845	5	4.00649	8	8
0	0.882233	8	2.53598	5.88591	6	4.01686	8	8
0	0.881645	8	3	1	4	4.0173	8	8
0	0.787661	8	2.98545	5	5	4.01971	8	8
0	0.878111	8	3	5	5	4.02948	8	8
0	0.845591	8	2.71538	5	5	4.03006	8	8
0	0.833081	7.82512	2	4	5	4.03933	8	8
0	0.880445	8	1.29058	2.8574	4	4.04104	8	8
0	0.84974	7	2	5	6	4.04637	8	8
0	0.870667	7	2.1329	4	6	4.05043	8	8
0	0.912345	8	3	2	4	4.05759	8	8
0	0.749127	8	3	5.06923	4	4.06019	8	8
0	0.643114	8	1	3.21782	4	4.06114	8	8
0	0.738382	8	3.40787	1	3	4.06349	8	8
0	0.882562	7.91965	2.22172	3	4	4.08073	8	8
0	0.815894	8	2.4298	4	5	4.10284	8	8
0	0.836707	8	2.21055	4.4233	5	4.10327	8	8
0	0.838317	8	2.27329	2.81739	3	4.11305	8	8
0	0.871432	8	2.47354	4	5	4.11727	8	8
0	0.87353	8	3.23492	3.91325	5	4.13515	8	8
0	0.890726	8	3.58687	3	5	4.13671	8	8
0	0.886779	8	2.45647	3	4.73311	4.13873	8	8
0	0.773974	8	1.09459	3	4	4.13892	8	8
0	0.88868	8	1.84573	4	6	4.1446	8	8
0	0.862141	8	3	4	4	4.16264	8	8
0	0.824045	8	1.79838	8	5	4.16494	8	8
0	0.806079	8	1.5321	5.34253	4	4.17807	8	8
0	0.840235	8	1	5	6	4.18214	8	8
0	0.817319	8	2.06223	5	5	4.18537	8	8
0	0.883078	8	2	4.43777	5	4.19151	8	8
0	0.878605	8	2	4	4	4.19675	8	8
0	0.804249	8	1	6.98765	5	4.21632	8	8
0	0.848042	8	2.4812	3.52469	4	4.21963	8	8
0	0.895534	8	2.60317	3	4	4.22054	8	8
0	0.808562	8	2.50996	3	6	4.22239	8	8
0	0.807797	8	6.00907	3.52537	3	4.22822	8	8
0	0.849426	8	4	4.01532	4.6396	4.23237	8	8
0	0.897888	8	2.82844	2.42788	5.20026	4.23436	8	8
0	0.729536	8	1	6	4	4.2366	8	8
0	0.838599	8	2.42887	5.42887	4	4.24546	8	8
0	0.861771	8	1.6238	5	6	4.2466	8	8
0	0.861439	8	1.25513	4	4	4.25099	8	8
0	0.880723	8	2.14139	3.9393	5.6513	4.25279	8	8
0	0.837439	8	2.73409	6	4	4.26408	8	8
0	0.819888	8	1.2561	6	5	4.2733	8	8
0	0.884024	8	4.47693	2	3	4.27783	8	8
0	0.87361	8	2	2.05335	3	4.28239	8	8
0	0.920864	8	2.06274	4	4	4.28407	8	8
0	0.840272	8	2.65517	6.37923	5	4.28432	8	8
0	0.761301	8	3.50675	1.64584	3	4.28767	8	8
0	0.790826	8	2.14713	7	5	4.28881	8	8
0	0.653825	8	1	8	4	4.29321	8	8
0	0.89171	8	2	3.25646	5	4.29669	8	8
0	0.883736	8	3	3	5	4.31418	8	8
0	0.853963	8	2.06196	6	6	4.32093	8	8
0	0.895458	8	2	3	3	4.32367	8	8
0	0.811626	8	2.9139	4.04517	4	4.33686	8	8
0	0.852065	8	2	4	5	4.33886	8	8
0	0.85754	8	2	4.65086	5	4.34405	8	8
0	0.855698	8	4.73633	4	3	4.34827	8	8
0	0.849589	8	2.9265	5	4	4.3547	8	8
0	0.846016	8	2	4	5	4.36288	8	8
0	0.853836	8	2.31245	6	6	4.36766	8	8
0	0.800395	8	1	6	6	4.36925	8	8
0	0.874514	8	3	4	5	4.37602	8	8
0	0.844359	8	1.84484	5	6	4.38427	8	8
0	0.844456	8	2	7	4	4.3956	8	8
0	0.847842	8	1.57215	5.33066	4	4.4012	8	8
0	0.779127	8	2.14905	5.40267	5	4.40786	8	8
0	0.755571	8	1.0526	7	5	4.41678	8	8
0	0.837504	8	4	2	3	4.42891	8	8
0	0.856753	8	3	5.38895	6	4.43247	8	8
0	0.839116	8	2.4099	1.21166	3	4.4389	8	8
0	0.866563	8	2.5805	3	4	4.44555	8	8
0	0.895048	8	1.11462	5.43702	5	4.46983	8	8
0	0.810004	8	2.8358	5	4	4.48862	8	8
0	0.853089	8	2.89567	5	5	4.49803	8	8
0	0.837659	7	2.93003	2.50833	4	4.50047	8	8
0	0.817284	8	3	2	5.84115	4.51464	8	8
0	0.9099	8	3	3	4	4.5172	8	8
0	0.770385	8	2.99682	5	5	4.51798	8	8
0	0.805216	8	2	5	4	4.53799	8	8
0	0.923671	8	3	3.06121	6	4.53823	8	8
0	0.827777	8	2.86085	5	4	4.54675	8	8
0	0.771738	8	1.72853	5	4	4.56302	8	8
0	0.786147	8	2.419	5	5.84977	4.57311	8	8
0	0.855379	8	2.29324	8	5	4.5738	8	8
0	0.881966	7.90214	3.88247	3.08058	6	4.5846	8	8
0	0.885207	8	4	2	3	4.58723	8	8
0	0.892904	8	2	4.0365	5	4.59061	8	8
0	0.81979	8	2	5	5	4.60051	8	8
0	0.869856	8	2.66832	6.3711	6	4.60136	8	8
0	0.835182	8	2	5	5	4.60869	8	8
0	0.863149	8	2.58178	2.93568	4	4.61816	8	8
0	0.793	8	2	6.40413	4	4.6311	8	8
0	0.865837	8	2.05486	3.28882	5	4.64145	8	8
0	0.80708	8	2.88852	5	6	4.66035	8	8
0	0.666705	8	1	7.82245	3	4.66372	8	8
0	0.870259	8	2.36462	5.23422	4	4.66693	8	8
0	0.844655	8	2	5	4	4.67968	8	8
0	0.891844	8	2.67002	2.00228	4	4.68447	8	8
0	0.820795	8	1.70223	4	4.85474	4.68906	8	8
0	0.78536	8	2.38536	5	4	4.69088	8	8
0	0.736515	8	2	5	4	4.69216	8	8
0	0.76429	8	1.4186	5	5	4.69578	8	8
0	0.862085	8	1	5	6	4.69618	8	8
0	0.791777	8	2.67948	4	3	4.69836	8	8
0	0.839095	8	2	4.0638	5	4.69909	8	8
0	0.820304	8	3	7	4	4.71476	8	8
0	0.816232	8	2.38585	7	5	4.71619	8	8
0	0.853078	8	3	1.86777	5	4.71916	8	8
0	0.894349	8	3	4	5	4.73393	8	8
0	0.797446	8	2	7	4	4.73599	8	8
0	0.806091	8	2.04245	4.54487	4.35512	4.73881	8	8
0	0.899803	8	2	3	6	4.75729	8	8
0	0.893899	8	2	5	6	4.75763	8	8
0	nan	8	1.26016	4	4	4.76125	8	8
0	0.82067	8	2.09912	3	3	4.7871	8	8
0	0.800824	8	1.56509	6.89066	5	4.79208	8	8
0	0.803865	8	1.14196	5	5	4.79317	8	8
0	0.8893	8	2	5	4.4024	4.79454	8	8
0	0.858915	8	2.26543	4	5	4.80082	8	8
0	0.871879	8	3	2	5	4.80226	8	8
0	0.852819	8	2.54966	6	4	4.80597	8	8
0	0.788396	8	1	5.02815	4	4.80651	8	8
0	0.80351	8	1.9556	5.9556	5	4.81016	8	8
0	0.848794	8	2.70566	6.01427	4	4.81517	8	8
0	0.729333	8	1.6055	6	6	4.82398	8	8
0	0.799218	8	1.10363	5.89637	6	4.82558	8	8
0	0.870956	8	3	1	4	4.8319	8	8
0	0.866608	8	2.00831	5	5	4.84114	8	8
0	0.787959	8	1.94	7.67108	4	4.85216	8	8
0	0.830336	8	2	5	5	4.85413	8	8
0	0.566543	8	5.78245	2	3.92425	4.88208	8	8
0	0.819227	8	7	3.73092	3	4.89002	8	8
0	0.823795	8	2.61278	4.45615	4	4.89152	8	8
0	0.805206	8	2.54888	4.48686	5	4.90353	8	8
0	0.793222	8	2	6	6	4.90907	8	8
0	0.778147	8	2.49439	5.04465	5	4.91197	8	8
0	0.854591	8	2	3	4	4.91501	8	8
0	0.912279	8	4.0141	2	5	4.92698	8	8
0	0.80583	8	2.7848	5.89381	5	4.93336	8	8
0	0.841147	8	2.42899	5.16243	4	4.93523	8	8
0	0.895078	8	2.36315	2.85527	4	4.93967	8	8
0	0.860273	8	1.91284	6	5	4.94747	8	8
0	0.840906	8	2.35886	7	5	4.94818	8	8
0	0.835381	8	1.27629	5	5	4.95934	8	8
0	0.866481	8	2	5	6	4.96323	8	8
0	0.821095	8	1.51685	6	6	4.96579	8	8
0	0.840213	7	1	5	6	4.97132	8	8
0	0.885314	8	2.67438	4.91356	4.70271	4.97647	8	8
0	0.787133	7.14407	1	5.00903	6	4.98204	8	8
0	0.858537	8	2.56933	4	5	4.98224	8	8
0	0.726875	8	4.34662	2.85846	3	4.98376	8	8
0	0.845273	8	1.04792	7	3	4.98523	8	8
0	0.85994	8	2.63239	2	3	4.99036	8	8
0	0.86919	7.45472	2.9277	5	6	4.99393	8	8
0	0.826651	8	2	4.96474	4	4.99567	8	8
0	0.830391	8	2	6.98831	5	4.99599	8	8
0	0.758126	8	3	6	4	4.99649	8	8
0	0.851024	8	2	5	6	5	8	8
0	0.900497	8	3	3	6	5	8	8
0	0.713332	8	1.23781	8	5	5	8	8
0	0.743904	8	1.06051	8	5	5	8	8
0	0.851338	8	1	7.45253	5	5	8	8
0	0.840533	7	3	5	5	5	8	8
0	0.813983	8	2	5	5	5	8	8
0	0.885507	8	1	5	5	5	8	8
0	0.804625	8	1	4.81704	5	5	8	8
0	0.877556	8	2	4.0526	5	5	8	8
0	0.86369	8	2.53572	4	5	5	8	8
0	0.866538	8	3	3	5	5	8	8
0	0.768364	8	2.54013	5.27739	4.68972	5	8	8
0	0.833644	8	1.75141	8	4	5	8	8
0	0.858911	8	1	7	4	5	8	8
0	0.720118	8	2.09141	5	4	5	8	8
0	0.817629	8	1.90964	4.90831	4	5	8	8
0	0.874144	8	3	3.85978	4	5	8	8
0	0.838128	7	2	6	3.22738	5	8	8
0	0.839267	8	2	5.01762	3	5	8	8
0	0.853487	8	3	2	3	5	8	8
0	0.806333	8	2.3467	6	6	5.00505	8	8
0	0.828495	8	1.50394	7	4	5.00628	8	8
0	0.920668	8	3	2	4	5.0079	8	8
0	0.877251	8	3	4	6	5.00895	8	8
0	0.850735	8	2.35236	6	5	5.00996	8	8
0	0.747358	7.15335	1.72442	7	4	5.02281	8	8
0	0.837811	8	2.19418	5.59848	5	5.03057	8	8
0	0.805403	8	1.60087	5.86716	6	5.04012	8	8
0	0.81189	8	2	6	3	5.04068	8	8
0	0.835234	8	2.70967	5.60293	4	5.04145	8	8
0	0.804125	8	2	5	5	5.04629	8	8
0	0.720245	8	7.9401	4.0599	3	5.05271	8	8
0	0.864583	8	2	6.74341	5	5.05324	8	8
0	0.750041	8	8	3	3	5.05613	8	8
0	0.870835	8	2	7	4	5.05966	8	8
0	0.681193	8	1.03514	7.0142	4	5.06714	8	8
0	0.800751	8	2.65908	4.34092	5	5.06719	8	8
0	0.780142	8	1.54796	6	4	5.07172	8	8
0	0.829038	8	2.14976	5	5	5.07595	8	8
0	0.814033	8	1.25289	4	5	5.0795	8	8
0	0.803811	8	3	5	5	5.08142	8	8
0	0.818069	8	1.37205	6.29453	4	5.08483	8	8
0	0.795639	8	2	5	4	5.08937	8	8
0	0.870141	8	2.46116	4	5.07149	5.08944	8	8
0	0.8739	8	1.91836	4	5	5.10206	8	8
0	0.869129	8	3	4	5	5.10257	8	8
0	0.839795	8	2	6	5	5.1038	8	8
0	0.8286	8	2.57386	8	5	5.10469	8	8
0	0.852115	8	2.12116	4	4	5.10572	8	8
0	0.81675	8	2.55675	5.64733	6	5.10742	8	8
0	0.862342	8	2.95663	3	4	5.11211	8	8
0	0.849021	8	3.65346	5	6	5.12017	8	8
0	0.788065	8	2.22666	5	5	5.12098	8	8
0	0.845417	8	2.87187	5	5	5.12711	8	8
0	0.79722	8	3	6	4	5.1292	8	8
0	0.787686	8	1.21877	6.86076	4	5.13726	8	8
0	0.722017	8	1.57541	6.0109	5	5.13832	8	8
0	0.834212	8	1.67052	6	5	5.14873	8	8
0	0.848316	8	2.84987	4	5	5.1598	8	8
0	0.752707	8	2.28212	5.28133	5	5.16185	8	8
0	0.792151	8	1.00959	4	5	5.16564	8	8
0	0.772255	8	1.13894	6.86106	5	5.16849	8	8
0	0.874542	8	2	4	6	5.17059	8	8
0	0.868734	8	2	5	4	5.17566	8	8
0	0.831303	8	2	4	5	5.17602	8	8
0	0.796572	8	1.19141	7	3.99149	5.18062	8	8
0	0.873056	8	1.04789	6	4	5.18595	8	8
0	0.856657	8	2	5.0352	5	5.18681	8	8
0	0.870127	7	2	5.88425	5	5.19161	8	8
0	0.833593	8	1.95635	5	5	5.19636	8	8
0	0.832001	8	3.22976	3.22976	5	5.19683	8	8
0	0.845804	8	2.11485	5	5	5.20828	8	8
0	0.861503	8	1.21723	7	3	5.21145	8	8
0	0.910565	8	1.99827	4	5	5.21907	8	8
0	0.847046	8	1.93935	6	5	5.21947	8	8
0	0.769492	8	2.20484	5.20484	5	5.22041	8	8
0	0.862451	8	2.46183	6.49953	5	5.22091	8	8
0	0.839094	8	2	6	4	5.22282	8	8
0	0.866092	8	4	1	4	5.22603	8	8
0	0.734034	8	2	6	6	5.25772	8	8
0	0.86498	8	2.9652	5.40738	5	5.25938	8	8
0	0.840536	8	1.89377	7	4	5.2594	8	8
0	0.839027	8	1.34622	5.23169	5	5.25947	8	8
0	0.925536	8	2.19254	4	5	5.26337	8	8
0	0.785483	8	2.46735	7	4	5.26776	8	8
0	0.931343	8	3	3	4	5.27142	8	8
0	0.861075	8	2.92473	5	4	5.28099	8	8
0	0.795531	7	1	5.81419	6	5.28236	8	8
0	0.793928	8	2.10366	5	5	5.28675	8	8
0	0.857359	8	3	4	6	5.28696	8	8
0	0.817426	8	1.08533	5.40126	5	5.29176	8	8
0	0.773564	8	2.2062	4.0595	4	5.30262	8	8
0	0.891568	8	2.99488	3	6	5.30936	8	8
0	0.806671	8	2.06471	4	4	5.3212	8	8
0	0.837777	8	2	7.0517	4	5.32217	8	8
0	0.85757	8	1.42348	4.27591	4	5.32258	8	8
0	0.615081	8	1	6.35834	5	5.32333	8	8
0	0.57295	8	1	8	4.52206	5.33204	8	8
0	0.88588	8	2	3	6	5.33427	8	8
0	0.774896	8	1	5.96524	5	5.34023	8	8
0	0.781601	8	1	8	4	5.34946	8	8
0	0.798986	8	4	5	5	5.34964	8	8
0	0.814992	8	3	5	5	5.35652	8	8
0	0.840228	8	2.08014	3.99713	6	5.35857	8	8
0	0.818444	8	2	4	5	5.36395	8	8
0	0.853436	8	1.64533	4	5	5.37878	8	8
0	0.868039	8	3	3.47482	5	5.38441	8	8
0	0.83354	8	2	5	6	5.38591	8	8
0	0.827071	8	3.15451	5	6	5.3884	8	8
0	0.883339	8	3	5	5	5.38937	8	8
0	0.785238	8	1.95393	5	4	5.39387	8	8
0	0.889669	8	3	4	5	5.40885	8	8
0	0.791234	8	2	6	5	5.41831	8	8
0	0.899221	8	2.02566	5	5	5.42034	8	8
0	0.852773	8	3.69477	5	6	5.42495	8	8
0	0.765729	8	1	6	5	5.4265	8	8
0	0.792124	8	2.51101	5	6	5.43205	8	8
0	0.733129	8	1	7	5	5.43494	8	8
0	0.852375	8	3	2	3	5.43839	8	8
0	0.770143	8	1	8	4	5.44579	8	8
0	0.722328	8	2.5662	7	4	5.44999	8	8
0	0.876784	8	3.00586	4	5	5.45134	8	8
0	0.855117	8	1	4	5	5.45268	8	8
0	0.842871	8	1	7	5	5.45284	8	8
0	0.815979	8	1	5	6	5.45742	8	8
0	0.844176	8	2	4	6	5.46092	8	8
0	0.84882	8	2	4.59133	6	5.46461	8	8
0	0.790808	8	1.1904	6	5	5.46931	8	8
0	0.834454	8	3	5.53016	5	5.47486	8	8
0	0.72398	8	1.76912	8	4	5.47653	8	8
0	0.846289	8	2	4	5	5.47778	8	8
0	0.873224	8	2.33509	6	6	5.47951	8	8
0	0.843801	8	3	5.53067	4	5.48009	8	8
0	0.812004	8	2.24313	2	4	5.48018	8	8
0	0.823756	8	2.29529	6	6	5.48041	8	8
0	0.858772	8	2	4.35914	4	5.48511	8	8
0	0.886347	7.31599	2.2466	4.73638	6	5.49107	8	8
0	0.864719	8	2	4.28313	5	5.49453	8	8
0	0.838678	8	3	5	5	5.49454	8	8
0	0.848108	8	2.40012	7	3	5.50023	8	8
0	0.846683	8	1.05441	6.98997	5	5.50284	8	8
0	0.903523	8	2	3	6	5.50414	8	8
0	0.885657	8	2	3	5	5.52057	8	8
0	0.759667	8	2.10856	5.61304	4	5.52143	8	8
0	0.867996	8	2.40811	4	5	5.5246	8	8
0	0.805218	7.95565	1	6	5	5.52787	8	8
0	0.871193	8	1.04307	5	5	5.53234	8	8
0	0.725359	8	1	7	4	5.53392	8	8
0	0.87455	8	2	4	5	5.53584	8	8
0	0.740145	8	1.04644	8	4	5.54499	8	8
0	0.777653	8	1.39848	6	6	5.54646	8	8
0	0.792331	8	1.58476	5	5	5.55391	8	8
0	0.870358	8	1.44086	4	5	5.56221	8	8
0	0.896413	8	1	3	4	5.56484	8	8
0	0.823589	8	1.3072	6	6	5.5652	8	8
0	0.72411	8	2	7.77831	4	5.56609	8	8
0	0.837084	8	2	6	5.99843	5.57379	8	8
0	0.696881	7	1.47366	8	3	5.579	8	8
0	0.800435	8	1.87502	6.17026	5	5.5859	8	8
0	0.802309	8	1	4.62763	6	5.59318	8	8
0	0.913067	8	3.28137	3	5	5.59378	8	8
0	0.828945	8	1.1483	5.9137	5	5.5984	8	8
0	0.854668	8	2.47323	5	5	5.60139	8	8
0	0.81265	8	1.74591	5.72559	5	5.60498	8	8
0	0.767522	8	1.92834	6	4	5.60803	8	8
0	0.883298	8	2.20909	5	5	5.60834	8	8
0	0.819501	8	2	5.96896	4	5.61099	8	8
0	0.859129	8	3	4	5.40563	5.6159	8	8
0	0.861733	8	3.28751	3	5	5.61973	8	8
0	0.874863	8	1.6649	5	4	5.62226	8	8
0	0.867384	8	1.14189	4	5	5.62277	8	8
0	0.849709	8	2.44827	4	5	5.62413	8	8
0	0.841378	8	2.7969	6	4.88432	5.62654	8	8
0	0.707268	8	1	8	4	5.63741	8	8
0	0.847039	8	2.02774	5	5	5.63912	8	8
0	0.904213	8	2	3.21687	6	5.64326	8	8
0	0.839366	8	2	4	4	5.64678	8	8
0	0.89482	8	2	4.99906	5	5.64932	8	8
0	0.849608	7	1.57196	6	5	5.6514	8	8
0	0.857937	8	2.12335	2	4	5.65168	8	8
0	0.8922	8	2	3.42904	6	5.65285	8	8
0	0.762767	8	1.39426	6.12111	5	5.65611	8	8
0	0.872689	8	4.00077	5	3	5.65654	8	8
0	0.823498	8	1.71565	7	4	5.65962	8	8
0	0.827735	8	1.77542	7	4	5.66483	8	8
0	0.825486	7	1.30153	7	4	5.66608	8	8
0	0.849991	8	1.95343	5.54325	5	5.66883	8	8
0	0.92169	8	2	2	3.12284	5.67177	8	8
0	0.805906	8	1.93813	4.06187	5	5.67453	8	8
0	0.828733	8	1.81482	4.97954	6	5.68156	8	8
0	0.761693	8	7.72037	2	3	5.6822	8	8
0	0.835535	8	1.54293	5	5	5.6831	8	8
0	0.69677	7	2.00662	5.78886	4	5.68414	8	8
0	0.845855	8	3	5.09356	5	5.68763	8	8
0	0.795894	8	1	4.43823	4	5.69475	8	8
0	0.854633	8	1	6.73125	5	5.69792	8	8
0	0.805109	8	2	5	5	5.70211	8	8
0	0.857845	8	1	4.04151	4	5.70539	8	8
0	0.798775	8	1.99175	5.94494	5	5.70926	8	8
0	0.847302	8	1	5	6	5.71941	8	8
0	0.945187	8	3	4	5	5.72427	8	8
0	0.851014	8	2	6	5	5.72742	8	8
0	0.879995	8	2	5	4	5.72816	8	8
0	0.716777	8	1	8	4	5.72952	8	8
0	0.852841	8	3	5	5	5.73239	8	8
0	0.831658	8	1.34749	6	5	5.74778	8	8
0	0.796998	8	3	5	4	5.74977	8	8
0	0.815171	8	2.33907	5	5	5.75142	8	8
0	0.856334	8	2.05595	4.22836	5	5.76064	8	8
0	0.832421	8	2	4.98208	5	5.76394	8	8
0	0.820468	8	1	6	5	5.77078	8	8
0	0.85283	8	3	2	4	5.79143	8	8
0	0.844287	8	2.44925	4	5	5.79145	8	8
0	0.847815	8	3	5	6	5.79205	8	8
0	0.815725	8	2.36608	5.96158	5	5.79848	8	8
0	0.813824	8	2	4	5	5.79891	8	8
0	0.8251	7	2.28611	5.58973	5	5.802	8	8
0	0.801919	8	2	5	4	5.80411	8	8
0	0.809649	8	2	4.89281	4	5.80577	8	8
0	0.801018	8	2.70831	5.29169	3	5.8188	8	8
0	0.840499	8	1.81146	3	4	5.82121	8	8
0	0.779815	8	1.57377	5.96177	5	5.82331	8	8
0	0.853147	8	2.38946	4	4	5.82454	8	8
0	0.826636	8	2	5	4	5.82948	8	8
0	0.78765	8	1.91182	5.3956	6	5.82978	8	8
0	0.832824	8	5	4	5.80657	5.83175	8	8
0	0.845472	8	2	4	5	5.83206	8	8
0	0.874099	8	1.84931	5	4	5.84403	8	8
0	0.832805	8	1.87936	6	5	5.84482	8	8
0	0.841229	8	1.64462	6	5	5.85113	8	8
0	0.868811	8	1.79742	5	5	5.85206	8	8
0	0.840105	8	2.146	5	5	5.85537	8	8
0	0.837269	8	2.81077	4.30094	6	5.86126	8	8
0	0.833365	8	3	5	4	5.86654	8	8
0	0.889925	8	3	4.39127	5	5.86879	8	8
0	0.806058	8	1	7	4	5.87025	8	8
0	0.89593	8	2	3	5	5.87407	8	8
0	0.810761	8	2	5.59726	4	5.87706	8	8
0	0.888234	8	2	5	6	5.87746	8	8
0	0.870619	8	2.19501	6	4	5.88066	8	8
0	0.782074	8	2.96989	5	5	5.88423	8	8
0	0.859506	8	3	5	5	5.88495	8	8
0	0.872368	8	2	4.99577	6	5.88587	8	8
0	0.840061	8	1.02674	5.023	6	5.89349	8	8
0	0.80094	8	2.7987	7	3	5.89783	8	8
0	0.830274	8	2	5.27969	4	5.89921	8	8
0	0.832895	8	1.64621	5	5	5.90088	8	8
0	0.77852	8	2	5.10132	6	5.91544	8	8
0	0.847707	8	1	5.72346	5	5.91668	8	8
0	0.844785	8	1.08717	5	6	5.91914	8	8
0	0.86947	8	1.55291	6.44709	6	5.9206	8	8
0	0.751206	8	1.00133	6.5767	5	5.93139	8	8
0	0.876112	8	2.6432	3	5	5.93385	8	8
0	0.828407	8	1.58068	4.58068	5	5.93791	8	8
0	0.817858	8	2.0764	6	5	5.94294	8	8
0	0.658957	8	1.20201	7	4	5.94496	8	8
0	0.799878	8	3	5.45075	5	5.94645	8	8
0	0.782036	8	2.9044	5	6	5.94834	8	8
0	0.889447	8	2.68511	3.03184	5	5.94874	8	8
0	0.700791	8	1.69835	7	4	5.95394	8	8
0	0.806415	8	2	4	5	5.96075	8	8
0	0.905964	8	3	2.37453	5	5.96143	8	8
0	0.783677	8	2.18415	5.98534	5	5.97927	8	8
0	0.849034	8	1.45267	3.2137	5	5.98448	8	8
0	0.787047	8	1.77434	7	4	5.98558	8	8
0	0.815215	8	2.2047	3	4	5.98674	8	8
0	0.888494	8	2	6	4	5.98677	8	8
0	0.833684	8	1.64392	6	5	5.99884	8	8
0	0.858161	8	1.93688	5.45591	6	6	8	8
0	0.83861	7.07751	2.96619	5	6	6	8	8
0	0.893325	8	2.18686	3.22535	6	6	8	8
0	0.740324	8	1.44377	7	5	6	8	8
0	0.8094	8	1.51981	6	5	6	8	8
0	0.827331	8	1	5.27971	5	6	8	8
0	0.868187	8	1	5	5	6	8	8
0	0.81992	8	1.92882	4.51035	5	6	8	8
0	0.874794	8	1.49351	4	5	6	8	8
0	0.90426	8	2.69278	3.69278	5	6	8	8
0	0.890988	8	3	3	5	6	8	8
0	0.799566	8	1.52293	5	4.44677	6	8	8
0	0.776603	8	1	8	4	6	8	8
0	0.807162	8	2.70505	7	4	6	8	8
0	0.780878	8	2.41114	7	4	6	8	8
0	0.798445	8	2	5	4	6	8	8
0	0.806008	8	1.12904	7.87096	3	6	8	8
0	0.808364	8	2.70598	4.71568	3	6	8	8
0	0.838035	8	2	2	4	6.0027	8	8
0	0.845347	8	2.85682	3	5.54638	6.0054	8	8
0	0.859603	8	3.52541	5	6	6.00649	8	8
0	0.86317	8	2.683	4	5	6.01426	8	8
0	0.86859	8	3	4	5	6.0168	8	8
0	0.859692	8	3	5	4	6.01839	8	8
0	0.806138	8	1.37255	4	5	6.02593	8	8
0	0.774971	8	1.32153	7	4	6.02919	8	8
0	0.860718	7.62094	2.33544	5.23927	4	6.03481	8	8
0	0.777483	8	1	7	5	6.04189	8	8
0	0.870364	8	1	5	5	6.04227	8	8
0	0.750595	8	7.68423	3	3	6.04679	8	8
0	0.798854	8	2	5	4	6.05044	8	8
0	0.859722	8	2.9294	5	3	6.05854	8	8
0	0.845915	8	2.83731	6	4	6.05938	8	8
0	0.817887	8	2	4.69871	4.98158	6.06075	8	8
0	0.743896	8	1.00737	7	6	6.06173	8	8
0	0.619501	8	1.40385	5.95367	4	6.06442	8	8
0	0.805397	8	1.82486	6.03201	4	6.06448	8	8
0	0.815068	8	1.34745	5	5	6.06787	8	8
0	0.801092	8	1	5.96853	5.54826	6.07129	8	8
0	0.783446	8	1.33405	5	4	6.07429	8	8
0	0.867704	8	2	4	5	6.0784	8	8
0	0.845179	8	2.0921	4	4.18137	6.0811	8	8
0	0.84369	8	2	8	4	6.08291	8	8
0	0.736132	8	1.04637	6	4	6.08638	8	8
0	0.776164	8	1.84122	6.0927	5	6.09203	8	8
0	0.855063	8	1.72479	5	5	6.09523	8	8
0	0.810469	8	2.73006	5	4	6.09926	8	8
0	0.848371	7.26388	2	6	6	6.10195	8	8
0	0.836515	8	2.45156	5.97576	3	6.10247	8	8
0	0.775807	8	2.37452	5	4	6.1037	8	8
0	0.843175	8	3	5	5	6.10905	8	8
0	0.893954	8	2.2633	6	6	6.10965	8	8
0	0.837264	8	2.37116	5	5	6.1125	8	8
0	0.8248	8	2.04275	5	5	6.11919	8	8
0	0.800366	8	2	6	4	6.12436	8	8
0	0.856693	8	2.78636	4	6	6.14076	8	8
0	0.869301	8	3	4.06496	4.05104	6.14588	8	8
0	0.720598	8	1	6	5	6.14932	8	8
0	0.815421	8	4	3	5	6.15466	8	8
0	0.775866	8	2.166	5	5	6.16042	8	8
0	0.812491	8	1.80258	7	5	6.16187	8	8
0	0.873809	8	2	3	4.46474	6.16199	8	8
0	0.829789	8	2	3	5	6.16204	8	8
0	0.805397	8	1.137	7.05755	4	6.16218	8	8
0	0.820451	8	2.54041	6	6	6.16554	8	8
0	0.838213	8	2	6	5	6.16965	8	8
0	0.882027	8	3	4	6	6.1721	8	8
0	0.803361	8	2.5888	5.33214	4	6.17448	8	8
0	0.776756	8	2.22008	5.87721	4	6.18183	8	8
0	0.801301	7.43595	2.00303	5	6	6.18195	8	8
0	0.849494	8	2	5	6	6.18404	8	8
0	0.824214	8	2	6	5	6.19075	8	8
0	0.830875	8	2.62756	4.03288	4	6.19477	8	8
0	0.861424	8	2	6	5	6.20496	8	8
0	0.721156	8	1.49792	7	5	6.20901	8	8
0	0.81805	8	1.87007	6	5	6.20971	8	8
0	0.781095	8	2.70069	4.11114	4	6.21382	8	8
0	0.792519	8	1.2594	6.7406	3	6.21982	8	8
0	0.684916	8	1.59628	7	6	6.22319	8	8
0	0.795474	8	2.97933	3.97933	4	6.22829	8	8
0	0.805899	8	2	6.24101	4	6.22988	8	8
0	0.864707	8	3	6	6	6.24681	8	8
0	0.901843	8	2.06512	4.93488	5	6.25207	8	8
0	0.823012	8	2	4.71214	5	6.25274	8	8
0	0.815344	8	2.55775	4	5	6.26097	8	8
0	0.885476	8	2.98298	4	5	6.264	8	8
0	0.803462	8	1.85025	4	5	6.27388	8	8
0	0.816943	8	1.86026	2.13974	6	6.27663	8	8
0	0.821095	8	1.96575	7.57633	3.60873	6.28453	8	8
0	0.79127	8	1.12537	6.87463	5	6.28504	8	8
0	0.826682	8	1.77139	5.93523	6	6.28826	8	8
0	0.83985	8	2.43984	5	5	6.29082	8	8
0	0.876585	8	2	5	4	6.294	8	8
0	0.783468	8	2.55764	4	3	6.2969	8	8
0	0.821148	8	2	5	4	6.29797	8	8
0	0.798531	8	1	6	5	6.30381	8	8
0	0.805846	7.45921	1.40502	7.03183	4	6.31403	8	8
0	0.859847	7	2.98626	4.96962	4.61788	6.3143	8	8
0	0.818953	8	2	5	4	6.31458	8	8
0	0.864008	8	1.80285	4	5	6.31992	8	8
0	0.731277	7	1.42747	7	4	6.32125	8	8
0	0.913616	8	2	3	5	6.32282	8	8
0	0.832353	8	2.93041	3	3	6.32428	8	8
0	0.89479	8	1.18328	4	4	6.32448	8	8
0	0.796114	8	1	6	5	6.32714	8	8
0	0.78816	8	3.65722	5.22928	5	6.33286	8	8
0	0.820313	8	2.81639	5	5	6.33526	8	8
0	0.772327	8	2	6	6	6.33942	8	8
0	0.795442	8	1.76175	7	4	6.34045	8	8
0	0.779881	8	2.02744	8	4	6.34349	8	8
0	0.748368	8	2	7	4	6.34574	8	8
0	0.813186	8	2.82648	5	6	6.35478	8	8
0	0.837442	8	2	5	4	6.36082	8	8
0	0.832286	8	2	4	5	6.36927	8	8
0	0.771558	8	2.00567	6.12011	3	6.3755	8	8
0	0.763302	8	1.83292	5.16708	3	6.37555	8	8
0	0.853191	8	2.71252	5.96735	5	6.37963	8	8
0	0.833162	8	2.5833	4.58468	6	6.37968	8	8
0	0.83791	8	1.48529	5	5	6.38161	8	8
0	0.75725	8	1.76005	5.69531	5	6.38897	8	8
0	0.837266	8	2	5	4	6.39058	8	8
0	0.799088	8	2.85142	5	5	6.39309	8	8
0	0.848156	8	2.30165	4.4506	4	6.39375	8	8
0	0.818673	7.53163	1.03084	6	5	6.39553	8	8
0	0.835207	8	3	4	5	6.40111	8	8
0	0.805438	8	2.46426	2.95706	3	6.40141	8	8
0	0.866514	8	1	6	5	6.40528	8	8
0	0.827409	8	2.15146	4	5	6.41658	8	8
0	0.817288	8	1.99066	5	5	6.41911	8	8
0	0.859421	8	1	4	5	6.42646	8	8
0	0.861837	8	1.76572	5.40014	5	6.43409	8	8
0	0.861287	8	1.07466	8	4	6.43424	8	8
0	0.832139	8	2	6.57542	5	6.4348	8	8
0	0.795196	8	1.14457	7	4	6.43579	8	8
0	0.862993	8	2.91519	5.91519	4	6.43858	8	8
0	0.83802	8	1.8546	5	5	6.43888	8	8
0	0.858275	8	1.08849	3	5	6.43924	8	8
0	0.767027	8	1.57487	5	3	6.44586	8	8
0	0.824059	8	2.64745	5.06258	5	6.44951	8	8
0	0.798758	8	1	5	5	6.45216	8	8
0	0.843968	8	1.60792	6.51929	5	6.45579	8	8
0	0.754231	8	7.37958	2	3	6.45582	8	8
0	0.831352	8	1.00198	5	5	6.45885	8	8
0	0.856503	8	1	5	6	6.45988	8	8
0	0.8391	7.89032	1.97289	5.02209	5	6.46046	8	8
0	0.797373	8	1.89568	6.86165	4	6.4649	8	8
0	0.899456	8	2	5	4	6.46808	8	8
0	0.793228	8	2.62137	7	6	6.47033	8	8
0	0.85508	7	2	5.89903	4	6.47904	8	8
0	0.869326	8	2.15475	6.65395	5	6.481	8	8
0	0.781114	8	1	5.03514	4	6.49689	8	8
0	0.833945	8	1.77461	5	4	6.50263	8	8
0	0.807823	8	2	6	5	6.50367	8	8
0	0.753027	8	1	5	5	6.51062	8	8
0	0.809727	7.39907	2.14805	7.65713	4	6.51384	8	8
0	0.849323	8	2	6	4	6.5184	8	8
0	0.834462	8	2.28651	5	6	6.51943	8	8
0	0.759224	8	3	2	3	6.52225	8	8
0	0.912534	8	2.23366	5.76634	6	6.52396	8	8
0	0.775293	8	2.2606	5	4	6.5258	8	8
0	0.817205	8	1.62396	7	4	6.52735	8	8
0	0.828907	8	2	6	5	6.5282	8	8
0	0.823739	8	1	5.70624	5	6.52885	8	8
0	0.829665	8	2.26513	2	3	6.52887	8	8
0	0.872472	8	2	6.98772	5	6.52988	8	8
0	0.824737	8	2.60809	4	4.78013	6.53179	8	8
0	0.734539	8	1.97341	7	6	6.53502	8	8
0	0.855809	8	2	4.40333	5	6.54012	8	8
0	0.855718	8	2	5	5	6.54284	8	8
0	0.83799	8	3.70622	3.7174	4	6.55163	8	8
0	0.841215	8	2	5	5	6.5558	8	8
0	0.737106	8	1.54268	8	3	6.56002	8	8
0	0.825185	7.8636	1.70335	5.05843	5	6.56092	8	8
0	0.714805	8	1	7	4	6.56174	8	8
0	0.869697	8	3	4.13248	4	6.56925	8	8
0	0.81514	8	2.4929	5.707	4.93494	6.56947	8	8
0	0.825914	8	2	5	4	6.57444	8	8
0	0.802089	8	2	6.16723	3	6.58231	8	8
0	0.751567	8	1	5.09568	5	6.58568	8	8
0	0.87149	8	2.99085	4	5	6.587	8	8
0	0.815746	8	1.89871	6.88771	6	6.59576	8	8
0	0.872812	8	1	6	6	6.59626	8	8
0	0.836086	8	1	4	5	6.59901	8	8
0	0.854997	8	1	6.95054	4	6.59925	8	8
0	0.868186	8	4	5	4	6.59961	8	8
0	0.876363	8	1.23606	6	4	6.60956	8	8
0	0.830321	8	3	6	5	6.61277	8	8
0	0.823066	8	2.207	4	5	6.62172	8	8
0	0.736919	8	1	7	4	6.62771	8	8
0	0.854138	8	1.64497	5	5	6.64439	8	8
0	0.766522	8	1	5	5	6.64626	8	8
0	0.811575	8	2	5	5	6.64669	8	8
0	0.846972	8	1	7.22719	4.22854	6.64909	8	8
0	0.8661	8	3	3.04613	5	6.6519	8	8
0	0.782681	8	2.25215	6	4	6.65428	8	8
0	0.749874	8	1.72096	6.63312	4	6.6605	8	8
0	0.81107	8	1.44357	4	4	6.66569	8	8
0	0.867455	8	3	5	6	6.66657	8	8
0	0.863213	8	2	4.21371	4.91482	6.66682	8	8
0	0.754995	8	3.69811	5	4	6.67169	8	8
0	0.818776	8	2.53045	6	5	6.67183	8	8
0	0.794188	8	1.72971	5	3	6.68047	8	8
0	0.821167	8	1	6	5	6.69189	8	8
0	0.765918	7.89891	1	7	6	6.70034	8	8
0	0.800864	8	1	7	4	6.70238	8	8
0	0.875159	8	1.89587	4	4.95969	6.70602	8	8
0	0.768888	8	1.18313	6.09429	5	6.7191	8	8
0	0.833297	8	1	6	4	6.72069	8	8
0	0.810093	8	2.63046	7.18337	4	6.72286	8	8
0	0.833158	8	2	5.72932	4	6.73188	8	8
0	0.86019	8	1.16154	5	5	6.73654	8	8
0	0.836817	8	1.19743	6	5	6.7412	8	8
0	0.857733	8	3	4	5	6.74282	8	8
0	0.774399	7	1	8	3.73218	6.74709	8	8
0	0.901039	8	2.50818	4	4	6.76295	8	8
0	0.842887	8	2.55979	5	5	6.76548	8	8
0	0.772151	8	2	5.10987	3	6.77771	8	8
0	0.810079	8	2.12611	5	6	6.79097	8	8
0	0.859082	8	3	3	5	6.79573	8	8
0	0.82649	8	1.72545	6	6	6.79761	8	8
0	0.829508	8	1	5.89756	6	6.79832	8	8
0	0.784131	7	1.42509	7	4	6.80093	8	8
0	0.803798	8	2.14459	7	4	6.80236	8	8
0	0.778563	8	1.22576	7	4	6.80396	8	8
0	0.853636	8	2	5	5	6.80753	8	8
0	0.895176	8	3	3	5	6.814	8	8
0	0.859097	8	1.38394	5	4	6.8153	8	8
0	0.827821	8	3.27231	6.11368	4	6.82134	8	8
0	0.745674	8	2	6	6	6.82502	8	8
0	0.800702	8	2	7	4.63363	6.82521	8	8
0	0.821743	8	2.67833	5	5	6.82772	8	8
0	0.88359	8	2.14219	7	4	6.83343	8	8
0	0.885756	8	3	7	6	6.83596	8	8
0	0.849622	8	1.20358	6	5	6.8388	8	8
0	0.746282	8	1.95291	7	4	6.84062	8	8
0	0.72936	7.21195	1	6.84762	5	6.84604	8	8
0	0.923398	8	2	4.13186	4	6.84694	8	8
0	0.874835	8	2	3.06095	5	6.84705	8	8
0	0.799946	8	2.89166	5.66621	4.86166	6.84748	8	8
0	0.860701	8	2	3.68977	5	6.84887	8	8
0	0.825161	8	1.4698	5	4	6.85189	8	8
0	0.798028	8	2.06472	5	4	6.85827	8	8
0	0.843537	8	5	3	5	6.85833	8	8
0	0.898325	8	3	4	5	6.85843	8	8
0	0.809379	8	1.03244	7	5	6.8586	8	8
0	0.780148	8	1	5	5	6.86546	8	8
0	0.793754	8	1.14306	5	4	6.8725	8	8
0	0.832388	8	1.05786	4.87978	5	6.87294	8	8
0	0.246082	8	8	1	3	6.87431	8	8
0	0.836528	8	2.36903	6	4	6.87486	8	8
0	0.829514	8	2	5	5	6.87592	8	8
0	0.803707	8	1.78112	6	5	6.87803	8	8
0	0.895283	7	2	6	5	6.88346	8	8
0	0.752498	8	2.27238	6	4	6.88446	8	8
0	0.803452	8	1	5	6	6.88644	8	8
0	0.827249	8	3	4.60137	4	6.88709	8	8
0	0.76925	8	2.96822	8	4	6.88718	8	8
0	0.801856	8	1.88369	5.41079	5	6.88823	8	8
0	0.85262	8	1	5	4	6.88892	8	8
0	0.812157	8	1.22507	4.50575	5	6.89818	8	8
0	0.817115	8	1	6	5	6.89952	8	8
0	0.802061	8	2	5	5	6.90062	8	8
0	0.832883	8	1.97628	4.95869	4.32703	6.90478	8	8
0	0.847795	8	2	6	3	6.90935	8	8
0	0.764364	8	1.33333	8	5	6.91674	8	8
0	0.833671	8	2	4.18287	5	6.92658	8	8
0	0.847584	8	3	5	4	6.93161	8	8
0	0.879238	8	3	2	5	6.93641	8	8
0	0.814021	8	2	5	4	6.93779	8	8
0	0.787405	8	1	7.98535	5	6.94456	8	8
0	0.846566	8	3	6	6	6.94507	8	8
0	0.856251	7.94689	1.13925	6	5	6.94592	8	8
0	0.88115	8	3	3	4	6.9524	8	8
0	0.880931	8	4	6	4	6.9541	8	8
0	0.905876	8	1.5986	4.92836	4.25236	6.95668	8	8
0	0.789766	8	2	4.98587	4	6.96233	8	8
0	0.858251	8	2	6.97665	3	6.96609	8	8
0	0.764376	8	3	4.0193	4	6.96688	8	8
0	0.87514	8	2	5	4	6.97285	8	8
0	0.720607	7.99682	1	8	4	6.97445	8	8
0	0.841934	8	3	6	4	6.97711	8	8
0	0.821748	8	1.12814	5.61284	5	6.97974	8	8
0	0.821247	8	1	6	5	6.98211	8	8
0	0.780519	8	2.01388	5	4	6.98262	8	8
0	0.720325	8	6.96599	2	3	6.98303	8	8
0	0.842888	8	2	5	5	6.98429	8	8
0	0.668087	8	1	8	4	6.99055	8	8
0	0.859502	8	2	6	4	6.99154	8	8
0	0.849851	8	2.02704	4	4	6.99173	8	8
0	0.810771	8	2.51161	8	5	6.99302	8	8
0	0.855953	8	1	5	5	6.99886	8	8
0	0.806605	8	1.25818	5.25818	5	6.99919	8	8
0	0.758658	8	1.53737	5.53152	4	6.99943	8	8
0	0.686293	8	1.02201	7.10268	6	7	8	8
0	0.717956	7.63734	2.65319	7	6	7	8	8
0	0.760041	8	2	7	6	7	8	8
0	0.755864	8	2	7	6	7	8	8
0	0.786617	8	1.68308	7	6	7	8	8
0	0.876812	8	1.62945	7	6	7	8	8
0	0.760051	8	1.51943	7	6	7	8	8
0	0.730951	8	1.29535	7	6	7	8	8
0	0.707372	8	1.17973	7	6	7	8	8
0	0.720929	8	1.12702	7	6	7	8	8
0	0.70304	8	1	7	6	7	8	8
0	0.770547	7.15444	2.15672	6.15672	6	7	8	8
0	0.782262	8	3	6	6	7	8	8
0	0.808899	7	2.40893	6	6	7	8	8
0	0.758152	7.52364	2	6	6	7	8	8
0	0.777458	7	1.94795	6	6	7	8	8
0	0.744431	8	1.82582	6	6	7	8	8
0	0.737586	8	1.53437	6	6	7	8	8
0	0.809596	8	1.37316	6	6	7	8	8
0	0.776663	8	1.35941	6	6	7	8	8
0	0.80353	7	1.24481	6	6	7	8	8
0	0.784951	8	1.16064	6	6	7	8	8
0	0.855503	8	1.10993	6	6	7	8	8
0	0.821638	8	2	5.99796	6	7	8	8
0	0.764121	8	2.12881	5.568	6	7	8	8
0	0.811155	8	1.5466	5.47472	6	7	8	8
0	0.746383	7.21121	1.85029	5.19416	6	7	8	8
0	0.803199	8	2	5.0161	6	7	8	8
0	0.803787	8	1.42641	5.01007	6	7	8	8
0	0.823708	8	3	5	6	7	8	8
0	0.812434	8	3	5	6	7	8	8
0	0.823652	8	2.95178	5	6	7	8	8
0	0.904398	8	2.80617	5	6	7	8	8
0	0.817695	7	2.66258	5	6	7	8	8
0	0.844439	8	2.66057	5	6	7	8	8
0	0.864354	7.05917	2.46169	5	6	7	8	8
0	0.804775	8	2	5	6	7	8	8
0	0.795858	8	2	5	6	7	8	8
0	0.833016	8	1.83385	5	6	7	8	8
0	0.795914	8	1.7159	5	6	7	8	8
0	0.872795	8	1.19804	5	6	7	8	8
0	0.813812	8	1.06989	5	6	7	8	8
0	0.867019	8	1	5	6	7	8	8
0	0.800069	8	1.93692	4.21714	6	7	8	8
0	0.849836	8	3	4	6	7	8	8
0	0.871046	8	2.69943	4	6	7	8	8
0	0.864642	8	2.31279	2	6	7	8	8
0	0.79067	8	3	6	5.88779	7	8	8
0	0.807706	8	2	5.32173	5.55159	7	8	8
0	0.778681	8	2	6	5.14336	7	8	8
0	0.80087	8	1.61544	8	5	7	8	8
0	0.834864	8	1.39959	8	5	7	8	8
0	0.829769	8	1.04997	7.95003	5	7	8	8
0	0.861595	7	2	7	5	7	8	8
0	0.764943	7.74183	2	7	5	7	8	8
0	0.806906	7.96784	2	7	5	7	8	8
0	0.758228	8	2	7	5	7	8	8
0	0.824982	8	1.96272	7	5	7	8	8
0	0.793991	8	1.67219	7	5	7	8	8
0	0.762744	7.90106	1.55707	7	5	7	8	8
0	0.718691	8	1.52522	7	5	7	8	8
0	0.858552	8	1.3336	7	5	7	8	8
0	0.789524	8	1.13364	7	5	7	8	8
0	0.804923	8	1.0573	7	5	7	8	8
0	0.753133	7.97038	1	7	5	7	8	8
0	0.790107	8	1	7	5	7	8	8
0	0.777077	8	1.55998	6.55998	5	7	8	8
0	0.79673	8	1.86228	6.54483	5	7	8	8
0	0.727522	8	3	6.37261	5	7	8	8
0	0.878446	8	1.80548	6.16745	5	7	8	8
0	0.820436	8	1.84503	6.12955	5	7	8	8
0	0.779024	8	2.09579	6	5	7	8	8
0	0.874489	8	2	6	5	7	8	8
0	0.838382	8	2	6	5	7	8	8
0	0.806491	8	2	6	5	7	8	8
0	0.768242	8	2	6	5	7	8	8
0	0.801835	8	1.91848	6	5	7	8	8
0	0.799264	7	1.79257	6	5	7	8	8
0	0.729481	8	1.67715	6	5	7	8	8
0	0.824341	8	1.06452	6	5	7	8	8
0	0.818497	7	1	6	5	7	8	8
0	0.836513	8	1	6	5	7	8	8
0	0.797755	8	1	6	5	7	8	8
0	0.761936	8	1	6	5	7	8	8
0	0.735082	8	1	6	5	7	8	8
0	0.732734	8	1	6	5	7	8	8
0	0.824042	8	2.56268	5.94183	5	7	8	8
0	0.852926	8	1.08763	5.91237	5	7	8	8
0	0.752792	8	1	5.54331	5	7	8	8
0	0.780888	8	2.10786	5.49965	5	7	8	8
0	0.861164	8	1.45668	5.38695	5	7	8	8
0	0.835331	8	2.13703	5.35008	5	7	8	8
0	0.790082	8	1.29193	5.28518	5	7	8	8
0	0.888041	8	2.51626	5.2568	5	7	8	8
0	0.782668	8	1	5.22136	5	7	8	8
0	0.842156	8	2.53794	5.18897	5	7	8	8
0	0.790474	8	2.43651	5.07354	5	7	8	8
0	0.759089	7.23313	1	5.06251	5	7	8	8
0	0.780137	8	2	5.05241	5	7	8	8
0	0.756019	8	2.41983	5.04552	5	7	8	8
0	0.820759	7.04089	3	5	5	7	8	8
0	0.845908	8	3	5	5	7	8	8
0	0.766084	8	2.88962	5	5	7	8	8
0	0.860758	7.53331	2.73339	5	5	7	8	8
0	0.779686	7.07751	2.27211	5	5	7	8	8
0	0.880875	8	2.24298	5	5	7	8	8
0	0.848494	8	2.15439	5	5	7	8	8
0	0.826256	8	2.1024	5	5	7	8	8
0	0.817196	8	2.0652	5	5	7	8	8
0	0.887937	8	2	5	5	7	8	8
0	0.862808	8	2	5	5	7	8	8
0	0.860384	8	2	5	5	7	8	8
0	0.850983	8	2	5	5	7	8	8
0	0.821396	8	2	5	5	7	8	8
0	0.816338	8	2	5	5	7	8	8
0	0.80994	8	2	5	5	7	8	8
0	0.780604	8	1.84719	5	5	7	8	8
0	0.783539	8	1.57163	5	5	7	8	8
0	0.856414	8	1.51732	5	5	7	8	8
0	0.727371	8	1.30295	5	5	7	8	8
0	0.802608	8	1.28302	5	5	7	8	8
0	0.831325	8	1.15104	5	5	7	8	8
0	0.828306	8	1.09805	5	5	7	8	8
0	0.80321	8	1.02497	5	5	7	8	8
0	0.846551	7	1	5	5	7	8	8
0	0.85277	8	1	5	5	7	8	8
0	0.845417	8	1	5	5	7	8	8
0	0.834241	8	1	5	5	7	8	8
0	0.787209	8	1	5	5	7	8	8
0	0.78006	8	1.35116	4.78655	5	7	8	8
0	0.771916	8	2.63905	4.36095	5	7	8	8
0	0.846634	8	2.38932	4.12707	5	7	8	8
0	0.835154	8	1.72313	4.04363	5	7	8	8
0	0.859381	8	2.52148	4	5	7	8	8
0	0.834056	8	2.50343	4	5	7	8	8
0	0.838211	8	2.44399	4	5	7	8	8
0	0.814999	8	2.37659	4	5	7	8	8
0	0.8031	8	2.31065	4	5	7	8	8
0	0.865935	8	2.14896	4	5	7	8	8
0	0.849954	8	2	4	5	7	8	8
0	0.818987	8	2	4	5	7	8	8
0	0.88876	8	1.67988	4	5	7	8	8
0	0.902171	8	1	4	5	7	8	8
0	0.893762	8	1	4	5	7	8	8
0	0.88985	8	2	3.42222	5	7	8	8
0	0.85967	8	5	3	5	7	8	8
0	0.810282	8	5	3	5	7	8	8
0	0.866853	8	2	3	5	7	8	8
0	0.876927	8	2.49036	2.60848	5	7	8	8
0	0.792488	8	3	3	4.90724	7	8	8
0	0.746747	8	1.81482	5.43468	4.33284	7	8	8
0	0.862469	8	1.9281	4	4.21417	7	8	8
0	0.848736	8	1.21033	5	4.07348	7	8	8
0	0.806904	8	2.23072	8	4	7	8	8
0	0.825373	8	1.9432	8	4	7	8	8
0	0.787597	7	1.85471	8	4	7	8	8
0	0.794842	8	1.76828	8	4	7	8	8
0	0.753306	7	1.71537	8	4	7	8	8
0	0.671324	8	1.59937	8	4	7	8	8
0	0.823508	8	1.27863	8	4	7	8	8
0	0.797841	8	1.21161	8	4	7	8	8
0	0.749828	7.38428	1.05269	8	4	7	8	8
0	0.822099	7	1	8	4	7	8	8
0	0.810551	7.36563	1	8	4	7	8	8
0	0.841713	8	1	8	4	7	8	8
0	0.746305	8	1	8	4	7	8	8
0	0.739946	8	1	8	4	7	8	8
0	0.69581	8	1	8	4	7	8	8
0	0.665624	8	1	8	4	7	8	8
0	0.767137	8	2.90808	7.954	4	7	8	8
0	0.761617	7	1	7.78266	4	7	8	8
0	0.756529	7	2.52642	7.77649	4	7	8	8
0	0.80388	8	1	7.63387	4	7	8	8
0	0.775053	8	1.79341	7.60915	4	7	8	8
0	0.81675	8	1	7.47111	4	7	8	8
0	0.832359	7	2.391	7.05981	4	7	8	8
0	0.632714	8	1	7.00831	4	7	8	8
0	0.831979	8	2.19034	7	4	7	8	8
0	0.800298	8	2	7	4	7	8	8
0	0.824086	8	1.97086	7	4	7	8	8
0	0.8792	7	1.83997	7	4	7	8	8
0	0.825361	8	1.29645	7	4	7	8	8
0	0.820832	8	1.17469	7	4	7	8	8
0	0.74588	8	1.16208	7	4	7	8	8
0	0.820344	7	1.13803	7	4	7	8	8
0	0.85438	7	1	7	4	7	8	8
0	0.851255	7	1	7	4	7	8	8
0	0.816283	8	1	7	4	7	8	8
0	0.799605	8	1	7	4	7	8	8
0	0.827521	8	1.40005	6.40005	4	7	8	8
0	0.842789	8	3.37279	6.39521	4	7	8	8
0	0.829914	7.95041	1.60582	6.12481	4	7	8	8
0	0.760794	8	1.28187	6.06983	4	7	8	8
0	0.816876	8	2.58243	6	4	7	8	8
0	0.858799	8	2	6	4	7	8	8
0	0.791407	8	2	6	4	7	8	8
0	0.839423	8	1.25795	6	4	7	8	8
0	0.786123	8	1.25133	6	4	7	8	8
0	0.820811	8	2	5.85946	4	7	8	8
0	0.852075	8	2.21382	5.81233	4	7	8	8
0	0.849426	8	1.49489	5.11052	4	7	8	8
0	0.830808	8	3	5.02346	4	7	8	8
0	0.877008	8	3	5	4	7	8	8
0	0.827608	8	2.91556	5	4	7	8	8
0	0.874431	8	2.77606	5	4	7	8	8
0	0.848733	8	2.31463	5	4	7	8	8
0	0.814846	8	2.04429	5	4	7	8	8
0	0.897015	8	2	5	4	7	8	8
0	0.827689	8	2	5	4	7	8	8
0	0.816995	8	2	5	4	7	8	8
0	0.903395	8	2.40332	4.40332	4	7	8	8
0	0.813478	8	1.32999	4.22331	4	7	8	8
0	0.862123	8	3.19575	4.0313	4	7	8	8
0	0.736721	7.98411	3	4.01112	4	7	8	8
0	0.83675	8	3	4	4	7	8	8
0	0.808143	8	1.99927	4	4	7	8	8
0	0.786624	8	1	4	4	7	8	8
0	0.477888	8	4.1107	3	4	7	8	8
0	0.858464	8	2.77164	3	4	7	8	8
0	0.843649	8	3	2.05403	4	7	8	8
0	0.903731	8	2.90198	2.02205	4	7	8	8
0	0.660358	8	5.98894	2	4	7	8	8
0	0.676142	8	1.60941	8	3	7	8	8
0	0.788956	7	1	8	3	7	8	8
0	0.72619	8	1	8	3	7	8	8
0	0.821592	7	1	7.18696	3	7	8	8
0	0.745493	8	1.01993	7.08956	3	7	8	8
0	0.719288	8	1.46081	7	3	7	8	8
0	0.641128	8	1	7	3	7	8	8
0	0.69866	8	1	6.12884	3	7	8	8
0	0.805098	8	8	5	3	7	8	8
0	0.771059	8	7.57559	5	3	7	8	8
0	0.755726	8	7.10942	3.05199	3	7	8	8
0	0.752228	8	4	2.92292	3	7	8	8
0	0.891718	8	3	1	3	7	8	8
0	0.805855	7.15127	1	7.32126	3	1.41875	7.99974	8
0	0.866101	8	3.25211	5	4	2.76472	7.9972	8
0	0.854384	7	2	6	6	7	7.98007	8
0	0.801099	7	2	7	5	7	7.9794	8
0	0.837645	7	1	6	6	6.21616	7.97678	8
0	0.85645	8	4.71412	5	4	5.16168	7.96542	8
0	0.749001	7.98874	3	6.71761	6	7	7.96282	8
0	0.794053	7.97992	1	8	4	6.24496	7.95652	8
0	0.866845	7	2	5.92726	4	7	7.95525	8
0	0.811753	8	1.02361	5.10783	5	7	7.95322	8
0	0.826915	8	2.02711	4	5	5.8949	7.90884	8
0	0.814	8	2	6	4	4.17596	7.89537	8
0	0.853762	8	1.94816	7	4	6.20983	7.87737	8
0	0.862701	8	2	6.80379	4	3.099	7.85316	8
0	0.854068	8	2.18401	4	5	6.80537	7.82339	8
0	0.851091	7.24809	2	7	4	7	7.81327	8
0	0.84362	7	2.51446	5	5	6.48347	7.81216	8
0	0.810017	8	1.42616	6	5	6.66912	7.80759	8
0	0.782663	6.8492	1.99282	5.18484	6	7	7.79048	8
0	0.866771	8	2.71071	5	5	6.72967	7.76983	8
0	0.817254	8	1.17196	6	4	6.43895	7.72272	8
0	0.765428	8	3	6.34493	4	5.62785	7.71947	8
0	0.834849	8	2.08139	5	4	7	7.69688	8
0	0.765869	8	2.01748	6.01748	5	3.12396	7.69327	8
0	0.877036	7	2.32877	6	4	7	7.66548	8
0	0.811157	8	1.9144	7.15997	4	2.88799	7.66131	8
0	0.71656	7	1.70109	7	6	7	7.6483	8
0	0.83546	8	2	6	4	7	7.63085	8
0	0.747258	7	1	6	5	5.06529	7.62249	8
0	0.811873	8	1.82995	7.88628	4	7	7.61682	8
0	0.674917	7.38632	2	7.1359	6	7	7.56715	8
0	0.806984	8	2.42412	4	5	4.52445	7.56112	8
0	0.76529	7.55883	2	7	6	7	7.55883	8
0	0.728791	7.4295	1	7	6	7	7.5516	8
0	0.71838	7.68945	2	5.91447	4	7	7.54356	8
0	0.852438	7.124	1.87103	6.25605	4	5.89297	7.50735	8
0	0.846119	7	2.75593	3.04292	4	7	7.47019	8
0	0.781335	8	1	8	4.90515	5.9542	7.46815	8
0	0.737108	7.52997	2.02208	7	5	7	7.46088	8
0	0.839312	8	2.53179	5	4	4.23415	7.4453	8
0	0.836951	8	2.00187	4	5	3.55757	7.42424	8
0	0.797757	7.44528	1.06252	7	5	7	7.39864	8
0	0.859484	8	2.9835	4	4	6.97707	7.39547	8
0	0.758231	7	2.016	7	6	7	7.38589	8
0	0.728299	7.53066	1.00934	7.99066	6	7	7.38115	8
0	0.867914	7	2.59829	6	4	6.12421	7.37736	8
0	0.74471	8	3	6	4	4.02477	7.35768	8
0	0.836873	7	4	5.03913	4	6.10984	7.35768	8
0	0.742009	7	1.16138	7.16138	6	7	7.33462	8
0	0.819666	8	1.41818	4.76451	5	6	7.33201	8
0	0.809161	8	2	7	5	6.77686	7.32142	8
0	0.733981	7	2.07184	7	5	7	7.28778	8
0	0.865028	8	3	3	5	5.98233	7.27495	8
0	0.834155	8	2	5	5	7	7.27292	8
0	0.764698	8	1	8	5	5.6389	7.24666	8
0	0.827034	8	1.33214	8	5	6.79362	7.18275	8
0	0.741217	8	1.46343	8	4	7	7.18182	8
0	0.770983	8	1	7	4	5.71014	7.15989	8
0	0.73322	7.01985	2	7	6	7	7.13086	8
0	0.793645	8	2.64022	6	4	5.95692	7.11977	8
0	0.810535	8	1.28284	5	4	7	7.07856	8
0	0.853272	8	3	4.94635	4	3.64866	7.07266	8
0	0.820621	8	1	8	5	5.38454	7.07266	8
0	0.769161	8	1	8	4	7	7.05069	8
0	0.748481	7	2	6	6	7	7.04988	8
0	0.727947	7	4	2	4	1	7.04533	8
0	0.81175	8	2.80819	5.82386	6	5.73025	7.03392	8
0	0.827742	8	2	5	5	6.62698	7.01654	8
0	0.864438	8	3.36117	5	4	4.83559	7.01406	8
0	0.830149	7	1	6	4	7	7.00892	8
0	0.800937	8	1	8	4	7	7.00761	8
0	0.870088	7	3	5	5	1.03512	7	8
0	0.58935	7	2.3013	1.02245	4	1.65152	7	8
0	0.905191	7	1.76122	3	4.71407	2.13302	7	8
0	0.825968	7	2	7	4	2.91776	7	8
0	0.814016	7	2.49864	5	5	3	7	8
0	0.869537	8	2.7275	5	6	3.55242	7	8
0	0.83323	8	1	7	4	3.91191	7	8
0	0.862203	8	2	4.05187	6	4	7	8
0	0.841008	8	2.38376	5	5	4	7	8
0	0.855927	8	2.21715	6.78285	4	4.0422	7	8
0	0.767313	6	1	4	4.10059	4.24867	7	8
0	0.82903	7	2	4	5	4.25296	7	8
0	0.86213	8	2.81926	5	4	4.51305	7	8
0	0.805456	7	3	6	4	5	7	8
0	0.831256	8	2.67292	5	4	5	7	8
0	0.82862	8	1	5	4	5	7	8
0	0.73174	7	2	7	6	5.11669	7	8
0	0.851109	7	2.03944	6	6	5.16524	7	8
0	0.835376	8	2	5.39886	4	5.24388	7	8
0	0.853937	8	3	6	5	5.35636	7	8
0	0.83529	7	2.00159	6	4	5.51671	7	8
0	0.805888	7	1	5.61334	5	5.53061	7	8
0	0.836842	8	2.38337	6	4	5.56419	7	8
0	0.80667	7	2.75155	7	5	5.60043	7	8
0	0.741784	7	4	1.51031	4	5.67791	7	8
0	0.747156	7	2	7	5	5.77463	7	8
0	0.825153	8	2	6	4	5.96591	7	8
0	0.807562	7	2.99845	5	4.99985	5.99168	7	8
0	0.840682	8	2.95204	6	6	6.00979	7	8
0	0.808924	7.85369	2.11953	5.18321	5	6.01671	7	8
0	0.805486	7	2.21948	6.16269	4	6.03206	7	8
0	0.841359	7	1.93308	5	4	6.10567	7	8
0	0.833855	8	4	6	4	6.16694	7	8
0	0.815148	8	3	6	4	6.1709	7	8
0	0.859118	8	2.01217	4	4	6.29666	7	8
0	0.815136	7.61611	1.61779	5.61779	5	6.3627	7	8
0	0.813421	8	2.97432	4.02568	6	6.39967	7	8
0	0.839039	7	2.31614	5	6	6.45718	7	8
0	0.80817	7.62913	2.2167	6.36355	5	6.48688	7	8
0	0.74588	8	2.33231	6.4749	5	6.50893	7	8
0	0.850056	8	2.81178	4	6	6.5184	7	8
0	0.844089	8	1	5.74843	4	6.54119	7	8
0	0.827244	7.15553	2	6	5	6.59496	7	8
0	0.853852	7	2.80911	5.36239	6	6.60005	7	8
0	0.865281	7	2.0117	6	5	6.60327	7	8
0	0.825119	8	2.70502	6.12191	4	6.68483	7	8
0	0.779396	7	3	6	6	6.7486	7	8
0	0.755337	7	2	7	6	6.77842	7	8
0	0.781166	8	2	6	5	6.88739	7	8
0	0.832823	7	3	6	4	6.91209	7	8
0	0.808859	8	2	5.98586	5	6.91348	7	8
0	0.705582	7	1.74022	8	6	7	7	8
0	0.652149	8	1	8	6	7	7	8
0	0.647109	8	1	7.41749	6	7	7	8
0	0.674821	7	2	7.15948	6	7	7	8
0	0.771384	7	3	7.14241	6	7	7	8
0	0.73032	7.61306	1	7.13629	6	7	7	8
0	0.732168	7	2.85889	7	6	7	7	8
0	0.795924	7	2	7	6	7	7	8
0	0.742764	7	2	7	6	7	7	8
0	0.73442	7	2	7	6	7	7	8
0	0.666136	7	2	7	6	7	7	8
0	0.707257	7	1.19413	7	6	7	7	8
0	0.699991	7	1.03136	7	6	7	7	8
0	0.782425	7	1	7	6	7	7	8
0	0.815163	7	3	6	6	7	7	8
0	0.76948	7	2	6	6	7	7	8
0	0.854413	8	2	6	6	7	7	8
0	0.785516	8	2	6	6	7	7	8
0	0.775993	7	1.82967	6	6	7	7	8
0	0.815413	8	2	5	6	7	7	8
0	0.716309	7	1	7.987	5	7	7	8
0	0.757424	7	2.99629	7	5	7	7	8
0	0.79903	7	2	7	5	7	7	8
0	0.696351	7	2	7	5	7	7	8
0	0.734732	7	1.55391	7	5	7	7	8
0	0.763724	6.99994	1.30562	7	5	7	7	8
0	0.72739	7	1	7	5	7	7	8
0	0.692925	7	1	6.98725	5	7	7	8
0	0.753657	8	2.64741	6	5	7	7	8
0	0.8045	7.7889	2.33117	6	5	7	7	8
0	0.802337	7	2.20499	6	5	7	7	8
0	0.768671	8	2	6	5	7	7	8
0	0.798972	7.06002	1.90501	6	5	7	7	8
0	0.79364	8	1.53505	6	5	7	7	8
0	0.707305	8	1.41106	6	5	7	7	8
0	0.762144	7	1.19864	6	5	7	7	8
0	0.672229	7	1	6	5	7	7	8
0	0.783988	7	1	5.59756	5	7	7	8
0	0.784336	7	3	5	5	7	7	8
0	0.693138	7	2.7671	5	5	7	7	8
0	0.700218	8	2.58215	5	5	7	7	8
0	0.771941	8	2	5	5	7	7	8
0	0.735666	7	1	5	5	7	7	8
0	0.795228	7	1.91888	4	5	7	7	8
0	0.668263	7	1	8	4	7	7	8
0	0.832765	7	1.22428	7.33112	4	7	7	8
0	0.799033	7	1	7	4	7	7	8
0	0.824961	8	1	7	4	7	7	8
0	0.82785	8	1.85208	6.91236	4	7	7	8
0	0.779237	8	2	6.08297	4	7	7	8
0	0.827444	7	2.08114	5	4	7	7	8
0	0.799435	8	1	5	4	7	7	8
0	0.831087	7	2.07883	4	4	7	7	8
0	0.787423	6	2.02582	4	4	7	7	8
0	0.845853	8	3	3.68769	4	5.18761	8	7.99207
0	0.837134	8	2.32587	4.77462	4	5.28843	8	7.99003
0	0.805728	8	1.17226	5.78863	5	5.50047	8	7.98872
0	0.797727	7	1.00917	5	7	7	7.00281	7.9715
0	0.765113	8	1.02625	7.97985	4	6.55743	7.1163	7.96797
0	0.744771	8	2.84465	5.10518	3	5.41969	8	7.9511
0	0.75756	8	1	8	4	7	8	7.94229
0	0.792506	8	1.15663	6	5	7	8	7.94053
0	0.772872	8	1.4892	6	5	7	8	7.92399
0	0.771142	8	2.00335	6	5	7	8	7.92185
0	0.780358	8	1.0857	7	4	5.47095	8	7.91797
0	0.72157	7	3.72971	7.13515	6	7	7.06414	7.91294
0	0.852056	8	1	8	5	3.32118	8	7.90793
0	0.694246	8	1.59766	7	4	3.94767	8	7.90511
0	0.760503	8	1	5.54334	5	6.9843	8	7.87698
0	0.814708	8	2.73885	5	4	7	8	7.87505
0	0.764798	8	1	7	5	7	8	7.86477
0	0.733766	7	1.99579	6	6	7	8	7.86324
0	0.82184	8	1.41368	7.69193	3	1.12582	8	7.85474
0	0.791334	7.48325	2.29736	5	4	4.82288	7.50956	7.84046
0	0.856555	8	2.30995	4	5	5.6731	8	7.83822
0	0.683275	6	1.26398	7.59826	3	5.3403	8	7.82909
0	0.946641	8	3.408	4	6	5.96338	8	7.80297
0	0.863136	8	2.73981	5	5	6.50812	8	7.79995
0	0.784447	8	2.00925	3.8511	5	6.19888	8	7.79245
0	0.798781	7	2.48841	5	5	7	7	7.79086
0	0.766035	8	2	5	6	7	8	7.77482
0	0.763388	8	3	5	4	7	8	7.77395
0	0.782828	7	1.54343	7	5	7	7	7.75625
0	0.806048	5	1.34793	6.59676	5	6	7	7.75443
0	0.85388	8	1.93698	4.13093	5	5.54159	8	7.75298
0	0.783346	8	1.65493	6	5	5.0672	8	7.75139
0	0.821361	8	3	4	4	7	8	7.74328
0	0.756532	8	1.27418	7	5	6.39907	8	7.73779
0	0.811065	8	2.36521	5.17591	3	3.66991	8	7.73395
0	0.801149	7.54093	1.01313	5	6	3.91125	8	7.72486
0	0.853201	7	2.83778	6	4	7	7	7.68246
0	0.718578	7	1	8	4	6.70388	7	7.66337
0	0.703183	8	2	6	5	7	8	7.6559
0	0.811095	7	3	7.21992	5.23374	7	8	7.61153
0	0.835438	8	2.76186	5.05079	5	7	8	7.59985
0	0.791452	7.2653	1	7	6	7	7.39841	7.56396
0	0.718151	7	1.96118	7	5	7	7.72034	7.56216
0	0.77594	8	1.42579	6	3	6	8	7.56075
0	0.755377	8	1.77777	7	6	6.95772	8	7.55968
0	0.836386	7	1	5	5	7	7	7.55577
0	0.758408	7	2	6.30799	5	7	7.83253	7.55412
0	0.825056	8	1	7.99427	5	6.83557	8	7.52996
0	0.843488	8	1.87492	5.75869	5	7	8	7.51907
0	0.833662	8	2.87242	4.06466	5	4	8	7.50815
0	0.872378	8	3.78693	4	6	7	8	7.4696
0	0.834019	8	2.05112	4	4	5.19269	8	7.45335
0	0.76086	8	1	7	4	7	7.84769	7.43818
0	0.773863	7	1.05081	8	3.73743	6.41091	8	7.41795
0	0.786613	8	2.63383	5.71154	4	7	7.7844	7.40774
0	0.751147	8	1	8	3	7	8	7.40231
0	0.785586	7.17139	2	6	5.47328	7	7	7.39012
0	0.762286	8	1	7	3	6.60213	8	7.38124
0	0.852077	7	1.23509	4.70918	4	6.81652	8	7.37758
0	0.804771	7.35288	2.55919	6.87255	4	7	7.20307	7.37758
0	0.69698	7	2	6.09137	6	7	7	7.37679
0	0.732951	7	2	5.75358	7	7	8	7.34718
0	0.767853	8	1.45844	7	6	6	7	7.34043
0	0.877593	8	2	4	5	5.74757	8	7.32781
0	0.754623	8	2	5.93266	5	7	8	7.3053
0	0.721171	7	1.73259	5.81245	4	7	7	7.29695
0	0.70413	7.6151	2	6	6	7	7	7.27193
0	0.781659	8	2.12481	6	4	5.95046	8	7.26821
0	0.864866	8	3	5.0109	5	6.89167	8	7.26821
0	0.818633	8	2.00518	7.00429	3	1.39782	8	7.26606
0	0.792287	8	1.67346	4	3	4.5336	8	7.26604
0	0.769108	7	2	6	6	7	7.85179	7.25944
0	0.723904	7	1.7928	7	6	7	7	7.25816
0	0.793209	8	3	5	4	5.93893	8	7.24929
0	0.817907	7.17429	2	5.3926	5	7	7.30866	7.24862
0	0.876918	8	1.54485	5	4	2.66695	8	7.22358
0	0.706014	7.64608	2.08757	7.56993	4	6.60058	7.56304	7.22104
0	0.628635	7.03578	4.28041	4.57286	4	7	6.989	7.21485
0	0.73214	8	1.13519	8	6	7	7	7.21077
0	0.714149	7	2.49183	7	6	7	7	7.19065
0	0.797174	7	1.9975	6.16241	6	4	7	7.1866
0	0.786059	7	3.43211	5.86386	4	6.27438	7	7.17617
0	0.772492	8	1.18016	7	6	2.99849	8	7.16784
0	0.821899	8	3	5.51474	6	5.178	7	7.16517
0	0.754888	8	1.92334	5.64843	5	7	8	7.16404
0	0.825821	7	1.90904	6	6	6.9354	7.02982	7.15525
0	0.86652	7.23767	3	3	4	2	8	7.15514
0	0.715399	8	2.40384	6	5	7	8	7.15121
0	0.770002	8	1.08701	7	5	7	8	7.14351
0	0.783703	8	2.32728	6.2392	5	7	8	7.10214
0	0.870289	7.08136	2	5	4	4.36797	8	7.09708
0	0.865646	8	2.02943	3.1627	4	5	8	7.09053
0	0.804375	8	1.51092	5	5	5.53441	8	7.087
0	0.705478	7	1	5.00439	5.55773	7	8	7.07923
0	0.805148	8	1.13892	5	4	7	8	7.06513
0	0.815241	8	3.03111	4	5	3.41776	8	7.02337
0	0.911771	8	1.53159	3	6	6.35503	8	7.01129
0	0.761736	8	2	7	3	5.61478	8	7.0088
0	0.7618	8	2.24926	6.78639	3.2884	6.33709	8	7.0076
0	0.824505	8	3.89283	7	5	3.51845	8	7
0	0.858572	8	1	5.32889	6	3.57953	8	7
0	0.752033	8	2.83883	4.19635	5	4.30839	8	7
0	0.781495	8	1.06788	8	4	4.37251	8	7
0	0.705443	8	1.22704	5	5	4.49439	8	7
0	0.710507	8	1.30119	5	5	4.75948	8	7
0	0.791831	7	2.35986	6	6	4.87806	8	7
0	0.729999	8	1.38787	7	6	5.51848	8	7
0	0.84224	8	2	4.81184	5	5.6453	8	7
0	0.717134	8	2	5.38678	5	5.9967	8	7
0	0.752256	7	1	8	3	6	8	7
0	0.744104	8	1.49584	4.7715	5	6.04589	8	7
0	0.823099	7	2	5.572	6	6.20243	8	7
0	0.82371	8	1.91393	7	4	6.23252	8	7
0	0.747698	8	1.9857	6	5	6.38811	8	7
0	0.7239	8	1.17017	6	5	6.42564	8	7
0	0.643171	8	1.4646	7	6	6.47886	8	7
0	0.7898	7.40636	1	6	5	6.70892	8	7
0	0.751988	7	2	7	6	7	8	7
0	0.706664	7	2	7	6	7	8	7
0	0.768525	8	1	7	6	7	8	7
0	0.729532	7	2.85407	6	6	7	8	7
0	0.76687	7	1.97011	6	6	7	8	7
0	0.774331	8	1	6	6	7	8	7
0	0.768685	7.30473	1	5.60107	6	7	8	7
0	0.748062	8	1.04388	5.30882	6	7	8	7
0	0.827779	7	2.23583	5	6	7	8	7
0	0.807601	8	1	8	5	7	8	7
0	0.692335	8	1	7	5	7	8	7
0	0.758925	7	1	6.62007	5	7	8	7
0	0.798109	7.88514	1.92453	6	5	7	8	7
0	0.728513	8	1	6	5	7	8	7
0	0.715593	8	2	5	5	7	8	7
0	0.743236	8	1	3.9055	5	7	8	7
0	0.72403	8	1.27811	8	4	7	8	7
0	0.698894	8	1.09544	8	4	7	8	7
0	0.740648	8	1.69697	7	4	7	8	7
0	0.776452	8	1	7	4	7	8	7
0	0.76585	8	1	7	4	7	8	7
0	0.799308	7	1.23165	6.17797	4	7	8	7
0	0.832712	7	3	6	4	7	8	7
0	0.819871	8	1	4.34573	4	7	8	7
0	0.724746	8	1.45771	7.66581	3	7	8	7
0	0.608983	7.34692	1	7	3	7	8	7
0	0.744419	8	2.2306	7	4	7	7.99799	7
0	0.839896	7	1.80558	6.11923	3.54512	6.62285	7.99203	7
0	0.735076	7	2	7	6	6.9598	7.82488	7
0	0.764084	7	1.74003	6.94102	5	7	7.74308	7
0	0.775299	7	1.49592	6	5	7	7.74308	7
0	0.804162	7	2	6.79803	6	6.24247	7.7402	7
0	0.793233	8	1.31983	4.2475	4	4.35948	7.68805	7
0	0.646879	7	2.14445	6	4	7	7.55664	7
0	0.806461	8	2	5	5	6.59472	7.23739	7
0	0.827478	7.44708	1	6.9761	5	6.66336	7.18055	7
0	0.772277	8	1.72864	7	4	7	7.17029	7
0	0.81102	7.55126	1.98458	6.9531	5	3.81622	7.05685	7
0	0.767224	7	1.44452	7	6	7	7.02982	7
0	0.858731	8	3	5	4	4.85095	7	7
0	0.745819	7	2.37268	6	6	4.94984	7	7
0	0.796612	8	2	7	6	6.11101	7	7
0	0.807875	7.87056	1	8	4	6.33493	7	7
0	0.769413	7	1	7	4	6.39758	7	7
0	0.761834	8	2	5	4	6.48411	7	7
0	0.739579	7.95129	1.00276	7	6	6.78533	7	7
0	0.77088	7.9771	1.9455	7	5	6.82643	7	7
0	0.827395	7	2.90653	6	4	6.83069	7	7
0	0.843702	6	1	6	4	6.96141	7	7
0	0.638949	7	3	7	6	7	7	7
0	0.675167	7	2.67033	7	6	7	7	7
0	0.748356	7	2.56524	7	6	7	7	7
0	0.751279	7	2.44683	7	6	7	7	7
0	0.748794	7	1.15893	7	6	7	7	7
0	0.634291	8	1.14691	7	6	7	7	7
0	0.740477	7	1.02951	7	6	7	7	7
0	0.767226	7	1	7	6	7	7	7
0	0.735395	7	1.5755	6.395	6	7	7	7
0	0.790241	7	3	6	6	7	7	7
0	0.742236	7	2.35077	6	6	7	7	7
0	0.685952	8	1.01189	6	6	7	7	7
0	0.826535	7	1	7.0538	5	7	7	7
0	0.725645	7	2	7	5	7	7	7
0	0.699771	7	2	7	5	7	7	7
0	0.74259	7	2	6	5	7	7	7
0	0.792196	7	1.43152	6	5	7	7	7
0	0.751372	7	1	6	5	7	7	7
0	0.706313	7	1	6	5	7	7	7
0	0.743354	7	1.31456	8	4	7	7	7
0	0.848366	7	1.0416	8	4	7	7	7
0	0.650687	8	1	7.57786	4	7	7	7
0	0.779674	7	1.0858	7.04422	4	7	7	7
0	0.771191	7	2.04497	7	4	7	7	7
0	0.755608	8	1.05131	6.58212	5	7	8	6.99904
0	0.767139	8	2.96321	7	4	7	7.22514	6.97313
0	0.689749	5	1.03953	6	6	7	7	6.96913
0	0.762432	8	2	5	4	6.56104	8	6.8422
0	0.810981	8	1.02313	6	5	5.71003	7	6.83719
0	0.820695	8	1	7	5	7	7	6.79138
0	0.748877	6.42028	1	7	4	7	7	6.73734
0	0.7698	8	1	8	4	7	8	6.72696
0	0.789279	8	1	7	5	7	8	6.70822
0	0.740592	6	1.59312	7	4	7	7	6.67329
0	0.69401	7	2	7	5	7	7	6.66051
0	0.804758	8	2	7	5	7	8	6.6137
0	0.824319	7.07963	2	6	5	5.56081	7	6.6137
0	0.721541	4.43266	3	7	6	6.38524	7	6.56068
0	0.852724	7.8636	2.68036	5	5	7	8	6.5552
0	0.820905	8	2.69499	4.27131	4	6.99403	8	6.53382
0	0.855012	7.13737	2	5.89821	6	6.99606	7.64516	6.47592
0	0.786794	7.44447	2.06742	6.12803	5	5.14233	8	6.46089
0	0.789921	7	2.15957	7	5	7	7	6.45333
0	0.698826	7.82056	1	7	6	7	8	6.44833
0	0.757879	8	1	7.98521	3	7	8	6.44833
0	0.835968	8	2.85295	5	5	3	8	6.38511
0	0.68171	5	1.09941	7	3	5.00244	7.44364	6.33225
0	0.670808	7	2	5	4	7	7	6.32671
0	0.724391	7.62257	2.01911	6.72665	5	7	7	6.31701
0	0.799159	8	3	4	5	4.47955	8	6.25544
0	0.792225	7	2.09192	5.06658	4	5.92943	7	6.21874
0	0.741438	8	1.55172	5	3.25233	3.52196	8	6.21724
0	0.6966	7	3	7.31787	6	6.85423	7	6.19667
0	0.841608	7.98523	2.56033	6	6	7	8	6.18028
0	0.7841	8	3	4.99563	6	6.94111	8	6.17673
0	0.765129	7.45174	2	6	6	7	7	6.1723
0	0.812646	7.32904	1.99433	7	4	6.33231	7.00627	6.09808
0	0.769484	8	1.81516	6.16091	4	6.37427	8	6.07335
0	0.746083	8	1.88388	6	5	7	8	6.02542
0	0.824362	8	3	5	5	1.35816	8	6
0	0.869856	8	1.03887	5	5	5.40578	8	6
0	0.811758	7	1.97258	6	3	7	8	6
0	0.847546	7	1.93784	8	4	5.36496	7.40178	6
0	0.763988	7	1.764	8	4	6.6443	7.09883	6
0	0.812535	6	1.13552	4	4	6.66832	7	6
0	0.776568	7.50433	2	7	5	6.95785	7	6
0	0.737352	5	3	6	6	7	7	6
0	0.809397	7	1.20037	6	6	7	7	6
0	0.772668	5	1.86978	5	4	7	7	6
0	0.748712	7	1.27761	7	5	7	7	5.85781
0	0.77355	6	1.14331	8	4	7	7	5.78321
0	0.694509	7.43421	2	6.98671	5	7	7.43421	5.73949
0	0.728226	5	1.00522	7	3.32712	7	7	5.73734
0	0.690275	8	1	7.2986	6	6.64443	8	5.68097
0	0.76992	7	1	8	5	7	7.04785	5.67563
0	0.723761	7	1.06535	7	5	7	8	5.64708
0	0.692317	7	2	7	3.07635	4.92329	7.72176	5.55167
0	0.712681	7	3	7	5	7	7	5.38839
0	0.786446	7.99974	2	8	4	6.75448	7	5.20181
0	0.730469	8	2.47383	5	5	5.29012	8	5.15019
0	0.752803	7	2.87882	5	4	7	7	5.08499
0	0.749332	8	1	8	3	7	8	5.02096
0	0.759671	7.90143	3	6	4	6.70669	7	5
0	0.774097	7	1.90859	7	5	7	7	5
0	0.763673	7	1	7	5	7	7	5
0	0.829952	4	2.50325	6	6	4.18772	6.20036	5
0	0.711669	7	2.01995	7.49249	4	7	7	4.92957
0	0.690063	5.00368	2.03454	4.96696	4	6.61601	7	4.67329
0	0.685977	6	1.04834	6	5	7	7	4.64965
0	0.694308	7	1	8	5	7	7	4.48598
0	0.57394	7	3.58945	7	6	7	7	4.34747
0	0.697284	6.28249	1	7	4	7	6.22095	4
0	0.780444	5	3	6	5	7	7	3.63681
0	0.71116	7	1.96098	7	6	7	7	3.49572
0	0.743479	7	1	7	4	3.49089	8	3.02755
0	0.508675	5.32615	1.56491	6.56491	4	7	5.55933	3
